# Supplementary material for: Continuous plate subduction marked by the rise of alkali magmatism 2.1 billion years ago
Source: Nat Commun. 2019 Jul 30;10:3408. doi: 10.1038/s41467-019-11329-z (PMC6667441; doi:10.1038/s41467-019-11329-z)
Supplement: Supplementary file 4 — Supplementary Data 1 [file 41467_2019_11329_MOESM4_ESM.xlsx]

## Sheet: Earthchem_Data
REFERENCE	SAMPLE_ID	SOURCE	LONGITUDE	LATITUDE	MATERIAL	TYPE	ROCK_NAME	AGE	AGE_UNCERTAINTY	SIO2	TIO2	AL2O3	FE2O3T	FE2O3	FEO	MNO	MGO	CAO	NA2O	K2O	P2O5	LOI	NB	Rittmann
BARLEY, M. E.; SYLVESTER, G. C.; GROVES, D. I.; BORLEY, G. D.; ROGERS, N., 1984	86450	GEOROC	120	-21.75	IGNEOUS	VOLCANIC	THOLEIITE	3500	0	50.4	1.69	13.6		4.52	9.91	0.19	5.21	7.37	2.89	0.55	0.16			1.59914
BARLEY, M. E.; SYLVESTER, G. C.; GROVES, D. I.; BORLEY, G. D.; ROGERS, N., 1984	86457	GEOROC	120	-21.75	IGNEOUS	VOLCANIC	THOLEIITE	3500	0	48.5	0.98	13.61		2.87	10	0.16	6.88	9.94	2.05	0.3	0.08			1.00409
BARLEY, M. E.; SYLVESTER, G. C.; GROVES, D. I.; BORLEY, G. D.; ROGERS, N., 1984	86464	GEOROC	120	-21.75	IGNEOUS	VOLCANIC	THOLEIITE	3500	0	49.6	0.57	13.25		2.27	8.34	0.19	8.25	8.45	3.12	0.01	0.04			1.48438
BARLEY, M. E.; SYLVESTER, G. C.; GROVES, D. I.; BORLEY, G. D.; ROGERS, N., 1984	86469	GEOROC	120	-21.75	IGNEOUS	VOLCANIC	THOLEIITE	3500	0	50.43	0.57	13.53		2.47	8.19	0.21	8.95	8.93	2.66	0.05	0.06			0.988439
TESSALINA, S.; BOURDON, B.; VAN KRANENDONK, M. V.; BIRCK, J.-L.; PHILIPPOT, P., 2010	PDP2C/104.6	GEOROC	119.35	-21.1	IGNEOUS	VOLCANIC	BASALT	3490	0	45.1	1.36	13.6	9.96			0.42	2.87	8.76	1.43	0.89	0.14	13.37	3.7	2.56305
GREEN, M. G.; SYLVESTER, P. J.; BUICK, R., 2000	GC130697	GEOROC	119	-21	IGNEOUS	VOLCANIC	BASALT	3460	0	48.49	1.46	13.24	13.74			0.25	5.2	7.92	3.66	0.64	0.13		4.492	3.36794
GREEN, M. G.; SYLVESTER, P. J.; BUICK, R., 2000	GC140697	GEOROC	119	-21	IGNEOUS	PLUTONIC	GABBRO	3460	0	46.25	1.15	15.21	10.05			0.14	6.23	12.51	2.03	0.88	0.11		5.355	2.60557
GREEN, M. G.; SYLVESTER, P. J.; BUICK, R., 2000	GC150697	GEOROC	119	-21	IGNEOUS	VOLCANIC	BASALT	3460	0	47.27	0.98	15.47	10.24			0.17	6.27	12.25	1.67	1.3	0.09		3.728	2.06578
GREEN, M. G.; SYLVESTER, P. J.; BUICK, R., 2000	GC270697	GEOROC	119	-21	IGNEOUS	PLUTONIC	GRANITE	3460	0	49.64	0.64	11.67	10.62			0.2	8.26	10.26	3.22	0.1	0.05		2.352	1.66
GREEN, M. G.; SYLVESTER, P. J.; BUICK, R., 2000	GC280697	GEOROC	119	-21	IGNEOUS	PLUTONIC	GABBRO	3460	0	51.75	1.78	12.56	15.1			0.21	5.74	5.6	2.84	2.03	0.18		6.07	2.7105
GREEN, M. G.; SYLVESTER, P. J.; BUICK, R., 2000	GC290697	GEOROC	119	-21	IGNEOUS	VOLCANIC	BASALT	3460	0	47.69	2.74	12.43	16.54			0.23	4.53	9.15	2.42	0.58	0.3		9.602	1.91898
GREEN, M. G.; SYLVESTER, P. J.; BUICK, R., 2000	GC360697	GEOROC	119	-21	IGNEOUS	VOLCANIC	BASALT	3460	0	50.7	1.83	13.16	16.88			0.24	4.84	9.68	1.62	0.01	0.14		5.455	0.345052
YAMAMOTO, KOSHI; ITOH, N.; MATSUMOTO, TAKUYA; TANAKA, TSUYOSHI; ADACHI, M., 2004	2	GEOROC	119.517	-20.8167	IGNEOUS	VOLCANIC	BASALT	3430	0	49.48	1.48	13.75		20.91		0.14	9.1	0.4	0	0.52	0.11	4.93	8	0.0417284
YAMAMOTO, KOSHI; ITOH, N.; MATSUMOTO, TAKUYA; TANAKA, TSUYOSHI; ADACHI, M., 2004	3	GEOROC	119.517	-20.8167	IGNEOUS	VOLCANIC	BASALT	3430	0	51.41	1.58	14.22		18.69		0.12	8.4	0.28	0	1.19	0.15	4.37	5	0.168383
HAWKESWORTH, C. J.; O^NIONS, R. K., 1977	1	GEOROC	31	-25.77	IGNEOUS	VOLCANIC	NOT-GIVEN	3400	0	47.95	0.83	10.88	13.08	1.63	10.3	0.2	9.59	11.5	3.49	0.07	0.12			2.56032
HAWKESWORTH, C. J.; O^NIONS, R. K., 1977	2	GEOROC	29.43	-26.1	IGNEOUS	VOLCANIC	BASALT	3400	0	49.13	1.51	13.74	14.63	3.77	9.77	0.22	5.84	10.66	2.99	0.19	0.09			1.64966
HAWKESWORTH, C. J.; O^NIONS, R. K., 1977	3	GEOROC	31	-25.77	IGNEOUS	VOLCANIC	NOT-GIVEN	3400	0	49.53	0.54	6.81	12.16	1.62	9.49	0.14	16.24	8.23	1.89	0.07	0.05			0.5883
HAWKESWORTH, C. J.; O^NIONS, R. K., 1977	4	GEOROC	31	-25.77	IGNEOUS	VOLCANIC	BASALT	3400	0	49.68	0.47	14.25	9.12	1.17	7.15	0.14	8.72	11.19	2.6	1.07	0.1			2.0163
HAWKESWORTH, C. J.; O^NIONS, R. K., 1977	5	GEOROC	31	-25.77	IGNEOUS	VOLCANIC	NOT-GIVEN	3400	0	50.98	0.51	6.54	13.51	3.21	9.26	0.21	13.13	12.64	1.57	0.05	0.05			0.328872
HOFMANN, AXEL; HARRIS, C., 2008	AH10	GEOROC	30.8	-25.8	IGNEOUS	VOLCANIC	BASALT	3400	100	46.28	1.2	15.61	15.16			0.2	8.78	3.27	0.08	4.37	0.11	3.93	3.01	6.03735
HOFMANN, AXEL; HARRIS, C., 2008	AT7	GEOROC	30.8	-25.8	IGNEOUS	VOLCANIC	BASALT	3400	100	47.06	1.56	11.68	18.44			0.27	6.85	9.89	2.18	0.18	0.12	1.26	9.92	1.37182
HOFMANN, AXEL; HARRIS, C., 2008	AT8	GEOROC	30.8	-25.8	IGNEOUS	VOLCANIC	BASALT	3400	100	48.95	1.5	10.88	19.05			0.51	4.97	9.32	2.54	0.15	0.12	2.15	9.12	1.21615
HOFMANN, AXEL; HARRIS, C., 2008	AT9	GEOROC	30.8	-25.8	IGNEOUS	VOLCANIC	BASALT	3400	100	48.53	1.83	12.76	18.06			0.28	4.58	7.83	4.05	0.2	0.15	1.27	13.26	3.26627
RIGANTI, A.; WILSON, A. H., 1995	HD16	GEOROC	30.75	-28	IGNEOUS	VOLCANIC	BASALT	3400	0	51.38	1.01	11.19		1.45	11.71	0.21	10.16	10.76	2.19	0.16	0.14		4.8	0.65901
RIGANTI, A.; WILSON, A. H., 1995	RIG174	GEOROC	30.75	-28	IGNEOUS	VOLCANIC	BASALT	3400	0	50.3	0.59	13.91		1.11	9.03	0.29	6.73	15.03	1.75	0.98	0.06		0.3	1.02095
RIGANTI, A.; WILSON, A. H., 1995	SP133	GEOROC	30.75	-28	IGNEOUS	VOLCANIC	BASALT	3400	0	47.77	1.43	15.45		1.32	10.7	0.28	8.36	11.81	2.36	0.18	0.19		6.2	1.35254
VEARNCOMBE, S.; KERRICH, R., 1999	K3/53884	GEOROC	119.7	-21.2	IGNEOUS	VOLCANIC	NOT-GIVEN	3260	0	51.7	0.65	9.21		6.98	4.34	0.02	0.36	0.02	0.11	2.83	0.016	0.4	6	0.993517
OHTA, H.; MARUYAMA, S.; TAKAHASHI, E.; WATANABE, Y.; KATO, Y., 1996	CLG-1	GEOROC	117.8	-20.8	IGNEOUS	VOLCANIC	BASALT	3250	50	51.41	1.41	15.1	17.2			0.21	5.82	7.16	0.23	1	0.12		2.6	0.179893
OHTA, H.; MARUYAMA, S.; TAKAHASHI, E.; WATANABE, Y.; KATO, Y., 1996	CLG-10	GEOROC	117.8	-20.8	IGNEOUS	VOLCANIC	BASALT	3250	50	48.62	1.07	15.02	13.65			0.21	8	10.41	2.68	0.01	0.1		1.7	1.28756
OHTA, H.; MARUYAMA, S.; TAKAHASHI, E.; WATANABE, Y.; KATO, Y., 1996	CLG-11	GEOROC	117.8	-20.8	IGNEOUS	VOLCANIC	BASALT	3250	50	48.43	1.25	17.24	14.02			0.15	8.66	7.22	2.77	0.01	0.11		2	1.42328
OHTA, H.; MARUYAMA, S.; TAKAHASHI, E.; WATANABE, Y.; KATO, Y., 1996	CLG-12	GEOROC	117.8	-20.8	IGNEOUS	VOLCANIC	BASALT	3250	50	47.62	1.22	16.28	13.62			0.21	9.64	9.24	1.27	0.01	0.11		1.9	0.354632
OHTA, H.; MARUYAMA, S.; TAKAHASHI, E.; WATANABE, Y.; KATO, Y., 1996	CLG-13	GEOROC	117.8	-20.8	IGNEOUS	VOLCANIC	BASALT	3250	50	48.49	1.3	15.88	12.55			0.2	7.01	11.51	2.98	0.01	0.12		2.4	1.62843
OHTA, H.; MARUYAMA, S.; TAKAHASHI, E.; WATANABE, Y.; KATO, Y., 1996	CLG-14	GEOROC	117.8	-20.8	IGNEOUS	VOLCANIC	BASALT	3250	50	49.62	1.27	15.01	12.69			0.2	6.05	11.95	3.01	0.01	0.13		2.7	1.3777
OHTA, H.; MARUYAMA, S.; TAKAHASHI, E.; WATANABE, Y.; KATO, Y., 1996	CLG-16	GEOROC	117.8	-20.8	IGNEOUS	VOLCANIC	BASALT	3250	50	49.43	1.2	14.52	13.79			0.2	8.42	10.36	2.09	0.71	0.11		2.2	1.21928
OHTA, H.; MARUYAMA, S.; TAKAHASHI, E.; WATANABE, Y.; KATO, Y., 1996	CLG-17	GEOROC	117.8	-20.8	IGNEOUS	VOLCANIC	BASALT	3250	50	45.57	1.31	16.78	12			0.46	4.7	16.14	2	0.01	0.12		2	1.57202
OHTA, H.; MARUYAMA, S.; TAKAHASHI, E.; WATANABE, Y.; KATO, Y., 1996	CLG-18	GEOROC	117.8	-20.8	IGNEOUS	VOLCANIC	BASALT	3250	50	49.58	1.28	15.32	14.23			0.19	10.26	6.47	2.67	0.01	0.11		1.9	1.09155
OHTA, H.; MARUYAMA, S.; TAKAHASHI, E.; WATANABE, Y.; KATO, Y., 1996	CLG-19	GEOROC	117.8	-20.8	IGNEOUS	VOLCANIC	BASALT	3250	50	51.12	1.28	14.93	13.7			0.23	10.11	6.65	2.28	0.07	0.11		2.1	0.680111
OHTA, H.; MARUYAMA, S.; TAKAHASHI, E.; WATANABE, Y.; KATO, Y., 1996	CLG-3	GEOROC	117.8	-20.8	IGNEOUS	VOLCANIC	BASALT	3250	50	50.42	1.46	15.87	13.74			0.2	6.68	8.59	3.24	0.01	0.13		2.6	1.42352
OHTA, H.; MARUYAMA, S.; TAKAHASHI, E.; WATANABE, Y.; KATO, Y., 1996	CLG-33	GEOROC	117.8	-20.8	IGNEOUS	VOLCANIC	BASALT	3250	50	49.08	1.11	15.11	14.07			0.23	8.57	8.84	3.19	0.02	0.1		4.9	1.69475
OHTA, H.; MARUYAMA, S.; TAKAHASHI, E.; WATANABE, Y.; KATO, Y., 1996	CLG-36	GEOROC	117.8	-20.8	IGNEOUS	VOLCANIC	BASALT	3250	50	50	1.29	12.67	15.65			0.27	7.35	10.72	1.73	0.01	0.14		2.7	0.432514
OHTA, H.; MARUYAMA, S.; TAKAHASHI, E.; WATANABE, Y.; KATO, Y., 1996	CLG-37	GEOROC	117.8	-20.8	IGNEOUS	VOLCANIC	BASALT	3250	50	49.29	1.42	13.06	17.07			0.26	7.88	10.2	0.55	0.01	0.12		2.5	0.0498569
OHTA, H.; MARUYAMA, S.; TAKAHASHI, E.; WATANABE, Y.; KATO, Y., 1996	CLG-4	GEOROC	117.8	-20.8	IGNEOUS	VOLCANIC	BASALT	3250	50	51.16	1.4	15.58	13.58			0.25	6.25	9.3	2.48	0.01	0.13		2.5	0.759816
OHTA, H.; MARUYAMA, S.; TAKAHASHI, E.; WATANABE, Y.; KATO, Y., 1996	CLG-40	GEOROC	117.8	-20.8	IGNEOUS	VOLCANIC	BASALT	3250	50	50.98	1.15	15.71	13.65			0.2	6.45	9.68	1.95	0.04	0.1		2	0.496253
OHTA, H.; MARUYAMA, S.; TAKAHASHI, E.; WATANABE, Y.; KATO, Y., 1996	CLG-43	GEOROC	117.8	-20.8	IGNEOUS	VOLCANIC	BASALT	3250	50	49.45	1.37	13.07	16.43			0.26	7.61	10.07	1.37	0.01	0.12		2.2	0.295256
OHTA, H.; MARUYAMA, S.; TAKAHASHI, E.; WATANABE, Y.; KATO, Y., 1996	CLG-44	GEOROC	117.8	-20.8	IGNEOUS	VOLCANIC	BASALT	3250	50	50.04	1.17	15.48	14.1			0.23	7.78	9.37	1.54	0.01	0.1		1.9	0.341264
OHTA, H.; MARUYAMA, S.; TAKAHASHI, E.; WATANABE, Y.; KATO, Y., 1996	CLG-46	GEOROC	117.8	-20.8	IGNEOUS	VOLCANIC	BASALT	3250	50	50.1	1.1	14.95	13.58			0.22	7.96	9.46	2.7	0.01	0.1		1.9	1.03438
OHTA, H.; MARUYAMA, S.; TAKAHASHI, E.; WATANABE, Y.; KATO, Y., 1996	CLG-47	GEOROC	117.8	-20.8	IGNEOUS	VOLCANIC	BASALT	3250	50	50.92	1.12	15.25	13.74			0.21	7.94	9.62	0.71	0.01	0.1		1.7	0.0654545
OHTA, H.; MARUYAMA, S.; TAKAHASHI, E.; WATANABE, Y.; KATO, Y., 1996	CLG-48	GEOROC	117.8	-20.8	IGNEOUS	VOLCANIC	BASALT	3250	50	48.07	0.9	15.91	12.76			0.2	9.27	10.81	2.16	0.02	0.09		1.6	0.937357
OHTA, H.; MARUYAMA, S.; TAKAHASHI, E.; WATANABE, Y.; KATO, Y., 1996	CLG-49	GEOROC	117.8	-20.8	IGNEOUS	VOLCANIC	BASALT	3250	50	50.78	1.25	14.83	13.92			0.22	7.66	9.48	1.75		0.11		2.2
OHTA, H.; MARUYAMA, S.; TAKAHASHI, E.; WATANABE, Y.; KATO, Y., 1996	CLG-5	GEOROC	117.8	-20.8	IGNEOUS	VOLCANIC	BASALT	3250	50	50.45	1.47	15.97	13.85			0.18	7.77	7.48	2.89	0.01	0.13		2.6	1.12886
OHTA, H.; MARUYAMA, S.; TAKAHASHI, E.; WATANABE, Y.; KATO, Y., 1996	CLG-6	GEOROC	117.8	-20.8	IGNEOUS	VOLCANIC	BASALT	3250	50	50.87	1.3	15.03	12.86			0.22	6.52	10.32	2.72	0.01	0.12		2.5	0.947001
OHTA, H.; MARUYAMA, S.; TAKAHASHI, E.; WATANABE, Y.; KATO, Y., 1996	CLG-7	GEOROC	117.8	-20.8	IGNEOUS	VOLCANIC	BASALT	3250	50	51.47	1.4	15.61	13.37			0.2	5.55	10.75	0.4	0.01	0.13		2.7	0.0198465
OHTA, H.; MARUYAMA, S.; TAKAHASHI, E.; WATANABE, Y.; KATO, Y., 1996	CLG-9	GEOROC	117.8	-20.8	IGNEOUS	VOLCANIC	BASALT	3250	50	50.76	1.43	15.55	13.92			0.21	6.98	9.24	1.52	0.01	0.13		2.8	0.301662
PUCHTEL, I. S.; ZHURAVLEV, D. Z.; SAMSONOV, A. V.; ARNDT, N. T., 1993	86104	GEOROC	120.72	57.03	IGNEOUS	VOLCANIC	BASALT	3230	0	46.6	0.95	12.2				0.29	12.7	11.4	1.2	1.25	0.1	2.06		1.66736
WILSON, A. H.; VERSFELD, J. A.; HUNTER, D. R., 1989	SP21A	GEOROC	30.75	-28	IGNEOUS	VOLCANIC	BASALT	3200	0	49.98	0.72	7.47				0.23	17.87	11.09	0.41	0.02	0.06	2.47	2.5	0.02649
WILSON, A. H.; VERSFELD, J. A.; HUNTER, D. R., 1989	SP27A	GEOROC	30.75	-28	IGNEOUS	VOLCANIC	BASALT	3200	0	50.07	0.7	7.65				0.21	17.05	10.78	0.61	0.05	0.06	2.5	1.9	0.0616124
WILSON, A. H.; VERSFELD, J. A.; HUNTER, D. R., 1989	SP31A	GEOROC	30.75	-28	IGNEOUS	VOLCANIC	BASALT	3200	0	49.86	0.7	7.71				0.23	17.24	11.2	0.78	0.05	0.08	2.36	3	0.100423
WILSON, A. H.; VERSFELD, J. A.; HUNTER, D. R., 1989	SP85/21	GEOROC	30.75	-28	IGNEOUS	VOLCANIC	BASALT	3200	0	50.69	0.7	8.09				0.22	16.39	10.97	0.96	0.22	0.06	1.59	4.1	0.181066
WILSON, A. H.; VERSFELD, J. A.; HUNTER, D. R., 1989	SP85/7	GEOROC	30.75	-28	IGNEOUS	VOLCANIC	BASALT	3200	0	50.34	0.62	7.37				0.24	17.88	10.9	0.51	0.06	0.05	2.2	3.2	0.0442643
SMITHIES, R. H.; CHAMPION, D. C.; SUN, SHEN-SU, 2004	174438	GEOROC	117	-21	IGNEOUS	VOLCANIC	BONINITE	3120	0	47.31	0.29	16.77	10.33			0.2	9.95	7.91	1.38	1.22	0.05	5.38	0.3	1.56845
SMITHIES, R. H.; CHAMPION, D. C.; SUN, SHEN-SU, 2004	174440	GEOROC	117	-21	IGNEOUS	VOLCANIC	BONINITE	3120	0	50.91	0.31	16.53	10.65			0.19	8.8	6.8	1.91	0.86	0.06	3.79	1.6	0.970025
SMITHIES, R. H.; CHAMPION, D. C.; SUN, SHEN-SU, 2004	174441	GEOROC	117	-21	IGNEOUS	VOLCANIC	BONINITE	3120	0	50.92	0.37	16	10.69			0.15	9.36	6.95	2.01	0.23	0.06	4.09	1.6	0.633535
SMITHIES, R. H.; CHAMPION, D. C.; SUN, SHEN-SU, 2004	174453	GEOROC	117	-21	IGNEOUS	VOLCANIC	BONINITE	3120	0	49.78	0.29	16.68	9.77			0.21	9.12	8.41	1.07	0.02	0.05	5.3	0.8	0.175236
SMITHIES, R. H.; CHAMPION, D. C.; SUN, SHEN-SU, 2004	180232	GEOROC	117	-21	IGNEOUS	VOLCANIC	BONINITE	3120	0	49.34	0.31	17.01	10.44			0.22	8.32	6.87	1.3	1.02	0.06	5.92	0.8	0.848959
SMITHIES, R. H.; CHAMPION, D. C.; VAN KRANENDONK, M. J.; HOWARD, H. M.; HICKMAN, A. H., 2005	174438	GEOROC	117	-21	IGNEOUS	VOLCANIC	BONINITE	3120	0	47.31	0.29	16.77	10.33			0.2	9.95	7.91	1.38	1.22	0.05	5.38	0.3	1.56845
SMITHIES, R. H.; CHAMPION, D. C.; VAN KRANENDONK, M. J.; HOWARD, H. M.; HICKMAN, A. H., 2005	174440	GEOROC	117	-21	IGNEOUS	VOLCANIC	BONINITE	3120	0	50.91	0.31	16.53	10.65			0.19	8.8	6.8	1.91	0.86	0.06	3.79	1.6	0.970025
SMITHIES, R. H.; CHAMPION, D. C.; VAN KRANENDONK, M. J.; HOWARD, H. M.; HICKMAN, A. H., 2005	174441	GEOROC	117	-21	IGNEOUS	VOLCANIC	BONINITE	3120	0	50.92	0.37	16	10.69			0.15	9.36	6.95	2.01	0.23	0.06	4.09	1.6	0.633535
SMITHIES, R. H.; CHAMPION, D. C.; VAN KRANENDONK, M. J.; HOWARD, H. M.; HICKMAN, A. H., 2005	174449	GEOROC	117	-21	IGNEOUS	VOLCANIC	BASALT	3120	0	48.47	0.64	15.01	6.76			0.11	3.37	10.96	0.38	3.04	0.12	11.59	3.7	2.13828
SMITHIES, R. H.; CHAMPION, D. C.; VAN KRANENDONK, M. J.; HOWARD, H. M.; HICKMAN, A. H., 2005	174451	GEOROC	117	-21	IGNEOUS	VOLCANIC	THOLEIITE	3120	0	49.54	1.42	12.97	13.22			0.21	5.78	10.53	1.84	0.13	0.17	5.05	5.7	0.59341
SMITHIES, R. H.; CHAMPION, D. C.; VAN KRANENDONK, M. J.; HOWARD, H. M.; HICKMAN, A. H., 2005	174453	GEOROC	117	-21	IGNEOUS	VOLCANIC	BONINITE	3120	0	49.78	0.29	16.68	9.77			0.21	9.12	8.41	1.07	0.02	0.05	5.3	0.8	0.175236
SMITHIES, R. H.; CHAMPION, D. C.; VAN KRANENDONK, M. J.; HOWARD, H. M.; HICKMAN, A. H., 2005	174454	GEOROC	117	-21	IGNEOUS	VOLCANIC	THOLEIITE	3120	0	46.91	1.45	12.68	14.09			0.22	5.19	8.44	1.64	0.19	0.15	10.19	4.7	0.856496
SMITHIES, R. H.; CHAMPION, D. C.; VAN KRANENDONK, M. J.; HOWARD, H. M.; HICKMAN, A. H., 2005	174455	GEOROC	117	-21	IGNEOUS	VOLCANIC	THOLEIITE	3120	0	50.83	1.58	13.61	14.68			0.19	6.04	8.47	2.04	0.05	0.17	3.16	5.1	0.557867
SMITHIES, R. H.; CHAMPION, D. C.; VAN KRANENDONK, M. J.; HOWARD, H. M.; HICKMAN, A. H., 2005	174458	GEOROC	117	-21	IGNEOUS	VOLCANIC	THOLEIITE	3120	0	51.38	1.42	12.68	13.92			0.21	4.74	11.48	1.42	0.07	0.15	3.31	4.6	0.264928
SMITHIES, R. H.; CHAMPION, D. C.; VAN KRANENDONK, M. J.; HOWARD, H. M.; HICKMAN, A. H., 2005	174459	GEOROC	117	-21	IGNEOUS	VOLCANIC	THOLEIITE	3120	0	48.03	1.43	12.44	13.3			0.19	6.39	8.66	1.87	0.04	0.14	8.52	4.3	0.725268
SMITHIES, R. H.; CHAMPION, D. C.; VAN KRANENDONK, M. J.; HOWARD, H. M.; HICKMAN, A. H., 2005	174465	GEOROC	117	-21	IGNEOUS	VOLCANIC	THOLEIITE	3120	0	48.47	1.49	14.04	14.48			0.2	5.54	9.85	3.16	0.12	0.15	3.41	4.7	1.9668
SMITHIES, R. H.; CHAMPION, D. C.; VAN KRANENDONK, M. J.; HOWARD, H. M.; HICKMAN, A. H., 2005	174466	GEOROC	117	-21	IGNEOUS	VOLCANIC	THOLEIITE	3120	0	47.91	1.57	13.98	14.23			0.2	6.06	9.55	2.38	0.32	0.17	4.37	5.1	1.48473
SMITHIES, R. H.; CHAMPION, D. C.; VAN KRANENDONK, M. J.; HOWARD, H. M.; HICKMAN, A. H., 2005	174467	GEOROC	117	-21	IGNEOUS	VOLCANIC	THOLEIITE	3120	0	48.4	1.59	13.55	14.91			0.2	6.09	10.12	2	0.24	0.17	3.54	5.2	0.929185
SMITHIES, R. H.; CHAMPION, D. C.; VAN KRANENDONK, M. J.; HOWARD, H. M.; HICKMAN, A. H., 2005	174468	GEOROC	117	-21	IGNEOUS	VOLCANIC	BASALT	3120	0	48.97	0.74	15.23	11.53			0.21	6.68	6.9	1.62	0.67	0.13	8.1	3.4	0.878409
SMITHIES, R. H.; CHAMPION, D. C.; VAN KRANENDONK, M. J.; HOWARD, H. M.; HICKMAN, A. H., 2005	174469	GEOROC	117	-21	IGNEOUS	VOLCANIC	BASALT	3120	0	49.8	0.74	15.03	12.27			0.21	6.74	7.24	1.49	0.5	0.13	6.72	3.2	0.582368
SMITHIES, R. H.; CHAMPION, D. C.; VAN KRANENDONK, M. J.; HOWARD, H. M.; HICKMAN, A. H., 2005	174470	GEOROC	117	-21	IGNEOUS	VOLCANIC	THOLEIITE	3120	0	47.82	1.07	13.91	12.66			0.23	5.94	11.87	2.33	0.1	0.11	4.87	3.7	1.22508
SMITHIES, R. H.; CHAMPION, D. C.; VAN KRANENDONK, M. J.; HOWARD, H. M.; HICKMAN, A. H., 2005	174471	GEOROC	117	-21	IGNEOUS	VOLCANIC	THOLEIITE	3120	0	47.76	1.22	13.57	12.48			0.19	5.88	10.22	2.95	0.27	0.14	6.07	4.9	2.17824
SMITHIES, R. H.; CHAMPION, D. C.; VAN KRANENDONK, M. J.; HOWARD, H. M.; HICKMAN, A. H., 2005	174473	GEOROC	117	-21	IGNEOUS	VOLCANIC	THOLEIITE	3120	0	49.76	1.37	14.11	13.81			0.21	6.6	9.92	1.94	0.73	0.17	2.25	5.1	1.05457
SMITHIES, R. H.; CHAMPION, D. C.; VAN KRANENDONK, M. J.; HOWARD, H. M.; HICKMAN, A. H., 2005	174474	GEOROC	117	-21	IGNEOUS	VOLCANIC	THOLEIITE	3120	0	48.56	1.06	13.76	13.33			0.22	6.3	8.73	2.81	0.52	0.11	5.49	3.7	1.99441
SMITHIES, R. H.; CHAMPION, D. C.; VAN KRANENDONK, M. J.; HOWARD, H. M.; HICKMAN, A. H., 2005	174482	GEOROC	117	-21	IGNEOUS	VOLCANIC	BASALT	3120	0	50.51	1.22	13.72	12.96			0.19	7.32	8.44	1.29	0.24	0.21	4.73	4.7	0.311704
SMITHIES, R. H.; CHAMPION, D. C.; VAN KRANENDONK, M. J.; HOWARD, H. M.; HICKMAN, A. H., 2005	174484	GEOROC	117	-21	IGNEOUS	VOLCANIC	BASALT	3120	0	50.85	0.62	19.25	7.3			0.13	5.19	7.66	2.56	2.38	0.14	4.33	3.2	3.10874
SMITHIES, R. H.; CHAMPION, D. C.; VAN KRANENDONK, M. J.; HOWARD, H. M.; HICKMAN, A. H., 2005	174494	GEOROC	117	-21	IGNEOUS	VOLCANIC	BASALT	3120	0	49.98	0.89	16.29	9.02			0.15	7.54	8.93	1.92	0.23	0.16	5.47	4.6	0.662249
SMITHIES, R. H.; CHAMPION, D. C.; VAN KRANENDONK, M. J.; HOWARD, H. M.; HICKMAN, A. H., 2005	176701	GEOROC	117	-21	IGNEOUS	VOLCANIC	BASALT	3120	0	51.71	1.34	15.98	10.55			0.16	5.33	8.06	2.28	1.47	0.34	3.39	8.6	1.61452
SMITHIES, R. H.; CHAMPION, D. C.; VAN KRANENDONK, M. J.; HOWARD, H. M.; HICKMAN, A. H., 2005	176702	GEOROC	117	-21	IGNEOUS	VOLCANIC	BASALT	3120	0	48.8	2	14.69	13.82			0.17	5.43	4.24	1.99	3.05	0.45	5.1	10.5	4.37959
SMITHIES, R. H.; CHAMPION, D. C.; VAN KRANENDONK, M. J.; HOWARD, H. M.; HICKMAN, A. H., 2005	180228	GEOROC	117	-21	IGNEOUS	VOLCANIC	BASALT	3120	0	49.15	0.81	16.74	10.55			0.16	6.18	7.23	2.49	0.71	0.16	6.55	3.9	1.66504
SMITHIES, R. H.; CHAMPION, D. C.; VAN KRANENDONK, M. J.; HOWARD, H. M.; HICKMAN, A. H., 2005	180231	GEOROC	117	-21	IGNEOUS	VOLCANIC	BASALT	3120	0	47.7	0.77	16.3	11.85			0.2	7.33	9.67	1.42	0.35	0.13	4.93	3.8	0.666574
SMITHIES, R. H.; CHAMPION, D. C.; VAN KRANENDONK, M. J.; HOWARD, H. M.; HICKMAN, A. H., 2005	180232	GEOROC	117	-21	IGNEOUS	VOLCANIC	BONINITE	3120	0	49.34	0.31	17.01	10.44			0.22	8.32	6.87	1.3	1.02	0.06	5.92	0.8	0.848959
NESBITT, H. W.; YOUNG, G. M.; BOSMAN, S. A., 2009	2017/1/1	GEOROC	-92.75	52.4	IGNEOUS	VOLCANIC	BASALT	3100	0	49.28	1.77	13.1				0.23	5.57	9.69	1.22	0.34	0.14	0.48	6.6	0.387516
NESBITT, H. W.; YOUNG, G. M.; BOSMAN, S. A., 2009	2017/1/2	GEOROC	-92.75	52.4	IGNEOUS	VOLCANIC	BASALT	3100	0	49.87	0.58	12.88				0.19	8.98	9.4	1.11	0.12	0.05	5.51	1.8	0.220218
NESBITT, H. W.; YOUNG, G. M.; BOSMAN, S. A., 2009	2017/1/4	GEOROC	-92.75	52.4	IGNEOUS	VOLCANIC	BASALT	3100	0	50.03	0.76	14.5				0.2	8.07	10.89	0.95	0.32	0.06	0.92	2	0.229431
NESBITT, H. W.; YOUNG, G. M.; BOSMAN, S. A., 2009	2017/1/6	GEOROC	-92.75	52.4	IGNEOUS	VOLCANIC	BASALT	3100	0	51.36	0.54	11.23				0.2	8.23	14.26	0.89	0.12	0.05	2.28	1	0.122022
NESBITT, H. W.; YOUNG, G. M.; BOSMAN, S. A., 2009	2017/2/1	GEOROC	-92.75	52.4	IGNEOUS	VOLCANIC	BASALT	3100	0	48.14	0.79	15.09				0.03	15.18	0.12	0.04	0.04	0.06	7.27	1.8	0.00124514
NESBITT, H. W.; YOUNG, G. M.; BOSMAN, S. A., 2009	2017/2/2	GEOROC	-92.75	52.4	IGNEOUS	VOLCANIC	BASALT	3100	0	46.74	0.63	8.87				0.15	16.92	4.56	0.59	0.13	0.04	5.06	1.6	0.13861
NESBITT, H. W.; YOUNG, G. M.; BOSMAN, S. A., 2009	2017/2/3	GEOROC	-92.75	52.4	IGNEOUS	VOLCANIC	BASALT	3100	0	49.27	0.5	14.34				0.12	8.09	1.14	0.05	0.52	0.01	6.36	0.7	0.0518182
NESBITT, H. W.; YOUNG, G. M.; BOSMAN, S. A., 2009	2017/2/4	GEOROC	-92.75	52.4	IGNEOUS	VOLCANIC	BASALT	3100	0	47.63	0.25	8.16				0.16	9.74	8.44	1.94	0.02	0.02	13.77	0.3	0.829719
NESBITT, H. W.; YOUNG, G. M.; BOSMAN, S. A., 2009	2017/2/5	GEOROC	-92.75	52.4	IGNEOUS	VOLCANIC	BASALT	3100	0	50.25	0.69	8.5				0.18	7.4	8.98	0	0.21	0.05	14.19	1.6	0.00608276
NESBITT, H. W.; YOUNG, G. M.; BOSMAN, S. A., 2009	2017/2/6	GEOROC	-92.75	52.4	IGNEOUS	VOLCANIC	BASALT	3100	0	45.74	0.6	11.58				0.2	4.36	10.47	2.35	0.45	0.05	12.24	1.4	2.86131
ORDONEZ-CALDERON, J. C.; POLAT, A.; FRYER, B. J.; GAGNON, J. E.; RAITH, J. G.; APPEL, P. W. U., 2008	485402	GEOROC	-49.9287	64.7301	IGNEOUS	VOLCANIC	BASALT	3080	0	50.74	1.34	14.61	11.46			0.13	10.15	7.41	3.7	0.46	0	1.98	1	2.23587
ORDONEZ-CALDERON, J. C.; POLAT, A.; FRYER, B. J.; GAGNON, J. E.; RAITH, J. G.; APPEL, P. W. U., 2008	485404	GEOROC	-49.9269	64.7302	IGNEOUS	VOLCANIC	BASALT	3080	0	50.04	1.61	13.87	15.62			0.23	6.62	9.41	2.15	0.26	0.19	0.62	3.68	0.825014
ORDONEZ-CALDERON, J. C.; POLAT, A.; FRYER, B. J.; GAGNON, J. E.; RAITH, J. G.; APPEL, P. W. U., 2008	485406	GEOROC	-49.9288	64.7313	IGNEOUS	VOLCANIC	BASALT	3080	0	49.75	0.07	13.43	14.11			0.17	11.4	6.11	3.18	0	1.78	0.09	2.21	1.49813
ORDONEZ-CALDERON, J. C.; POLAT, A.; FRYER, B. J.; GAGNON, J. E.; RAITH, J. G.; APPEL, P. W. U., 2008	485407	GEOROC	-49.9288	64.7313	IGNEOUS	VOLCANIC	BASALT	3080	0	48.09	0.61	13.45	14.53			0.13	6.77	14.5	1.77	0.13	0.02	0.8	1.08	0.709234
ORDONEZ-CALDERON, J. C.; POLAT, A.; FRYER, B. J.; GAGNON, J. E.; RAITH, J. G.; APPEL, P. W. U., 2008	485409	GEOROC	-49.93	64.7272	IGNEOUS	VOLCANIC	BASALT	3080	0	50.62	1.59	13.98	14.85			0.22	5.67	9.53	2.95	0.33	0.26	0.36	2.48	1.41186
ORDONEZ-CALDERON, J. C.; POLAT, A.; FRYER, B. J.; GAGNON, J. E.; RAITH, J. G.; APPEL, P. W. U., 2008	485414	GEOROC	-49.9381	64.7343	IGNEOUS	VOLCANIC	BASALT	3080	0	50.65	0.75	15.23	11.58			0.18	7.62	12.46	1.39	0.08	0.05	0.85	1.61	0.282471
ORDONEZ-CALDERON, J. C.; POLAT, A.; FRYER, B. J.; GAGNON, J. E.; RAITH, J. G.; APPEL, P. W. U., 2008	485439	GEOROC	-49.8959	64.7477	IGNEOUS	VOLCANIC	BASALT	3080	0	50.62	0.24	5.86	7.9			0.3	9.77	25	0.18	0.07	0.05	1.96	0.62	0.0082021
ORDONEZ-CALDERON, J. C.; POLAT, A.; FRYER, B. J.; GAGNON, J. E.; RAITH, J. G.; APPEL, P. W. U., 2008	485440	GEOROC	-49.8959	64.7477	IGNEOUS	VOLCANIC	BASALT	3080	0	48.66	0.31	7.68	8.94			0.34	8.89	24.59	0.52	0.06	0.03	1.67	1.43	0.0594346
ORDONEZ-CALDERON, J. C.; POLAT, A.; FRYER, B. J.; GAGNON, J. E.; RAITH, J. G.; APPEL, P. W. U., 2008	496105	GEOROC	-49.8809	64.7376	IGNEOUS	VOLCANIC	BASALT	3080	0	49.11	0.33	6.15	13.02			0.38	8.66	22.07	0.15	0.09	0.04	0.36	1.37	0.00942717
ORDONEZ-CALDERON, J. C.; POLAT, A.; FRYER, B. J.; GAGNON, J. E.; RAITH, J. G.; APPEL, P. W. U., 2008	496112	GEOROC	-49.8883	64.74	IGNEOUS	VOLCANIC	BASALT	3080	0	46.54	0.69	12.55	8.3			0.35	6.32	24.76	0.29	0.12	0.06	1.15	1.41	0.0474859
ORDONEZ-CALDERON, J. C.; POLAT, A.; FRYER, B. J.; GAGNON, J. E.; RAITH, J. G.; APPEL, P. W. U., 2008	496114	GEOROC	-49.946	64.7276	IGNEOUS	VOLCANIC	BASALT	3080	0	49.38	1.74	11.06	19			0.3	5.67	9.23	2.8	0.57	0.26	0.5	2.21	1.78008
ORDONEZ-CALDERON, J. C.; POLAT, A.; FRYER, B. J.; GAGNON, J. E.; RAITH, J. G.; APPEL, P. W. U., 2008	496116	GEOROC	-49.9445	64.7307	IGNEOUS	VOLCANIC	BASALT	3080	0	48.09	0.93	16.82	13.5			0.14	6.79	9.44	3.34	0.87	0.08	0.77	1.7	3.48214
ORDONEZ-CALDERON, J. C.; POLAT, A.; FRYER, B. J.; GAGNON, J. E.; RAITH, J. G.; APPEL, P. W. U., 2008	496117	GEOROC	-49.9469	64.7308	IGNEOUS	VOLCANIC	BASALT	3080	0	48.57	0.65	15.42	13.59			0.19	8.84	10.4	2.13	0.15	0.05	0.99	0.61	0.933285
ORDONEZ-CALDERON, J. C.; POLAT, A.; FRYER, B. J.; GAGNON, J. E.; RAITH, J. G.; APPEL, P. W. U., 2008	496118	GEOROC	-49.9421	64.7317	IGNEOUS	VOLCANIC	BASALT	3080	0	48.33	0.61	15.25	12.84			0.21	8.47	13.13	1.08	0.05	0.04	0.95	0.5	0.239568
ORDONEZ-CALDERON, J. C.; POLAT, A.; FRYER, B. J.; GAGNON, J. E.; RAITH, J. G.; APPEL, P. W. U., 2008	496119	GEOROC	-49.937	64.7321	IGNEOUS	VOLCANIC	BASALT	3080	0	48.22	0.78	15.87	12.73			0.2	8.27	11.91	1.74	0.21	0.06	0.67	1.37	0.728448
ORDONEZ-CALDERON, J. C.; POLAT, A.; FRYER, B. J.; GAGNON, J. E.; RAITH, J. G.; APPEL, P. W. U., 2008	496120	GEOROC	-49.9459	64.7343	IGNEOUS	VOLCANIC	BASALT	3080	0	50.84	0.79	15.47	9.75			0.2	7.57	13.9	1.25	0.17	0.06	0.69	1.49	0.257194
ORDONEZ-CALDERON, J. C.; POLAT, A.; FRYER, B. J.; GAGNON, J. E.; RAITH, J. G.; APPEL, P. W. U., 2008	496122	GEOROC	-49.9602	64.7315	IGNEOUS	VOLCANIC	BASALT	3080	0	48.7	0.5	16.56	10.71			0.21	9.93	10.96	2.07	0.32	0.04	1.23	1.01	1.00212
ORDONEZ-CALDERON, J. C.; POLAT, A.; FRYER, B. J.; GAGNON, J. E.; RAITH, J. G.; APPEL, P. W. U., 2008	499716	GEOROC	-49.879	64.739	IGNEOUS	VOLCANIC	BASALT	3080	0	49.78	1.8	1.03	14.94			0.33	8.48	23.25	0.33	0.06	0.01	0.01	22.39	0.0224336
ORDONEZ-CALDERON, J. C.; POLAT, A.; FRYER, B. J.; GAGNON, J. E.; RAITH, J. G.; APPEL, P. W. U., 2008	499717	GEOROC	-49.8732	64.741	IGNEOUS	VOLCANIC	BASALT	3080	0	47.42	0.64	15.67	11.43			0.23	2.87	21.51	0.11	0	0.11	1.38	1.54	0.00273756
ORDONEZ-CALDERON, J. C.; POLAT, A.; FRYER, B. J.; GAGNON, J. E.; RAITH, J. G.; APPEL, P. W. U., 2008	499718	GEOROC	-49.8661	64.7427	IGNEOUS	VOLCANIC	BASALT	3080	0	46.51	0.17	2.46	9.02			0.64	10.57	30.42	0.16	0.02	0.03	6.21	0.54	0.00923077
ORDONEZ-CALDERON, J. C.; POLAT, A.; FRYER, B. J.; GAGNON, J. E.; RAITH, J. G.; APPEL, P. W. U., 2008	499740	GEOROC	-49.896	64.748	IGNEOUS	VOLCANIC	BASALT	3080	0	45.6	0.31	12.17	11.18			0.27	6.7	23.51	0.16	0.06	0.03	1.42	3.21	0.0186154
ORDONEZ-CALDERON, J. C.; POLAT, A.; FRYER, B. J.; GAGNON, J. E.; RAITH, J. G.; APPEL, P. W. U., 2008	499741	GEOROC	-49.896	64.748	IGNEOUS	VOLCANIC	BASALT	3080	0	48.72	0.72	7.25	8.59			0.34	9.49	23.51	0.25	0.11	0.01	0.8	12.36	0.0226573
POLAT, A.; APPEL, P. W. U.; FREI, R.; PAN, Y.; DILEK, Y.; ORDONEZ-CALDERON, J. C.; FRYER, B. J.; HOLLIS, J. A.; RAITH, J. G., 2007	485417	GEOROC	-49.9354	64.7394	IGNEOUS	VOLCANIC	NOT-GIVEN	3080	0	47.94	0.45	11.26	11.67			0.18	14.81	12.33	1.2	0.14	0.03	1.44	0.92	0.363482
POLAT, A.; APPEL, P. W. U.; FREI, R.; PAN, Y.; DILEK, Y.; ORDONEZ-CALDERON, J. C.; FRYER, B. J.; HOLLIS, J. A.; RAITH, J. G., 2007	485418	GEOROC	-49.9355	64.7396	IGNEOUS	VOLCANIC	NOT-GIVEN	3080	0	48.41	0.43	10.87	12.51			0.22	14.9	11.26	1.23	0.15	0.02	1.5	0.94	0.352015
POLAT, A.; APPEL, P. W. U.; FREI, R.; PAN, Y.; DILEK, Y.; ORDONEZ-CALDERON, J. C.; FRYER, B. J.; HOLLIS, J. A.; RAITH, J. G., 2007	485428	GEOROC	-49.9385	64.7411	IGNEOUS	PLUTONIC	GABBRO	3080	0	50.16	0.9	14.64	13.21			0.19	7.8	11.74	1.21	0.09	0.06	0.76	1.77	0.236034
POLAT, A.; APPEL, P. W. U.; FREI, R.; PAN, Y.; DILEK, Y.; ORDONEZ-CALDERON, J. C.; FRYER, B. J.; HOLLIS, J. A.; RAITH, J. G., 2007	485438	GEOROC	-49.8886	64.7494	IGNEOUS	PLUTONIC	GABBRO	3080	0	49.32	0.64	15.24	9.02			0.2	14.11	8.32	2.44	0.7	0.03	1.62	1.65	1.56006
POLAT, A.; APPEL, P. W. U.; FREI, R.; PAN, Y.; DILEK, Y.; ORDONEZ-CALDERON, J. C.; FRYER, B. J.; HOLLIS, J. A.; RAITH, J. G., 2007	485444	GEOROC	-49.8638	64.7484	IGNEOUS	VOLCANIC	BASALT	3080	0	49.16	0.55	14.66	8.68			0.22	5.89	19.74	1.07	0.01	0.03	0.3	1.21	0.189351
POLAT, A.; APPEL, P. W. U.; FREI, R.; PAN, Y.; DILEK, Y.; ORDONEZ-CALDERON, J. C.; FRYER, B. J.; HOLLIS, J. A.; RAITH, J. G., 2007	485446	GEOROC	-49.8638	64.7484	IGNEOUS	VOLCANIC	BASALT	3080	0	50.07	0.52	14.61	9.38			0.21	4.29	20.45	0.41	0.01	0.05	1.02	1.07	0.0249505
POLAT, A.; APPEL, P. W. U.; FREI, R.; PAN, Y.; DILEK, Y.; ORDONEZ-CALDERON, J. C.; FRYER, B. J.; HOLLIS, J. A.; RAITH, J. G., 2007	485448	GEOROC	-49.8638	64.7484	IGNEOUS	VOLCANIC	BASALT	3080	0	51.97	0.47	12.39	9.96			0.24	4.25	20.52	0.15	0.01	0.04	0.81	1.19	0.00285396
POLAT, A.; APPEL, P. W. U.; FREI, R.; PAN, Y.; DILEK, Y.; ORDONEZ-CALDERON, J. C.; FRYER, B. J.; HOLLIS, J. A.; RAITH, J. G., 2007	485451	GEOROC	-49.8638	64.7484	IGNEOUS	VOLCANIC	BASALT	3080	0	51.33	0.56	14.02	10.2			0.22	7.86	14.16	1.5	0.11	0.04	3.76	1.29	0.311176
POLAT, A.; APPEL, P. W. U.; FREI, R.; PAN, Y.; DILEK, Y.; ORDONEZ-CALDERON, J. C.; FRYER, B. J.; HOLLIS, J. A.; RAITH, J. G., 2007	485453	GEOROC	-49.8638	64.7484	IGNEOUS	VOLCANIC	BASALT	3080	0	51.39	0.58	14.57	10.83			0.2	8.24	11.41	2.56	0.18	0.02	0.8	1.22	0.894827
POLAT, A.; APPEL, P. W. U.; FREI, R.; PAN, Y.; DILEK, Y.; ORDONEZ-CALDERON, J. C.; FRYER, B. J.; HOLLIS, J. A.; RAITH, J. G., 2007	485457	GEOROC	-49.8638	64.7484	IGNEOUS	VOLCANIC	BASALT	3080	0	49.48	0.56	14.55	11.57			0.23	8.65	12.89	1.89	0.15	0.04	0.82	1.19	0.642222
POLAT, A.; APPEL, P. W. U.; FREI, R.; PAN, Y.; DILEK, Y.; ORDONEZ-CALDERON, J. C.; FRYER, B. J.; HOLLIS, J. A.; RAITH, J. G., 2007	485458	GEOROC	-49.8638	64.7484	IGNEOUS	VOLCANIC	BASALT	3080	0	48.52	0.57	14.16	12.09			0.22	9.45	13.18	1.62	0.16	0.04	0.89	1.29	0.573986
POLAT, A.; APPEL, P. W. U.; FREI, R.; PAN, Y.; DILEK, Y.; ORDONEZ-CALDERON, J. C.; FRYER, B. J.; HOLLIS, J. A.; RAITH, J. G., 2007	485459	GEOROC	-49.8638	64.7484	IGNEOUS	VOLCANIC	BASALT	3080	0	51.97	0.53	13.28	11.19			0.22	8.59	12.08	1.94	0.15	0.04	0.95	1.15	0.486968
POLAT, A.; APPEL, P. W. U.; FREI, R.; PAN, Y.; DILEK, Y.; ORDONEZ-CALDERON, J. C.; FRYER, B. J.; HOLLIS, J. A.; RAITH, J. G., 2007	485460	GEOROC	-49.8638	64.7484	IGNEOUS	VOLCANIC	BASALT	3080	0	47.44	0.56	14.85	12.7			0.24	9.38	12.98	1.63	0.19	0.03	1	1.21	0.746036
POLAT, A.; APPEL, P. W. U.; FREI, R.; PAN, Y.; DILEK, Y.; ORDONEZ-CALDERON, J. C.; FRYER, B. J.; HOLLIS, J. A.; RAITH, J. G., 2007	485461	GEOROC	-49.8638	64.7484	IGNEOUS	VOLCANIC	BASALT	3080	0	47.47	0.56	14.74	12.85			0.24	9.4	12.9	1.61	0.21	0.03	0.93	1.03	0.741029
POLAT, A.; APPEL, P. W. U.; FREI, R.; PAN, Y.; DILEK, Y.; ORDONEZ-CALDERON, J. C.; FRYER, B. J.; HOLLIS, J. A.; RAITH, J. G., 2007	485462	GEOROC	-49.8638	64.7484	IGNEOUS	VOLCANIC	BASALT	3080	0	50.32	0.55	12.23	12.34			0.24	10.32	11.83	1.86	0.25	0.04	1	1.17	0.60821
POLAT, A.; APPEL, P. W. U.; FREI, R.; PAN, Y.; DILEK, Y.; ORDONEZ-CALDERON, J. C.; FRYER, B. J.; HOLLIS, J. A.; RAITH, J. G., 2007	485464	GEOROC	-49.8638	64.7484	IGNEOUS	VOLCANIC	BASALT	3080	0	51.12	0.54	14.72	10.65			0.19	8.21	11.71	2.63	0.18	0.05	0.76	1.22	0.972426
POLAT, A.; APPEL, P. W. U.; FREI, R.; PAN, Y.; DILEK, Y.; ORDONEZ-CALDERON, J. C.; FRYER, B. J.; HOLLIS, J. A.; RAITH, J. G., 2007	485465	GEOROC	-49.8638	64.7484	IGNEOUS	VOLCANIC	BASALT	3080	0	48.22	0.57	13.15	12.82			0.26	10.4	13.06	1.33	0.15	0.03	1.01	0.95	0.419617
POLAT, A.; APPEL, P. W. U.; FREI, R.; PAN, Y.; DILEK, Y.; ORDONEZ-CALDERON, J. C.; FRYER, B. J.; HOLLIS, J. A.; RAITH, J. G., 2007	485466	GEOROC	-49.8638	64.7484	IGNEOUS	VOLCANIC	BASALT	3080	0	49.89	0.5	13.36	11.82			0.21	9.8	12.35	1.86	0.16	0.05	0.87	1.12	0.592221
POLAT, A.; APPEL, P. W. U.; FREI, R.; PAN, Y.; DILEK, Y.; ORDONEZ-CALDERON, J. C.; FRYER, B. J.; HOLLIS, J. A.; RAITH, J. G., 2007	485467	GEOROC	-49.8639	64.749	IGNEOUS	PLUTONIC	GABBRO	3080	0	49.24	0.51	13.58	12.18			0.2	9.72	12.52	1.83	0.17	0.05	0.79	1.1	0.641026
POLAT, A.; APPEL, P. W. U.; FREI, R.; PAN, Y.; DILEK, Y.; ORDONEZ-CALDERON, J. C.; FRYER, B. J.; HOLLIS, J. A.; RAITH, J. G., 2007	485472	GEOROC	-49.8596	64.7461	IGNEOUS	PLUTONIC	GABBRO	3080	0	50.25	0.59	14.99	10.86			0.19	9.64	10.37	2.74	0.31	0.05	1.02	1.63	1.2831
POLAT, A.; APPEL, P. W. U.; FREI, R.; PAN, Y.; DILEK, Y.; ORDONEZ-CALDERON, J. C.; FRYER, B. J.; HOLLIS, J. A.; RAITH, J. G., 2007	485476	GEOROC	-49.8508	64.7469	IGNEOUS	PLUTONIC	GABBRO	3080	0	49.11	0.61	15.32	11.44			0.18	9.11	12.23	1.88	0.06	0.06	0.8	1.63	0.615974
POLAT, A.; APPEL, P. W. U.; FREI, R.; PAN, Y.; DILEK, Y.; ORDONEZ-CALDERON, J. C.; FRYER, B. J.; HOLLIS, J. A.; RAITH, J. G., 2007	485477	GEOROC	-49.8508	64.7469	IGNEOUS	PLUTONIC	GABBRO	3080	0	50.98	0.62	16.04	9.76			0.16	8.08	11.87	2.4	0.04	0.04	0.72	1.68	0.746065
POLAT, A.; APPEL, P. W. U.; FREI, R.; PAN, Y.; DILEK, Y.; ORDONEZ-CALDERON, J. C.; FRYER, B. J.; HOLLIS, J. A.; RAITH, J. G., 2007	485482	GEOROC	-49.8894	64.7419	IGNEOUS	VOLCANIC	NOT-GIVEN	3080	0	49.75	0.37	9.02	10.65			0.18	17.1	11.5	1.38	0.03	0.02	1.8	1.29	0.294533
POLAT, A.; APPEL, P. W. U.; FREI, R.; PAN, Y.; DILEK, Y.; ORDONEZ-CALDERON, J. C.; FRYER, B. J.; HOLLIS, J. A.; RAITH, J. G., 2007	485485	GEOROC	-49.9063	64.7408	IGNEOUS	PLUTONIC	GABBRO	3080	0	50.3	0.62	15.88	10.62			0.16	9.45	11.46	1.38	0.09	0.05	0.95	1.73	0.296014
POLAT, A.; FREI, R.; APPEL, P. W. U.; DILEK, Y.; FRYER, B. J.; ORDONEZ-CALDERON, J. C.; YANG, ZHIMING, 2008	485418	GEOROC	-49.9355	64.7396	IGNEOUS	VOLCANIC	NOT-GIVEN	3080	0	48.41	0.43	10.87		12.51		0.22	14.9	11.26	1.23	0.15	0.02	1.5	0.94	0.352015
POLAT, A.; FREI, R.; APPEL, P. W. U.; DILEK, Y.; FRYER, B. J.; ORDONEZ-CALDERON, J. C.; YANG, ZHIMING, 2008	485422	GEOROC	-49.9364	64.7389	IGNEOUS	VOLCANIC	BASALT	3080	0	47.72	0.45	10.58		12.31		0.2	17.27	9.64	0.89	0.9	0.04	2.93	1.09	0.678835
POLAT, A.; FREI, R.; APPEL, P. W. U.; DILEK, Y.; FRYER, B. J.; ORDONEZ-CALDERON, J. C.; YANG, ZHIMING, 2008	485468	GEOROC	-49.8591	64.7466	IGNEOUS	VOLCANIC	BASALT	3080	0	50.09	0.6	14.12		11.6		0.19	9.75	10.78	2.67	0.14	0.05	0.85	1.54	1.1137
POLAT, A.; FREI, R.; APPEL, P. W. U.; DILEK, Y.; FRYER, B. J.; ORDONEZ-CALDERON, J. C.; YANG, ZHIMING, 2008	485469	GEOROC	-49.858	64.7469	IGNEOUS	VOLCANIC	BASALT	3080	0	50.95	0.56	14.49		10.85		0.17	8.9	11.27	2.63	0.14	0.05	0.69	1.51	0.965145
POLAT, A.; FREI, R.; APPEL, P. W. U.; DILEK, Y.; FRYER, B. J.; ORDONEZ-CALDERON, J. C.; YANG, ZHIMING, 2008	485470	GEOROC	-49.858	64.7469	IGNEOUS	VOLCANIC	BASALT	3080	0	51.74	0.54	14.32		10.33		0.17	8.59	11.94	2.16	0.16	0.05	0.6	1.42	0.615835
POLAT, A.; FREI, R.; APPEL, P. W. U.; DILEK, Y.; FRYER, B. J.; ORDONEZ-CALDERON, J. C.; YANG, ZHIMING, 2008	485477	GEOROC	-49.8508	64.7469	IGNEOUS	PLUTONIC	GABBRO	3080	0	50.98	0.62	16.04		9.76		0.16	8.08	11.87	2.4	0.04	0.04	0.72	1.68	0.746065
POLAT, A.; FREI, R.; APPEL, P. W. U.; DILEK, Y.; FRYER, B. J.; ORDONEZ-CALDERON, J. C.; YANG, ZHIMING, 2008	485482	GEOROC	-49.8894	64.7419	IGNEOUS	VOLCANIC	NOT-GIVEN	3080	0	49.75	0.37	9.02		10.65		0.18	17.1	11.5	1.38	0.03	0.02	1.8	1.29	0.294533
POLAT, A.; FREI, R.; APPEL, P. W. U.; DILEK, Y.; FRYER, B. J.; ORDONEZ-CALDERON, J. C.; YANG, ZHIMING, 2008	499730	GEOROC	-49.8596	64.7461	IGNEOUS	PLUTONIC	GABBRO	3080	0	47.55	1	15.83		12.34		0.21	9.21	11.5	1.76	0.53	0.07	1.02	2.13	1.15255
POLAT, A.; FREI, R.; APPEL, P. W. U.; DILEK, Y.; FRYER, B. J.; ORDONEZ-CALDERON, J. C.; YANG, ZHIMING, 2008	499728-A2	GEOROC	-49.9436	64.7415	IGNEOUS	PLUTONIC	GABBRO	3080	0	50.19	0.91	15.81		11.1		0.19	8.43	10.55	2.19	0.55	0.08	0.98	1.87	1.04417
POLAT, A.; FREI, R.; APPEL, P. W. U.; DILEK, Y.; FRYER, B. J.; ORDONEZ-CALDERON, J. C.; YANG, ZHIMING, 2008	499729-A2	GEOROC	-49.9436	64.7415	IGNEOUS	PLUTONIC	GABBRO	3080	0	49.85	0.73	15.81		11.77		0.19	8.19	11.11	2.05	0.26	0.04	0.8	1.45	0.778993
POLAT, A.; FREI, R.; APPEL, P. W. U.; DILEK, Y.; FRYER, B. J.; ORDONEZ-CALDERON, J. C.; YANG, ZHIMING, 2008	499729-B2	GEOROC	-49.9436	64.7415	IGNEOUS	PLUTONIC	GABBRO	3080	0	48.3	0.98	16.44		11.95		0.2	8.56	10.75	2.09	0.66	0.07	1.09	2.12	1.42689
POLAT, A.; FREI, R.; APPEL, P. W. U.; DILEK, Y.; FRYER, B. J.; ORDONEZ-CALDERON, J. C.; YANG, ZHIMING, 2008	499731-A2	GEOROC	-49.9436	64.7415	IGNEOUS	PLUTONIC	GABBRO	3080	0	49.88	0.94	15.98		11.46		0.19	8.12	10.89	2.23	0.22	0.07	0.63	1.89	0.872456
POLAT, A.; FREI, R.; APPEL, P. W. U.; DILEK, Y.; FRYER, B. J.; ORDONEZ-CALDERON, J. C.; YANG, ZHIMING, 2008	499731-B2	GEOROC	-49.9436	64.7415	IGNEOUS	PLUTONIC	GABBRO	3080	0	46.89	1.08	16.4		13.02		0.21	8.56	10.87	2.1	0.78	0.09	1.12	2.15	2.13224
POLAT, A.; FREI, R.; APPEL, P. W. U.; DILEK, Y.; FRYER, B. J.; ORDONEZ-CALDERON, J. C.; YANG, ZHIMING, 2008	499731-C2	GEOROC	-49.9436	64.7415	IGNEOUS	PLUTONIC	GABBRO	3080	0	50.41	0.99	15.79		10.66		0.19	8.27	11.18	2.14	0.3	0.07	1.33	2.04	0.803455
POLAT, A.; FREI, R.; FRYER, B. J.; APPEL, P. W. U., 2009	499702MA	GEOROC	-49.8599	64.7463	IGNEOUS	VOLCANIC	BASALT	3080	0	48.2	0.63	14.2	12.7			0.25	8.7	13.7	1.2	0.21	0.05	0.64	8.78	0.382327
POLAT, A.; FREI, R.; FRYER, B. J.; APPEL, P. W. U., 2009	499705MA	GEOROC	-49.8589	64.7467	IGNEOUS	VOLCANIC	BASALT	3080	0	48.7	0.6	13	13.3			0.23	9.5	13.3	1.23	0.16	0.05	0.63	1.61	0.338965
POLAT, A.; FREI, R.; FRYER, B. J.; APPEL, P. W. U., 2009	499710A	GEOROC	-49.8627	64.7487	IGNEOUS	VOLCANIC	BASALT	3080	0	51.1	0.58	17.5	8.9			0.17	5.9	14.4	1.29	0.14	0.06	0.5	1.16	0.252457
POLAT, A.; FREI, R.; FRYER, B. J.; APPEL, P. W. U., 2009	499710B	GEOROC	-49.8627	64.7487	IGNEOUS	VOLCANIC	BASALT	3080	0	48.1	0.56	11.9	14.1			0.26	10.7	13	1.23	0.21	0.03	0.81	0.95	0.406588
POLAT, A.; FREI, R.; FRYER, B. J.; APPEL, P. W. U., 2009	499713A	GEOROC	-49.8595	64.749	IGNEOUS	VOLCANIC	BASALT	3080	0	51.5	0.59	15.8	10			0.18	7.7	12.5	1.52	0.16	0.05	0.8	1.18	0.332047
POLAT, A.; FREI, R.; FRYER, B. J.; APPEL, P. W. U., 2009	499713B	GEOROC	-49.8595	64.749	IGNEOUS	VOLCANIC	BASALT	3080	0	48.3	0.61	15.8	11.7			0.22	9	12.3	1.69	0.25	0.05	0.85	1.12	0.710113
ORDONEZ-CALDERON, J. C.; POLAT, A.; FRYER, B. J.; GAGNON, J. E.; RAITH, J. G.; APPEL, P. W. U., 2008	485405	GEOROC	-49.927	64.7306	IGNEOUS	VOLCANIC	BASALT	3075	0	51.25	1.04	14.6	12.03			0.19	8.14	10.12	2.36	0.08	0.19	0.79	2.45	0.721648
POLAT, A.; APPEL, P. W. U.; FREI, R.; PAN, Y.; DILEK, Y.; ORDONEZ-CALDERON, J. C.; FRYER, B. J.; HOLLIS, J. A.; RAITH, J. G., 2007	485441	GEOROC	-49.8638	64.7484	IGNEOUS	VOLCANIC	BASALT	3075	0	50.45	0.57	15.36	7.87			0.21	4.39	20.76	0.34	0.01	0.04	1.24	1.31	0.016443
ORDONEZ-CALDERON, J. C.; POLAT, A.; FRYER, B. J.; APPEL, P. W. U.; VAN GOOL, J. A. M.; DILEK, Y.; GAGNON, J. E., 2009	498206	GEOROC	-50.2108	64.8494	IGNEOUS	VOLCANIC	THOLEIITE	3070	0	50.1	0.66	14.9	12.28			0.21	7.13	12.08	1.81	0.79	0.05	1.24	0.47	0.952113
ORDONEZ-CALDERON, J. C.; POLAT, A.; FRYER, B. J.; APPEL, P. W. U.; VAN GOOL, J. A. M.; DILEK, Y.; GAGNON, J. E., 2009	498211	GEOROC	-50.2065	64.8481	IGNEOUS	VOLCANIC	THOLEIITE	3070	0	47.2	1.01	16.15	15.71			0.24	6.34	10.28	2.81	0.13	0.09	0.35	1.21	2.058
ORDONEZ-CALDERON, J. C.; POLAT, A.; FRYER, B. J.; APPEL, P. W. U.; VAN GOOL, J. A. M.; DILEK, Y.; GAGNON, J. E., 2009	498218	GEOROC	-50.2148	64.8367	IGNEOUS	VOLCANIC	THOLEIITE	3070	0	48.1	0.65	16.03	12.94			0.2	8.66	10.28	2.7	0.35	0.07	1.08	0.75	1.82402
ORDONEZ-CALDERON, J. C.; POLAT, A.; FRYER, B. J.; APPEL, P. W. U.; VAN GOOL, J. A. M.; DILEK, Y.; GAGNON, J. E., 2009	498219	GEOROC	-50.1971	64.85	IGNEOUS	VOLCANIC	THOLEIITE	3070	0	49.3	0.72	14.93	13.26			0.21	8.44	10.37	2.3	0.44	0.05	0.97	0.77	1.19168
ORDONEZ-CALDERON, J. C.; POLAT, A.; FRYER, B. J.; APPEL, P. W. U.; VAN GOOL, J. A. M.; DILEK, Y.; GAGNON, J. E., 2009	498224	GEOROC	-50.2283	64.8243	IGNEOUS	VOLCANIC	THOLEIITE	3070	0	48.6	0.62	15.8	12.04			0.21	7.88	12.47	1.84	0.5	0.06	1.01	0.59	0.977786
ORDONEZ-CALDERON, J. C.; POLAT, A.; FRYER, B. J.; APPEL, P. W. U.; VAN GOOL, J. A. M.; DILEK, Y.; GAGNON, J. E., 2009	498229	GEOROC	-50.1908	64.8581	IGNEOUS	VOLCANIC	THOLEIITE	3070	0	48.1	0.8	16.24	12.7			0.22	8.39	10.62	2.79	0.13	0.06	1.28	1.35	1.67184
ORDONEZ-CALDERON, J. C.; POLAT, A.; FRYER, B. J.; APPEL, P. W. U.; VAN GOOL, J. A. M.; DILEK, Y.; GAGNON, J. E., 2009	498235	GEOROC	-50.1987	64.8619	IGNEOUS	VOLCANIC	THOLEIITE	3070	0	51.2	0.79	14.6	11.31			0.21	6.26	13.9	1.3	0.34	0.06	1.2	1.39	0.328
ORDONEZ-CALDERON, J. C.; POLAT, A.; FRYER, B. J.; APPEL, P. W. U.; VAN GOOL, J. A. M.; DILEK, Y.; GAGNON, J. E., 2009	498237	GEOROC	-50.2145	64.8928	IGNEOUS	VOLCANIC	THOLEIITE	3070	0	49.3	0.96	15.58	12.73			0.19	7.99	10.72	2.43	0.06	0.08	0.66	1.7	0.984143
ORDONEZ-CALDERON, J. C.; POLAT, A.; FRYER, B. J.; APPEL, P. W. U.; VAN GOOL, J. A. M.; DILEK, Y.; GAGNON, J. E., 2009	498244	GEOROC	-50.2202	64.8786	IGNEOUS	VOLCANIC	THOLEIITE	3070	0	50.1	0.66	15.87	11.31			0.2	5.55	13.63	2.62	0.06	0.05	2.87	0.69	1.01161
ORDONEZ-CALDERON, J. C.; POLAT, A.; FRYER, B. J.; APPEL, P. W. U.; VAN GOOL, J. A. M.; DILEK, Y.; GAGNON, J. E., 2009	498248	GEOROC	-50.2171	64.9007	IGNEOUS	VOLCANIC	NOT-GIVEN	3070	0	52	0.33	14.63	10.81			0.17	13.06	7.32	1.63	0.04	0.03	1.48	0.36	0.309878
ORDONEZ-CALDERON, J. C.; POLAT, A.; FRYER, B. J.; APPEL, P. W. U.; VAN GOOL, J. A. M.; DILEK, Y.; GAGNON, J. E., 2009	498260	GEOROC	-50.2333	64.9024	IGNEOUS	VOLCANIC	THOLEIITE	3070	0	49	1.01	15.62	12.5			0.2	8.29	10.81	2.39	0.14	0.08	0.28	1.77	1.06682
ORDONEZ-CALDERON, J. C.; POLAT, A.; FRYER, B. J.; APPEL, P. W. U.; VAN GOOL, J. A. M.; DILEK, Y.; GAGNON, J. E., 2009	498261	GEOROC	-50.2609	64.8969	IGNEOUS	VOLCANIC	THOLEIITE	3070	0	50.5	1.2	15.54	12.75			0.2	6.33	10.41	2.51	0.41	0.1	0.07	2.54	1.13685
ORDONEZ-CALDERON, J. C.; POLAT, A.; FRYER, B. J.; APPEL, P. W. U.; VAN GOOL, J. A. M.; DILEK, Y.; GAGNON, J. E., 2009	498264	GEOROC	-50.263	64.8967	IGNEOUS	VOLCANIC	NOT-GIVEN	3070	0	50.9	0.26	18.61	6.86			0.13	10.84	9.47	2.63	0.23	0.04	1.5	0.83	1.03539
ORDONEZ-CALDERON, J. C.; POLAT, A.; FRYER, B. J.; APPEL, P. W. U.; VAN GOOL, J. A. M.; DILEK, Y.; GAGNON, J. E., 2009	498265	GEOROC	-50.2526	64.8964	IGNEOUS	VOLCANIC	THOLEIITE	3070	0	49	1	15.55	13.37			0.19	9.34	9.09	2.16	0.18	0.07	1.37	1.79	0.9126
ORDONEZ-CALDERON, J. C.; POLAT, A.; FRYER, B. J.; APPEL, P. W. U.; VAN GOOL, J. A. M.; DILEK, Y.; GAGNON, J. E., 2009	498271	GEOROC	-49.9948	64.858	IGNEOUS	VOLCANIC	THOLEIITE	3070	0	47.9	0.7	14.6	12.67			0.2	11.2	10.17	1.9	0.61	0.05	1.78	1.49	1.28573
ORDONEZ-CALDERON, J. C.; POLAT, A.; FRYER, B. J.; APPEL, P. W. U.; VAN GOOL, J. A. M.; DILEK, Y.; GAGNON, J. E., 2009	498274	GEOROC	-49.9539	64.8809	IGNEOUS	VOLCANIC	THOLEIITE	3070	0	50.5	0.76	15.3	12.14			0.19	7.99	11.24	1.63	0.18	0.06	1.5	1.33	0.436813
ORDONEZ-CALDERON, J. C.; POLAT, A.; FRYER, B. J.; APPEL, P. W. U.; VAN GOOL, J. A. M.; DILEK, Y.; GAGNON, J. E., 2009	498278	GEOROC	-50.0291	64.89	IGNEOUS	VOLCANIC	THOLEIITE	3070	0	51.6	0.94	13.83	13.1			0.2	7.42	11.38	1.25	0.21	0.07	0.46	1.96	0.24786
ORDONEZ-CALDERON, J. C.; POLAT, A.; FRYER, B. J.; APPEL, P. W. U.; VAN GOOL, J. A. M.; DILEK, Y.; GAGNON, J. E., 2009	498281	GEOROC	-49.9867	64.849	IGNEOUS	VOLCANIC	THOLEIITE	3070	0	49.2	1	14.7	13.11			0.21	7.13	11.88	2.41	0.26	0.08	0.53	2	1.14982
ORDONEZ-CALDERON, J. C.; POLAT, A.; FRYER, B. J.; APPEL, P. W. U.; VAN GOOL, J. A. M.; DILEK, Y.; GAGNON, J. E., 2009	498256B	GEOROC	-50.2065	64.9164	IGNEOUS	VOLCANIC	THOLEIITE	3070	0	49.2	0.4	13.81	11.12			0.21	11.26	12.47	1.32	0.14	0.03	1.21	0.31	0.343806
GARDE, A. A., 2007	477310	GEOROC	-51	64.75	IGNEOUS	PLUTONIC	GABBRO	3025	25	49.37	0.53	16.75		1.77	7.96	0.17	7.27	12.54	1.49	0.38	0.02	1.31	0.8	0.548964
GARDE, A. A., 2007	477311	GEOROC	-51	64.75	IGNEOUS	PLUTONIC	GABBRO	3025	25	46.61	0.37	15.23		2.21	8.76	0.18	13.48	9.95	1.24	0.13	0.01	1.31	0.5	0.519917
GARDE, A. A., 2007	477347	GEOROC	-51	64.75	IGNEOUS	PLUTONIC	GABBRO	3025	25	46.83	0.52	17.08		2.17	8.86	0.18	8.82	10.6	2.08	0.25	0.02	1.58	0.7	1.41747
HOLLINGS, P.; KERRICH, R., 1999	MU95-12	GEOROC	-97.75	59.42	IGNEOUS	VOLCANIC	THOLEIITE	3000	0	51.87	0.73	13.23	13.74			0.2	8.02	7.63	3.93	0.61	0.05	1.27	1.4	2.32374
HOLLINGS, P.; KERRICH, R., 1999	MU95-16	GEOROC	-97.75	59.42	IGNEOUS	VOLCANIC	BASALT	3000	0	50.28	1.04	14.88	14.78			0.25	6.56	10.47	0.89	0.79	0.07	0.71	3.12	0.387692
HOLLINGS, P.; KERRICH, R., 1999	MU95-18	GEOROC	-97.75	59.42	IGNEOUS	VOLCANIC	BASALT	3000	0	49.23	0.82	16.31	13.23			0.18	7.91	8.55	3.49	0.21	0.06	0.76	2.57	2.19743
HOLLINGS, P.; KERRICH, R., 1999	MU95-21	GEOROC	-97.75	59.42	IGNEOUS	VOLCANIC	BASALT	3000	0	50.8	1.01	14.35	14.56			0.17	8.11	7.75	2.94	0.21	0.09	0.7	3.71	1.27212
HOLLINGS, P.; KERRICH, R., 1999	MU95-28	GEOROC	-97.75	59.42	IGNEOUS	VOLCANIC	BASALT	3000	0	49.54	0.92	15.32	13.89			0.2	7.61	8.93	3.33	0.17	0.07	0.5	2.92	1.87309
HOLLINGS, P.; KERRICH, R., 1999	MU95-6	GEOROC	-97.75	59.42	IGNEOUS	VOLCANIC	THOLEIITE	3000	0	50.25	0.42	16.33	9.75			0.16	9.06	11.62	2.17	0.22	0.03	1.58	1.29	0.787876
HOLLINGS, P.; KERRICH, R., 1999	MU95-8	GEOROC	-97.75	59.42	IGNEOUS	VOLCANIC	THOLEIITE	3000	0	50.71	0.6	7.15	15.46			0.24	14.02	10.41	1.32	0.05	0.04	1.01	2.04	0.243437
HOLLINGS, P.; KERRICH, R., 1999	MU96-2	GEOROC	-97.75	59.42	IGNEOUS	VOLCANIC	BASALT	3000	0	47.58	0.98	15.18	14.15			0.17	8.51	10.36	2.38	0.64	0.06	1.21	2.27	1.99135
HOLLINGS, P.; KERRICH, R., 1999	MU96-20	GEOROC	-97.75	59.42	IGNEOUS	VOLCANIC	THOLEIITE	3000	0	48.94	0.4	14.53	11.13			0.18	11.23	11.54	1.81	0.23	0.03	0.6	0.9	0.700606
HOLLINGS, P.; KERRICH, R., 1999	MU96-21	GEOROC	-97.75	59.42	IGNEOUS	VOLCANIC	THOLEIITE	3000	0	49.28	0.74	15.39	11.98			0.18	8.45	12.09	1.38	0.45	0.05	1.27	1.4	0.533264
HOLLINGS, P.; KERRICH, R., 1999	MU96-23	GEOROC	-97.75	59.42	IGNEOUS	VOLCANIC	THOLEIITE	3000	0	48.43	1.31	14.43	15.87			0.21	6.22	10.92	2.18	0.33	0.1	1.32	5.14	1.16024
NESBITT, H. W.; YOUNG, G. M.; BOSMAN, S. A.; LONGSTAFFE, F. J., 2009	2017/1/1	GEOROC	-92.85	52.5	IGNEOUS	VOLCANIC	BASALT	3000	0	49.28	1.77	13.1	16.94			0.23	5.57	9.69	1.22	0.34	0.14	0.48		0.387516
NESBITT, H. W.; YOUNG, G. M.; BOSMAN, S. A.; LONGSTAFFE, F. J., 2009	2017/1/2	GEOROC	-92.85	52.5	IGNEOUS	VOLCANIC	BASALT	3000	0	49.87	0.58	12.88	10.6			0.19	8.98	9.4	1.11	0.12	0.05	5.51		0.220218
NESBITT, H. W.; YOUNG, G. M.; BOSMAN, S. A.; LONGSTAFFE, F. J., 2009	2017/1/4	GEOROC	-92.85	52.5	IGNEOUS	VOLCANIC	BASALT	3000	0	50.03	0.76	14.5	11.96			0.2	8.07	10.89	0.95	0.32	0.06	0.92		0.229431
NESBITT, H. W.; YOUNG, G. M.; BOSMAN, S. A.; LONGSTAFFE, F. J., 2009	2017/1/6	GEOROC	-92.85	52.5	IGNEOUS	VOLCANIC	BASALT	3000	0	51.36	0.54	11.23	10.32			0.2	8.23	14.26	0.89	0.12	0.05	2.28		0.122022
NESBITT, H. W.; YOUNG, G. M.; BOSMAN, S. A.; LONGSTAFFE, F. J., 2009	2017/2/1	GEOROC	-92.85	52.5	IGNEOUS	VOLCANIC	BASALT	3000	0	48.14	0.79	15.09	11.97			0.03	15.18	0.12	0.04	0.04	0.06	7.27		0.00124514
NESBITT, H. W.; YOUNG, G. M.; BOSMAN, S. A.; LONGSTAFFE, F. J., 2009	2017/2/2	GEOROC	-92.85	52.5	IGNEOUS	VOLCANIC	BASALT	3000	0	46.74	0.63	8.87	14.95			0.15	16.92	4.56	0.59	0.13	0.04	5.06		0.13861
NESBITT, H. W.; YOUNG, G. M.; BOSMAN, S. A.; LONGSTAFFE, F. J., 2009	2017/2/3	GEOROC	-92.85	52.5	IGNEOUS	VOLCANIC	BASALT	3000	0	49.27	0.5	14.34	18.59			0.12	8.09	1.14	0.05	0.52	0.01	6.36		0.0518182
NESBITT, H. W.; YOUNG, G. M.; BOSMAN, S. A.; LONGSTAFFE, F. J., 2009	2017/2/4	GEOROC	-92.85	52.5	IGNEOUS	VOLCANIC	BASALT	3000	0	47.63	0.25	8.16	9.52			0.16	9.74	8.44	1.94	0.02	0.02	13.77		0.829719
NESBITT, H. W.; YOUNG, G. M.; BOSMAN, S. A.; LONGSTAFFE, F. J., 2009	2017/2/5	GEOROC	-92.85	52.5	IGNEOUS	VOLCANIC	BASALT	3000	0	50.25	0.69	8.5	8.97			0.18	7.4	8.98	0	0.21	0.05	14.19		0.00608276
NESBITT, H. W.; YOUNG, G. M.; BOSMAN, S. A.; LONGSTAFFE, F. J., 2009	2017/2/6	GEOROC	-92.85	52.5	IGNEOUS	VOLCANIC	BASALT	3000	0	45.74	0.6	11.58	12.05			0.2	4.36	10.47	2.35	0.45	0.05	12.24		2.86131
POLAT, A.; APPEL, P. W. U.; FRYER, B. J., 2011	508066	GEOROC	-49.5	63	IGNEOUS	VOLCANIC	BASALT	2970	0	47.2	0.92	15.2	14.6			0.24	8.4	10.8	2.3	0.28	0.06	0.74	1.49	1.58486
POLAT, A.; APPEL, P. W. U.; FRYER, B. J., 2011	508069	GEOROC	-49.5	63	IGNEOUS	VOLCANIC	BASALT	2970	0	47.6	0.99	15.3	14.2			0.22	8.5	10.8	2	0.22	0.07	0.53	1.54	1.07139
POLAT, A.; APPEL, P. W. U.; FRYER, B. J., 2011	508071	GEOROC	-49.5	63	IGNEOUS	VOLCANIC	BASALT	2970	0	45.8	0.78	15.7	13.8			0.21	9.8	11.3	2	0.53	0.06	0.88	1.25	2.28604
POLAT, A.; APPEL, P. W. U.; FRYER, B. J., 2011	508073	GEOROC	-49.5	63	IGNEOUS	VOLCANIC	BASALT	2970	0	47.5	0.93	15.3	14.2			0.22	8.6	10.1	2.6	0.46	0.07	0.63	1.56	2.0808
POLAT, A.; APPEL, P. W. U.; FRYER, B. J., 2011	508074	GEOROC	-49.5	63	IGNEOUS	VOLCANIC	BASALT	2970	0	47.6	0.83	16.7	13.1			0.2	9	9.8	2.4	0.34	0.06	0.47	1.34	1.63209
POLAT, A.; APPEL, P. W. U.; FRYER, B. J., 2011	508075	GEOROC	-49.5	63	IGNEOUS	VOLCANIC	BASALT	2970	0	46.5	1.23	16.5	14.2			0.25	6.2	12.8	2.1	0.16	0.09	0.54	1.97	1.45931
POLAT, A.; APPEL, P. W. U.; FRYER, B. J., 2011	508078	GEOROC	-49.5	63	IGNEOUS	VOLCANIC	BASALT	2970	0	48.9	1.26	13.6	15.8			0.24	7.6	10.1	2.1	0.29	0.09	0.47	2.09	0.968153
POLAT, A.; APPEL, P. W. U.; FRYER, B. J., 2011	508079	GEOROC	-49.5	63	IGNEOUS	VOLCANIC	BASALT	2970	0	46.2	1.1	16.4	14.5			0.22	7.3	12.2	1.9	0.13	0.09	0.37	1.48	1.28778
POLAT, A.; APPEL, P. W. U.; FRYER, B. J., 2011	508946	GEOROC	-49.5	63	IGNEOUS	VOLCANIC	BASALT	2970	0	48	1.11	14.5	13.5			0.22	6.3	13.1	2.6	0.6	0.08	0.22	2.23	2.048
POLAT, A.; APPEL, P. W. U.; FRYER, B. J., 2011	508947	GEOROC	-49.5	63	IGNEOUS	VOLCANIC	BASALT	2970	0	48.9	1.04	15	13.5			0.2	7	11.2	2.6	0.5	0.08	0.34	1.85	1.62881
POLAT, A.; APPEL, P. W. U.; FRYER, B. J., 2011	508948	GEOROC	-49.5	63	IGNEOUS	VOLCANIC	BASALT	2970	0	47	0.79	16	11.6			0.18	10.2	10.8	2.9	0.42	0.05	0.96	1.36	2.7556
POLAT, A.; APPEL, P. W. U.; FRYER, B. J., 2011	508949	GEOROC	-49.5	63	IGNEOUS	VOLCANIC	BASALT	2970	0	47.9	0.79	15.9	11.5			0.17	10.2	10.5	2.8	0.27	0.06	0.83	1.8	1.92345
POLAT, A.; APPEL, P. W. U.; FRYER, B. J., 2011	508951	GEOROC	-49.5	63	IGNEOUS	VOLCANIC	BASALT	2970	0	49	0.9	14.9	12.3			0.19	7.8	12	2.4	0.35	0.07	0.46	1.64	1.26042
POLAT, A.; APPEL, P. W. U.; FRYER, B. J., 2011	508954	GEOROC	-49.5	63	IGNEOUS	VOLCANIC	BASALT	2970	0	48.5	1.05	14.7	12.7			0.22	6.8	12.5	2.7	0.66	0.08	0.32	1.88	2.05265
POLAT, A.; APPEL, P. W. U.; FRYER, B. J., 2011	508958	GEOROC	-49.5	63	IGNEOUS	VOLCANIC	BASALT	2970	0	49.4	1.07	15	13.1			0.2	7.5	10.8	2.4	0.38	0.08	0.51	1.82	1.20756
POLAT, A.; APPEL, P. W. U.; FRYER, B. J., 2011	508959	GEOROC	-49.5	63	IGNEOUS	VOLCANIC	BASALT	2970	0	48.7	1.05	14.9	12.5			0.22	7.1	11.7	2.7	1.08	0.08	0.74	1.81	2.50674
POLAT, A.; APPEL, P. W. U.; FRYER, B. J.; WINDLEY, B. F.; FREI, R.; SAMSON, I. M.; HUANG, HUA, 2009	478802	GEOROC	-50.6183	63.1219	IGNEOUS	PLUTONIC	GABBRO	2970	0	47.5	0.19	16.4	8			0.14	12.1	14.2	1.2	0.2	0.01	1.37		0.435556
POLAT, A.; APPEL, P. W. U.; FRYER, B. J.; WINDLEY, B. F.; FREI, R.; SAMSON, I. M.; HUANG, HUA, 2009	478803	GEOROC	-50.6169	63.1217	IGNEOUS	PLUTONIC	GABBRO	2970	0	48.4	0.24	16.6	7.3			0.14	10.8	15.3	1	0.3	0.02	1.16	0.19	0.312963
POLAT, A.; APPEL, P. W. U.; FRYER, B. J.; WINDLEY, B. F.; FREI, R.; SAMSON, I. M.; HUANG, HUA, 2009	478806	GEOROC	-50.6258	63.1278	IGNEOUS	PLUTONIC	GABBRO	2970	0	47.6	0.48	15.8	10.1			0.28	6.5	17.8	1.2	0.2	0.02	1.81	0.56	0.426087
POLAT, A.; APPEL, P. W. U.; FRYER, B. J.; WINDLEY, B. F.; FREI, R.; SAMSON, I. M.; HUANG, HUA, 2009	478809	GEOROC	-50.6228	63.1281	IGNEOUS	PLUTONIC	GABBRO	2970	0	50	0.15	15.8	6.1			0.13	11.3	15.5	0.8	0.2	0.01	1.28		0.142857
POLAT, A.; APPEL, P. W. U.; FRYER, B. J.; WINDLEY, B. F.; FREI, R.; SAMSON, I. M.; HUANG, HUA, 2009	478810	GEOROC	-50.6192	63.1361	IGNEOUS	VOLCANIC	BASALT	2970	0	47.7	0.94	14.4	13.8			0.23	6.7	13.1	2.3	0.7	0.08	0.28	2.03	1.91489
POLAT, A.; APPEL, P. W. U.; FRYER, B. J.; WINDLEY, B. F.; FREI, R.; SAMSON, I. M.; HUANG, HUA, 2009	478811	GEOROC	-50.6175	63.1367	IGNEOUS	VOLCANIC	BASALT	2970	0	47.3	0.9	15.2	12.6			0.22	6.7	15.1	1.7	0.3	0.06	0.2	1.74	0.930233
POLAT, A.; APPEL, P. W. U.; FRYER, B. J.; WINDLEY, B. F.; FREI, R.; SAMSON, I. M.; HUANG, HUA, 2009	478812	GEOROC	-50.6175	63.1358	IGNEOUS	VOLCANIC	BASALT	2970	0	51.6	0.85	15.6	9.9			0.18	6.1	12.2	2.9	0.6	0.11	0.3	1.93	1.42442
POLAT, A.; APPEL, P. W. U.; FRYER, B. J.; WINDLEY, B. F.; FREI, R.; SAMSON, I. M.; HUANG, HUA, 2009	478813	GEOROC	-50.6133	63.1283	IGNEOUS	VOLCANIC	BASALT	2970	0	47.4	0.65	14.5	13.1			0.17	7	15.5	1.5	0.2	0.05	0.21	1.38	0.656818
POLAT, A.; APPEL, P. W. U.; FRYER, B. J.; WINDLEY, B. F.; FREI, R.; SAMSON, I. M.; HUANG, HUA, 2009	478857	GEOROC	-50.2969	63.1258	IGNEOUS	VOLCANIC	BASALT	2970	0	48.8	0.9	14.8	13.9			0.19	8.2	11.4	1.6	0.3	0.07	1.08	1.52	0.622414
POLAT, A.; APPEL, P. W. U.; FRYER, B. J.; WINDLEY, B. F.; FREI, R.; SAMSON, I. M.; HUANG, HUA, 2009	478858	GEOROC	-50.2961	63.1256	IGNEOUS	VOLCANIC	BASALT	2970	0	49.9	1.2	14.1	14.9			0.21	7.1	10.8	1.5	0.1	0.09	0.29	2.12	0.371014
POLAT, A.; APPEL, P. W. U.; FRYER, B. J.; WINDLEY, B. F.; FREI, R.; SAMSON, I. M.; HUANG, HUA, 2009	478859	GEOROC	-50.2919	63.1256	IGNEOUS	VOLCANIC	BASALT	2970	0	49.8	0.99	14.2	13.9			0.18	7.9	11.3	1.4	0.2	0.08	0.55	1.69	0.376471
POLAT, A.; APPEL, P. W. U.; FRYER, B. J.; WINDLEY, B. F.; FREI, R.; SAMSON, I. M.; HUANG, HUA, 2009	478861	GEOROC	-50.2911	63.1286	IGNEOUS	VOLCANIC	BASALT	2970	0	47.8	0.91	15.9	13.8			0.22	7.8	11.9	1.5	0.1	0.07	0.33	1.65	0.533333
POLAT, A.; APPEL, P. W. U.; FRYER, B. J.; WINDLEY, B. F.; FREI, R.; SAMSON, I. M.; HUANG, HUA, 2009	478862	GEOROC	-50.3003	63.1261	IGNEOUS	VOLCANIC	BASALT	2970	0	48.7	0.97	14.9	13.8			0.2	8.3	11.3	1.5	0.2	0.08	0.54	1.64	0.507018
POLAT, A.; APPEL, P. W. U.; FRYER, B. J.; WINDLEY, B. F.; FREI, R.; SAMSON, I. M.; HUANG, HUA, 2009	478864	GEOROC	-50.3014	63.1264	IGNEOUS	VOLCANIC	BASALT	2970	0	49.6	1.08	14.2	14.7			0.22	7.8	9.8	2	0.4	0.08	0.86	1.97	0.872727
POLAT, A.; APPEL, P. W. U.; FRYER, B. J.; WINDLEY, B. F.; FREI, R.; SAMSON, I. M.; HUANG, HUA, 2009	497101	GEOROC	-49.4649	63.0216	IGNEOUS	VOLCANIC	BASALT	2970	0	51.5	0.86	16.5	12.9			0.18	4.3	11.5	1.9	0.2	0.04	1.36	0.73	0.518824
POLAT, A.; APPEL, P. W. U.; FRYER, B. J.; WINDLEY, B. F.; FREI, R.; SAMSON, I. M.; HUANG, HUA, 2009	497103	GEOROC	49.465	63.0215	IGNEOUS	PLUTONIC	GABBRO	2970	0	49	0.81	14.6	12.9			0.2	8.3	11.5	2.3	0.3	0.06	1.69	1.4	1.12667
POLAT, A.; APPEL, P. W. U.; FRYER, B. J.; WINDLEY, B. F.; FREI, R.; SAMSON, I. M.; HUANG, HUA, 2009	497105	GEOROC	49.4784	63.005	IGNEOUS	PLUTONIC	GABBRO	2970	0	51.1	0.79	14	13			0.2	7.2	10.4	2.8	0.6	0.07	0.4	1.85	1.42716
POLAT, A.; APPEL, P. W. U.; FRYER, B. J.; WINDLEY, B. F.; FREI, R.; SAMSON, I. M.; HUANG, HUA, 2009	497107	GEOROC	-49.4751	63.0051	IGNEOUS	VOLCANIC	BASALT	2970	0	48.9	1.05	15.2	12.4			0.2	6.5	12.4	2.8	0.6	0.08	0.38	2.01	1.95932
POLAT, A.; APPEL, P. W. U.; FRYER, B. J.; WINDLEY, B. F.; FREI, R.; SAMSON, I. M.; HUANG, HUA, 2009	497109	GEOROC	-49.4691	63.0234	IGNEOUS	VOLCANIC	BASALT	2970	0	48.4	0.73	15.9	12.9			0.19	7.8	12.1	1.9	0.1	0.05	0.62	0.96	0.740741
POLAT, A.; APPEL, P. W. U.; FRYER, B. J.; WINDLEY, B. F.; FREI, R.; SAMSON, I. M.; HUANG, HUA, 2009	497112	GEOROC	-49.4672	63.021	IGNEOUS	VOLCANIC	BASALT	2970	0	49.2	1.37	14.2	17.6			0.25	10.6	4	1.9	0.8	0.1	2.61	2.43	1.17581
POLAT, A.; APPEL, P. W. U.; FRYER, B. J.; WINDLEY, B. F.; FREI, R.; SAMSON, I. M.; HUANG, HUA, 2009	497118	GEOROC	-49.4683	63.0184	IGNEOUS	VOLCANIC	BASALT	2970	0	48.3	0.36	13.5	11.1			0.19	14.3	10.2	1.6	0.4	0.03	1.34	0.63	0.754717
POLAT, A.; APPEL, P. W. U.; FRYER, B. J.; WINDLEY, B. F.; FREI, R.; SAMSON, I. M.; HUANG, HUA, 2009	497119	GEOROC	-49.4675	63.0186	IGNEOUS	VOLCANIC	BASALT	2970	0	52	1.73	15.2	15.1			0.22	3.9	8.6	2.8	0.3	0.16	0.06	3.06	1.06778
POLAT, A.; APPEL, P. W. U.; FRYER, B. J.; WINDLEY, B. F.; FREI, R.; SAMSON, I. M.; HUANG, HUA, 2009	497120	GEOROC	-49.4675	63.0186	IGNEOUS	VOLCANIC	BASALT	2970	0	50.8	0.78	15.4	11.4			0.22	5.1	14.8	1.4	0.1	0.06	0.39	1.43	0.288462
POLAT, A.; APPEL, P. W. U.; FRYER, B. J.; WINDLEY, B. F.; FREI, R.; SAMSON, I. M.; HUANG, HUA, 2009	497122	GEOROC	-49.4667	63.0199	IGNEOUS	VOLCANIC	BASALT	2970	0	48.3	1.26	15.3	15.4			0.22	5.7	10.5	3	0.1	0.11	0.28	2.52	1.81321
POLAT, A.; APPEL, P. W. U.; FRYER, B. J.; WINDLEY, B. F.; FREI, R.; SAMSON, I. M.; HUANG, HUA, 2009	497123	GEOROC	-49.4662	63.0195	IGNEOUS	VOLCANIC	BASALT	2970	0	50.6	0.75	16.5	11.6			0.17	4.9	14.1	1.3	0.1	0.05	2.6	1.52	0.257895
POLAT, A.; APPEL, P. W. U.; FRYER, B. J.; WINDLEY, B. F.; FREI, R.; SAMSON, I. M.; HUANG, HUA, 2009	497124	GEOROC	-49.4662	63.0195	IGNEOUS	VOLCANIC	BASALT	2970	0	47	0.77	16.1	11.8			0.26	6.8	15.1	1.8	0.4	0.06	2.55	1.16	1.21
POLAT, A.; APPEL, P. W. U.; FRYER, B. J.; WINDLEY, B. F.; FREI, R.; SAMSON, I. M.; HUANG, HUA, 2009	497125	GEOROC	-49.4664	63.0194	IGNEOUS	VOLCANIC	BASALT	2970	0	47	0.77	16.6	10.9			0.25	5.1	17.6	1.4	0.1	0.06	1.75	1.2	0.5625
POLAT, A.; APPEL, P. W. U.; FRYER, B. J.; WINDLEY, B. F.; FREI, R.; SAMSON, I. M.; HUANG, HUA, 2009	497131	GEOROC	-49.2789	63.201	IGNEOUS	VOLCANIC	BASALT	2970	0	46.9	1.17	16.2	14.2			0.2	8	10.1	2.9	0.2	0.09	0.54	1.75	2.4641
POLAT, A.; APPEL, P. W. U.; FRYER, B. J.; WINDLEY, B. F.; FREI, R.; SAMSON, I. M.; HUANG, HUA, 2009	497132	GEOROC	-49.2805	63.2025	IGNEOUS	VOLCANIC	BASALT	2970	0	47	0.53	17.4	10.5			0.17	9.6	12.1	2.4	0.3	0.04	0.94	0.77	1.8225
POLAT, A.; APPEL, P. W. U.; FRYER, B. J.; WINDLEY, B. F.; FREI, R.; SAMSON, I. M.; HUANG, HUA, 2009	497133	GEOROC	-49.2845	63.1986	IGNEOUS	VOLCANIC	BASALT	2970	0	47.6	0.56	16.6	10.9			0.18	8.4	12.9	2.5	0.4	0.04	0.67	0.72	1.82826
POLAT, A.; APPEL, P. W. U.; FRYER, B. J.; WINDLEY, B. F.; FREI, R.; SAMSON, I. M.; HUANG, HUA, 2009	497134	GEOROC	-49.2828	63.197	IGNEOUS	VOLCANIC	BASALT	2970	0	47.8	0.76	16.4	11.4			0.17	9.1	11.2	2.7	0.5	0.06	0.75	1.19	2.13333
POLAT, A.; APPEL, P. W. U.; FRYER, B. J.; WINDLEY, B. F.; FREI, R.; SAMSON, I. M.; HUANG, HUA, 2009	497141	GEOROC	-49.8218	63.1235	IGNEOUS	VOLCANIC	BASALT	2970	0	47.9	0.73	15.5	11.6			0.2	7.7	13.1	2.4	0.8	0.06	0.56	1.35	2.0898
POLAT, A.; APPEL, P. W. U.; FRYER, B. J.; WINDLEY, B. F.; FREI, R.; SAMSON, I. M.; HUANG, HUA, 2009	497142	GEOROC	-49.8218	63.1235	IGNEOUS	VOLCANIC	BASALT	2970	0	48.7	0.71	15.4	11.3			0.19	7.6	12.8	2.5	0.8	0.06	0.43	1.37	1.91053
POLAT, A.; APPEL, P. W. U.; FRYER, B. J.; WINDLEY, B. F.; FREI, R.; SAMSON, I. M.; HUANG, HUA, 2009	497147	GEOROC	-49.8223	63.1146	IGNEOUS	VOLCANIC	BASALT	2970	0	50.1	0.67	15.4	10.7			0.2	8.1	11	3	0.8	0.06	0.73	2.39	2.0338
SMITHIES, R. H., 2002	142317	GEOROC	117.8	-20.8	IGNEOUS	PLUTONIC	GABBRO	2965	5	49.76	0.35	16.09	10.22			0.19	8.78	12.84	1.2	0.13	0.04	1.12	0.3	0.261672
SMITHIES, R. H., 2002	142318	GEOROC	117.8	-20.8	IGNEOUS	PLUTONIC	GABBRO	2965	5	48.12	0.42	16.86	12.09			0.2	8.63	11.98	1.44	0.14	0.04	1.07	0.4	0.487578
SMITHIES, R. H., 2002	142360	GEOROC	117.8	-20.8	IGNEOUS	VOLCANIC	BASALT	2965	5	49.21	0.17	13.44	9.42			0.17	16.06	6.1	0.63	1.16	0.03	3.99	0.25	0.515958
SMITHIES, R. H., 2002	9804927A	GEOROC	117.8	-20.8	IGNEOUS	PLUTONIC	GABBRO	2965	5	49.57	0.56	14.7	13.64			0.22	7.82	10.67	1.39	0.7	0.06	1.57	0.6	0.664855
SMITHIES, R. H., 2002	9804927B	GEOROC	117.8	-20.8	IGNEOUS	PLUTONIC	GABBRO	2965	5	51.63	0.66	14.68	11.03			0.24	8.21	9.58	2.16	0.73	0.07	1.82	1	0.967798
SMITHIES, R. H., 2002	9804927C	GEOROC	117.8	-20.8	IGNEOUS	PLUTONIC	GABBRO	2965	5	49.89	0.53	15.99	9.65			0.2	9.41	9.95	1.83	0.84	0.06	2.36	0.9	1.03467
TURNER, SIMON P.; FODEN, J. D., 2001	VB82	GEOROC	108.05	-7.25	IGNEOUS	VOLCANIC	NOT-GIVEN	2965	5	49.14	0.81	16.05	9.92			0.17	10.59	11.16	2.34	0.35	0.1		4	1.17852
SMITHIES, R. H.; CHAMPION, D. C.; SUN, SHEN-SU, 2004	142264	GEOROC	117.8	-20.8	IGNEOUS	PLUTONIC	GABBRO	2960	10	51.33	0.39	18.95	6.99	1.37	5.06	0.12	5.53	11.37	1.92	0.72	0.05	2.99	2.9	0.836687
SMITHIES, R. H.; CHAMPION, D. C.; SUN, SHEN-SU, 2004	142314	GEOROC	117.8	-20.8	IGNEOUS	PLUTONIC	GABBRO	2960	10	51.79	0.44	17.13	7.95	1.78	5.55	0.15	6.25	11.1	2.12	0.89	0.06	2.57	2.9	1.03073
SMITHIES, R. H.; CHAMPION, D. C.; SUN, SHEN-SU, 2004	142360	GEOROC	117.8	-20.8	IGNEOUS	VOLCANIC	BASALT	2960	10	49.21	0.17	13.44	9.42	1.4	7.22	0.17	16.06	6.1	0.63	1.16	0.03	3.99	0.25	0.515958
BARLEY, M. E.; KERRICH, R.; REUDAVY, I.; XIE, QIANLI, 2000	GIR-029	GEOROC	118.667	-26.9333	IGNEOUS	VOLCANIC	BASALT	2950	50	48.71	1.09	9.02	13.67			0.16	17.74	7.66	1.81	0.06	0.09	3.95	9.31	0.612417
BARLEY, M. E.; KERRICH, R.; REUDAVY, I.; XIE, QIANLI, 2000	GIR-149	GEOROC	118.667	-26.9333	IGNEOUS	VOLCANIC	BASALT	2950	50	49.9	1.12	9.99	14.52			0.22	12.58	9.19	2.31	0.08	0.09	2.14	4.88	0.827841
SUN, SHEN-SU; WALLACE, D. A.; HOATSON, D. M.; GLIKSON, A. Y.; KEAYS, R. R., 1991	83330136	GEOROC	116.75	-21.5	IGNEOUS	VOLCANIC	BASALT	2927.5	2.5	50.89	1	13.54		1.89	10.41	0.2	6.72	7.41	2.06	0.56	0.28	4.44	9	0.870013
FRALICK, P.; HOLLINGS, P.; METSARANTA, R.; HEAMAN, L. M., 2009	BA-10	GEOROC	-92.6	51.1	IGNEOUS	VOLCANIC	BASALT	2900	0	49.7	0.89	14.73	13.58			0.19	7.49	9.84	3.05	0.45	0.07	0.65	2.85	1.82836
FRALICK, P.; HOLLINGS, P.; METSARANTA, R.; HEAMAN, L. M., 2009	BA-14	GEOROC	-92.6	51.1	IGNEOUS	VOLCANIC	BASALT	2900	0	50.46	0.89	14.85	13.42			0.21	9.03	7.54	2.95	0.58	0.08	2.65	2.71	1.67036
FRALICK, P.; HOLLINGS, P.; METSARANTA, R.; HEAMAN, L. M., 2009	BA-17	GEOROC	-92.6	51.1	IGNEOUS	VOLCANIC	BASALT	2900	0	49.99	0.77	15.86	11.86			0.18	8.39	10.28	2.14	0.46	0.07	3.05	2.91	0.967096
FRALICK, P.; HOLLINGS, P.; METSARANTA, R.; HEAMAN, L. M., 2009	BA-21	GEOROC	-92.6	51.1	IGNEOUS	VOLCANIC	BASALT	2900	0	48.41	0.76	15.14	12.22			0.19	10.64	10.7	1.69	0.18	0.07	1.2	2.72	0.646377
FRALICK, P.; HOLLINGS, P.; METSARANTA, R.; HEAMAN, L. M., 2009	BA-22	GEOROC	-92.6	51.1	IGNEOUS	VOLCANIC	BASALT	2900	0	48.42	1.3	6.94	16.59			0.23	12.58	13.18	0.55	0.12	0.09	1.25	7.46	0.0828229
FRALICK, P.; HOLLINGS, P.; METSARANTA, R.; HEAMAN, L. M., 2009	BA-24	GEOROC	-92.6	51.1	IGNEOUS	VOLCANIC	BASALT	2900	0	48.51	0.65	15.56	12.65			0.18	8.81	10.91	1.91	0.75	0.06	0.65	2.06	1.28414
FRALICK, P.; HOLLINGS, P.; METSARANTA, R.; HEAMAN, L. M., 2009	BA-29	GEOROC	-92.6	51.1	IGNEOUS	VOLCANIC	BASALT	2900	0	49.35	1.58	14.56	14.99			0.24	6.44	9.5	2.9	0.27	0.16	0.45	8.27	1.5825
FRALICK, P.; HOLLINGS, P.; METSARANTA, R.; HEAMAN, L. M., 2009	BA-32	GEOROC	-92.6	51.1	IGNEOUS	VOLCANIC	BASALT	2900	0	50.25	0.93	14.82	15.43			0.23	6.87	9.74	1.52	0.13	0.08	2.3	3.43	0.375517
FRALICK, P.; HOLLINGS, P.; METSARANTA, R.; HEAMAN, L. M., 2009	BA-33	GEOROC	-92.6	51.1	IGNEOUS	VOLCANIC	BASALT	2900	0	49.71	0.97	14.22	14.21			0.23	7.63	10.33	1.87	0.75	0.07	1	3.12	1.02301
FRALICK, P.; HOLLINGS, P.; METSARANTA, R.; HEAMAN, L. M., 2009	BA-5	GEOROC	-92.6	51.1	IGNEOUS	VOLCANIC	BASALT	2900	0	49.96	0.85	4.31	15.77			0.22	15.55	12.81	0.36	0.12	0.05	2.65	3.45	0.0331034
FRALICK, P.; HOLLINGS, P.; METSARANTA, R.; HEAMAN, L. M., 2009	BA-7	GEOROC	-92.6	51.1	IGNEOUS	VOLCANIC	BASALT	2900	0	49.18	1.24	8.93	17.43			0.25	9.69	10.53	2.38	0.24	0.13	1.45	8.59	1.11074
FRALICK, P.; HOLLINGS, P.; METSARANTA, R.; HEAMAN, L. M., 2009	BA-8	GEOROC	-92.6	51.1	IGNEOUS	VOLCANIC	BASALT	2900	0	49.24	0.77	15.84	13.41			0.18	7.92	9.85	2.2	0.52	0.06	0.85	2.58	1.18564
MYERS, R. E.; CAWTHORN, R. G.; MCCARTHY, T. S.; ANHAEUSSER, C. R., 1987	WR14	GEOROC	30	-27	IGNEOUS	VOLCANIC	NOT-GIVEN	2900	0	52	0.91	13.4	11.2			0.2	3.2	7.8	2.9	0.17	0.19	7.3	8	1.04721
PARKS, JEN; LIN, SHOUFA; DAVIS, D. W.; YANG, XUEMING; CREASER, R. A.; CORKERY, M. T., 2014	102-98-617G	GEOROC	-94.2406	53.8313	IGNEOUS	VOLCANIC	BASALT	2897	0	48.3947	1.44634	15.4826	14.2493			0.229334	4.0159	13.4339	2.222	0.38732	0.142697	1.22	3.32954	1.26208
PARKS, JEN; LIN, SHOUFA; DAVIS, D. W.; YANG, XUEMING; CREASER, R. A.; CORKERY, M. T., 2014	102-98-692	GEOROC	-94.2876	53.8394	IGNEOUS	VOLCANIC	BASALT	2897	0	50.7663	1.74531	13.42	14.8921			0.332728	5.07159	9.44747	3.70034	0.443638	0.181488	0.69	4.56728	2.21116
PARKS, JEN; LIN, SHOUFA; DAVIS, D. W.; YANG, XUEMING; CREASER, R. A.; CORKERY, M. T., 2014	102-98-809	GEOROC	-94.2965	53.846	IGNEOUS	VOLCANIC	BASALT	2897	0	51.8697	0.771889	15.3654	11.8991			0.206941	7.25327	8.99158	2.80405	0.755334	0.0827763	1	2.64029	1.42837
PARKS, JEN; LIN, SHOUFA; DAVIS, D. W.; YANG, XUEMING; CREASER, R. A.; CORKERY, M. T., 2014	52-IL-98-02	GEOROC	-94.0814	53.8441	IGNEOUS	VOLCANIC	BASALT	2897	0	51.5025	1.78226	13.6841	13.4033			0.274514	4.92877	11.2613	2.88032	0.114381	0.17677	3.38	4.37119	1.05478
PARKS, JEN; LIN, SHOUFA; DAVIS, D. W.; YANG, XUEMING; CREASER, R. A.; CORKERY, M. T., 2014	52-IL-98-08	GEOROC	-94.2898	53.8422	IGNEOUS	VOLCANIC	BASALT	2897	0	48.6032	1.71559	15.0911	15.1417			0.379555	5.67814	9.41296	2.61134	1.12348	0.253036	1.6	5.34072	2.48945
PARKS, JEN; LIN, SHOUFA; DAVIS, D. W.; YANG, XUEMING; CREASER, R. A.; CORKERY, M. T., 2014	52-IL-98-10	GEOROC	-94.3063	53.847	IGNEOUS	VOLCANIC	BASALT	2897	0	49.2739	1.46349	15.3712	13.8474			0.186132	5.49192	10.5543	2.51585	1.15566	0.132952	1.65	4.7267	2.14858
PARKS, JEN; LIN, SHOUFA; DAVIS, D. W.; YANG, XUEMING; CREASER, R. A.; CORKERY, M. T., 2014	52-IL-98-12	GEOROC	-94.2451	53.8309	IGNEOUS	VOLCANIC	BASALT	2897	0	51.5468	0.673018	14.2286	12.2413			0.263266	10.3565	6.79164	3.37021	0.471215	0.0614628	2.7	3.09612	1.72656
PARKS, JEN; LIN, SHOUFA; DAVIS, D. W.; YANG, XUEMING; CREASER, R. A.; CORKERY, M. T., 2014	52-IL-98-13	GEOROC	-94.1778	53.8526	IGNEOUS	VOLCANIC	BASALT	2897	0	51.4486	1.75482	13.7024	15.0531			0.285596	5.25827	8.76379	3.31993	0.237138	0.175276	2.84	5.09936	1.49761
PARKS, JEN; LIN, SHOUFA; DAVIS, D. W.; YANG, XUEMING; CREASER, R. A.; CORKERY, M. T., 2014	52-IL-98-30	GEOROC	-94.0712	53.8546	IGNEOUS	VOLCANIC	BASALT	2897	0	50.8772	1.71679	13.7009	15.2151			0.261069	4.73058	10.3175	2.86132	0.156642	0.156642	3.54	4.8466	1.15626
PUCHTEL, I. S.; ZHURAVLEV, D. Z.; SAMSONOV, A. V.; ARNDT, N. T., 1993	86181	GEOROC	120.72	57.03	IGNEOUS	VOLCANIC	BASALT	2870	0	50.8	0.69	14.4				0.19	8.34	12.1	1.7	0.19	0.19	2.04		0.457962
PUCHTEL, I. S.; ZHURAVLEV, D. Z.; SAMSONOV, A. V.; ARNDT, N. T., 1993	86191	GEOROC	120.72	57.03	IGNEOUS	VOLCANIC	BASALT	2870	0	51.6	0.89	14.2				0.19	7.18	10.2	2.43	0.21	0.2	0.92		0.810419
PUCHTEL, I. S.; ZHURAVLEV, D. Z.; SAMSONOV, A. V.; ARNDT, N. T., 1993	86196	GEOROC	120.72	57.03	IGNEOUS	VOLCANIC	BASALT	2870	0	48	0.67	12.6				0.19	10.9	13.7	1.07	0.23	0.24	0.89		0.338
PUCHTEL, I. S.; ZHURAVLEV, D. Z.; SAMSONOV, A. V.; ARNDT, N. T., 1993	86197	GEOROC	120.72	57.03	IGNEOUS	VOLCANIC	BASALT	2870	0	49.7	0.75	13.6				0.17	9.9	12	1.46	0.29	0.23	1.13		0.45709
PUCHTEL, I. S.; ZHURAVLEV, D. Z.; SAMSONOV, A. V.; ARNDT, N. T., 1993	31-一月	GEOROC	120.72	57.03	IGNEOUS	VOLCANIC	BASALT	2870	0	49.4	0.91	14.9				0.18	8.23	11.1	2.17	1.38	0.23	0.72		1.96914
HOLLINGS, P.; KERRICH, R., 2004	KAF87-15A	GEOROC	-90	51.4	IGNEOUS	VOLCANIC	BASALT	2860	0	51.11	1.01	13.29	14.92			0.22	6.82	10.73	0.1	1.73	0.06	0.4	2.55	0.412935
HOLLINGS, P.; KERRICH, R., 2004	KAF87-15C	GEOROC	-90	51.4	IGNEOUS	VOLCANIC	BASALT	2860	0	49.18	1.19	14.49	14.39			0.19	7.07	10.92	0.15	2.32	0.09	0.4	3.95	0.987201
HOLLINGS, P.; KERRICH, R., 2004	KAF87-18A	GEOROC	-90	51.4	IGNEOUS	VOLCANIC	BASALT	2860	0	49.27	0.62	14.84	11.96			0.2	10.31	10.51	0.29	1.97	0.04	1.06	1.61	0.814609
HOLLINGS, P.; KERRICH, R., 2004	KAF89-35B	GEOROC	-90	51.4	IGNEOUS	VOLCANIC	BASALT	2860	0	51.01	1.09	14.16	12.62			0.23	8.58	8.83	0.91	2.5	0.07	0.6	2.9	1.4517
HOLLINGS, P.; KERRICH, R., 2004	PL-10	GEOROC	-90	51.4	IGNEOUS	VOLCANIC	BASALT	2860	0	49.3	0.85	15.36	13.7			0.22	7.28	10.9	0.05	2.28	0.07	3.9	2.81	0.86173
HOLLINGS, P.; KERRICH, R., 2004	PL-13A	GEOROC	-90	51.4	IGNEOUS	VOLCANIC	BASALT	2860	0	50.4	0.89	14.5	13.37			0.21	5.97	11.01	0.2	3.38	0.07	1.73	3.24	1.73195
HOLLINGS, P.; KERRICH, R., 2004	PL-13B	GEOROC	-90	51.4	IGNEOUS	VOLCANIC	BASALT	2860	0	46.02	0.87	13.73	13.41			0.29	6.25	16.31	0.36	2.69	0.06	7.64	3.16	3.0803
HOLLINGS, P.; KERRICH, R., 2004	PL-8A	GEOROC	-90	51.4	IGNEOUS	VOLCANIC	BASALT	2860	0	49.94	0.82	14.84	13.92			0.19	8.04	9.71	0.1	2.34	0.08	2.35	2.12	0.857867
HOLLINGS, P.; KERRICH, R., 2004	PL-8B	GEOROC	-90	51.4	IGNEOUS	VOLCANIC	BASALT	2860	0	46.26	1.08	18.65	17.38			0.19	9.71	4.52	0.44	1.67	0.1	5.82	2.78	1.36567
HOLLINGS, P.; KERRICH, R., 2004	PL95-12A	GEOROC	-90	51.4	IGNEOUS	VOLCANIC	BASALT	2860	0	47.35	0.62	15.5	11.84			0.23	6.33	17.28	0.09	0.71	0.04	3.25	1.51	0.147126
HOLLINGS, P.; KERRICH, R., 2004	PL95-12B	GEOROC	-90	51.4	IGNEOUS	VOLCANIC	BASALT	2860	0	49.66	0.64	15.18	12.31			0.19	8.65	11.49	0.11	1.71	0.05	0.81	1.59	0.497357
HOLLINGS, P.; KERRICH, R., 2004	PL95-12C	GEOROC	-90	51.4	IGNEOUS	VOLCANIC	BASALT	2860	0	49.65	0.8	15	13.48			0.2	8	11.15	0.09	1.57	0.06	0.91	2.41	0.414376
HOLLINGS, P.; KERRICH, R., 2004	PL95-13	GEOROC	-90	51.4	IGNEOUS	VOLCANIC	BASALT	2860	0	47.36	0.87	15.48	14.15			0.26	7	13.12	0.19	1.51	0.07	1.21	2.49	0.662844
HOLLINGS, P.; KERRICH, R., 2004	PL95-14	GEOROC	-90	51.4	IGNEOUS	VOLCANIC	BASALT	2860	0	47.72	0.89	15.84	14.2			0.19	8.18	10.63	0.14	2.15	0.06	1.11	2.44	1.11104
HOLLINGS, P.; KERRICH, R., 2004	PL95-15	GEOROC	-90	51.4	IGNEOUS	VOLCANIC	BASALT	2860	0	48.94	0.69	15.46	12.8			0.19	8.36	11.16	0.18	2.16	0.05	0.45	2	0.921818
HOLLINGS, P.; KERRICH, R., 2004	PL95-23	GEOROC	-90	51.4	IGNEOUS	VOLCANIC	BASALT	2860	0	49.29	0.61	14.92	12.19			0.19	10.51	10.61	0.05	1.58	0.04	3.09	1.48	0.422401
HOLLINGS, P.; KERRICH, R., 2004	PL95-24	GEOROC	-90	51.4	IGNEOUS	VOLCANIC	BASALT	2860	0	48.89	0.67	15.17	12.51			0.19	8.12	12.61	0.15	1.64	0.04	0.86	2.05	0.54399
HOLLINGS, P.; KERRICH, R., 2004	PL95-35	GEOROC	-90	51.4	IGNEOUS	VOLCANIC	BASALT	2860	0	50.73	1.42	13.56	16.37			0.22	5.78	10.05	0.05	1.72	0.11	0.91	4.58	0.405291
HOLLINGS, P.; KERRICH, R., 2004	PL95-36	GEOROC	-90	51.4	IGNEOUS	VOLCANIC	BASALT	2860	0	49.35	0.83	15.98	12.92			0.18	8.58	9.61	0.48	2	0.07	0.91	2.75	0.968567
HOLLINGS, P.; KERRICH, R., 2004	PL95-37	GEOROC	-90	51.4	IGNEOUS	VOLCANIC	BASALT	2860	0	49.58	0.57	17.11	10.18			0.13	8.38	11.27	0.2	0.04	0.04	0.6	1.9	0.0087538
HOLLINGS, P.; KERRICH, R., 2004	PL95-39	GEOROC	-90	51.4	IGNEOUS	VOLCANIC	BASALT	2860	0	49.03	1.22	14.25	13.65			0.16	8.75	8	1.22	3.62	0.09	0.4	4.64	3.88484
HOLLINGS, P.; KERRICH, R., 2004	PL95-5	GEOROC	-90	51.4	IGNEOUS	VOLCANIC	BASALT	2860	0	48.83	0.83	14.62	13.91			0.22	7.18	11.57	0.36	2.42	0.06	0.86	2.37	1.32563
HOLLINGS, P.; KERRICH, R., 2004	PL95-6	GEOROC	-90	51.4	IGNEOUS	VOLCANIC	BASALT	2860	0	47.08	0.89	15.69	14.98			0.23	7.38	10.39	0.4	2.89	0.07	0.55	2.64	2.65297
HOLLINGS, P.; KERRICH, R., 2004	PL95-7	GEOROC	-90	51.4	IGNEOUS	VOLCANIC	BASALT	2860	0	48.15	0.89	15.33	14.72			0.16	9.22	8.32	0.18	2.95	0.07	1.42	2.66	1.90231
HOLLINGS, P.; KERRICH, R., 2004	PL95-8	GEOROC	-90	51.4	IGNEOUS	VOLCANIC	BASALT	2860	0	48.09	0.9	15	14.7			0.17	9.19	9.58	0.17	2.12	0.07	1.27	2.71	1.03028
PARKS, JEN; LIN, SHOUFA; DAVIS, D. W.; YANG, XUEMING; CREASER, R. A.; CORKERY, M. T., 2014	52-IL-98-31	GEOROC	-94.2279	53.7622	IGNEOUS	VOLCANIC	BASALT	2852	0	49.9052	1.0278	15.4591	13.2582			0.181129	6.92923	10.6992	2.28517	0.189553	0.084246	5.3	2.70591	0.886905
PARKS, JEN; LIN, SHOUFA; DAVIS, D. W.; YANG, XUEMING; CREASER, R. A.; CORKERY, M. T., 2014	52-IL-98-32	GEOROC	-94.1115	53.7659	IGNEOUS	VOLCANIC	BASALT	2852	0	50.5881	1.03384	14.9195	14.1147			0.257945	6.84069	8.17169	3.95171	0.0309534	0.0928601	2.56	2.54194	2.09033
PARKS, JEN; LIN, SHOUFA; DAVIS, D. W.; YANG, XUEMING; CREASER, R. A.; CORKERY, M. T., 2014	52-IL-98-34	GEOROC	-94.5117	53.7639	IGNEOUS	VOLCANIC	BASALT	2852	0	51.4995	1.06788	14.7822	13.1003			0.191489	5.68389	11.0638	2.06687	0.455927	0.0810537	1.55	2.78909	0.748809
PARKS, JEN; LIN, SHOUFA; DAVIS, D. W.; YANG, XUEMING; CREASER, R. A.; CORKERY, M. T., 2014	52-IL-98-36	GEOROC	-94.5618	53.7853	IGNEOUS	VOLCANIC	BASALT	2852	0	50.7001	0.63819	13.1595	11.2013			0.175528	9.99391	11.8506	1.87703	0.344968	0.0608766	1.54	2.70601	0.641196
PARKS, JEN; LIN, SHOUFA; DAVIS, D. W.; YANG, XUEMING; CREASER, R. A.; CORKERY, M. T., 2014	52-IL-98-44	GEOROC	-94.5504	53.7886	IGNEOUS	VOLCANIC	BASALT	2852	0	51.1977	0.6892	13.7231	11.5611			0.333942	8.47544	12.2107	1.39058	0.355258	0.0609013	1.87	2.6152	0.371806
PARKS, JEN; LIN, SHOUFA; DAVIS, D. W.; YANG, XUEMING; CREASER, R. A.; CORKERY, M. T., 2014	52-IL-98-46	GEOROC	-94.7405	53.8465	IGNEOUS	VOLCANIC	BASALT	2852	0	51.741	0.462575	15.1128	9.13918			0.20627	7.91382	13.6322	1.64403	0.0714796	0.0714796	1.78	1.28709	0.336686
PARKS, JEN; LIN, SHOUFA; DAVIS, D. W.; YANG, XUEMING; CREASER, R. A.; CORKERY, M. T., 2014	52-IL-98-50	GEOROC	-94.7463	53.8357	IGNEOUS	VOLCANIC	BASALT	2852	0	51.3984	0.450524	14.8276	10.7597			0.129157	8.15621	11.3292	2.18651	0.722058	0.0508492	1.6	1.23344	1.00731
PARKS, JEN; LIN, SHOUFA; DAVIS, D. W.; YANG, XUEMING; CREASER, R. A.; CORKERY, M. T., 2014	JP00-31	GEOROC	-94.8059	53.8603	IGNEOUS	VOLCANIC	BASALT	2852	0	49.9078	0.483309	15.2468	11.1612			0.183289	9.70715	11.6322	1.58714	0.051198	0.0409584	1.95	3.85219	0.388568
PARKS, JEN; LIN, SHOUFA; DAVIS, D. W.; YANG, XUEMING; CREASER, R. A.; CORKERY, M. T., 2014	JP01-105	GEOROC	-94.6653	53.8308	IGNEOUS	VOLCANIC	BASALT	2852	0	51.7982	0.440025	14.3643	9.61498			0.181934	8.92744	12.3969	2.16839	0.0846203	0.0423101	4.63	2.59134	0.576942
MIL^KEVICH, R. I.; MYSKOVA, T. A.; GLEBOVITSKII, V. A.; L^VOV, A. B.; BEREZHNAYA, N. G., 2007	1127A	GEOROC	32	66.78	IGNEOUS	VOLCANIC	BASALT	2850	50	50.91	0.88	15.41		11.84		0.16	7.7	11.67	1.54	0.12	0		4	0.348369
MIL^KEVICH, R. I.; MYSKOVA, T. A.; GLEBOVITSKII, V. A.; L^VOV, A. B.; BEREZHNAYA, N. G., 2007	1209路	GEOROC	32	66.78	IGNEOUS	PLUTONIC	GABBRO	2850	50	46.63	0.58	16.67		11.23		0.15	10.83	11.58	2.02	0.52			4	1.7773
MIL^KEVICH, R. I.; MYSKOVA, T. A.; GLEBOVITSKII, V. A.; L^VOV, A. B.; BEREZHNAYA, N. G., 2007	1679/1	GEOROC	32	66.78	IGNEOUS	VOLCANIC	BASALT	2850	50	48.27	1.19	17.08		11.89		0.29	6.84	12.23	2.09	0.29			5	1.07484
MIL^KEVICH, R. I.; MYSKOVA, T. A.; GLEBOVITSKII, V. A.; L^VOV, A. B.; BEREZHNAYA, N. G., 2007	35/10*	GEOROC	32	66.78	IGNEOUS	VOLCANIC	BASALT	2850	50	47.05	1.04	14.45		14.32		0.28	8.17	10.87	2.71	0.81	0.29		5	3.05936
MIL^KEVICH, R. I.; MYSKOVA, T. A.; GLEBOVITSKII, V. A.; L^VOV, A. B.; BEREZHNAYA, N. G., 2007	35/12A	GEOROC	32	66.78	IGNEOUS	VOLCANIC	BASALT	2850	50	45.9	0.74	12.2		12.34		0.22	11.63	14.62	1.25	0.89	0.2		4	1.57917
MIL^KEVICH, R. I.; MYSKOVA, T. A.; GLEBOVITSKII, V. A.; L^VOV, A. B.; BEREZHNAYA, N. G., 2007	35/12B	GEOROC	32	66.78	IGNEOUS	VOLCANIC	BASALT	2850	50	46.21	0.75	11.7		12.63		0.22	15.97	10.6	1.09	0.62	0.2		3	0.910935
MIL^KEVICH, R. I.; MYSKOVA, T. A.; GLEBOVITSKII, V. A.; L^VOV, A. B.; BEREZHNAYA, N. G., 2007	445/2	GEOROC	32	66.78	IGNEOUS	VOLCANIC	BASALT	2850	50	49.18	2.01	13.09		17.9		0.35	4.11	9.77	2.61	0.75	0.22		11	1.8268
MIL^KEVICH, R. I.; MYSKOVA, T. A.; GLEBOVITSKII, V. A.; L^VOV, A. B.; BEREZHNAYA, N. G., 2007	445/6	GEOROC	32	66.78	IGNEOUS	VOLCANIC	BASALT	2850	50	48.77	1.08	14.22		15.46		0.27	6.98	11.15	1.68	0.32	0.07			0.693241
MIL^KEVICH, R. I.; MYSKOVA, T. A.; GLEBOVITSKII, V. A.; L^VOV, A. B.; BEREZHNAYA, N. G., 2007	447/1	GEOROC	32	66.78	IGNEOUS	VOLCANIC	BASALT	2850	50	47.5	0.92	13.39		16.24		0.24	9.32	10.61	1.59	0.13	0.06			0.657422
MIL^KEVICH, R. I.; MYSKOVA, T. A.; GLEBOVITSKII, V. A.; L^VOV, A. B.; BEREZHNAYA, N. G., 2007	449/2	GEOROC	32	66.78	IGNEOUS	VOLCANIC	BASALT	2850	50	46.86	2	11.46		19.34		0.25	6.23	10.2	2.35	0.44	0.17		6	2.01661
MIL^KEVICH, R. I.; MYSKOVA, T. A.; GLEBOVITSKII, V. A.; L^VOV, A. B.; BEREZHNAYA, N. G., 2007	449/3	GEOROC	32	66.78	IGNEOUS	VOLCANIC	BASALT	2850	50	48.2	0.96	12.48		14.6		0.15	9.61	11.63	1.72	0.2	0.07			0.708923
MIL^KEVICH, R. I.; MYSKOVA, T. A.; GLEBOVITSKII, V. A.; L^VOV, A. B.; BEREZHNAYA, N. G., 2007	450/1A	GEOROC	32	66.78	IGNEOUS	VOLCANIC	BASALT	2850	50	46.57	0.53	9.34		13.49		0.2	13.6	14.38	1.08	0.39	0			0.605294
MIL^KEVICH, R. I.; MYSKOVA, T. A.; GLEBOVITSKII, V. A.; L^VOV, A. B.; BEREZHNAYA, N. G., 2007	450/6A	GEOROC	32	66.78	IGNEOUS	VOLCANIC	BASALT	2850	50	48.08	1.04	12.37		14.42		0.2	8.52	12.54	1.97	0.25	0.08			0.970157
MIL^KEVICH, R. I.; MYSKOVA, T. A.; GLEBOVITSKII, V. A.; L^VOV, A. B.; BEREZHNAYA, N. G., 2007	450/8	GEOROC	32	66.78	IGNEOUS	VOLCANIC	BASALT	2850	50	48.77	1.11	12.19		15		0.2	9.14	11.38	1.88	0.15	0.08			0.714194
MIL^KEVICH, R. I.; MYSKOVA, T. A.; GLEBOVITSKII, V. A.; L^VOV, A. B.; BEREZHNAYA, N. G., 2007	58/4A	GEOROC	32	66.78	IGNEOUS	VOLCANIC	BASALT	2850	50	48.02	0.94	14.31		14.4		0.22	8.72	11.32	1.74	0.24	0.07		3	0.780956
MIL^KEVICH, R. I.; MYSKOVA, T. A.; GLEBOVITSKII, V. A.; L^VOV, A. B.; BEREZHNAYA, N. G., 2007	58/4B	GEOROC	32	66.78	IGNEOUS	VOLCANIC	BASALT	2850	50	47.54	0.51	11.45		13.55		0.23	15.1	10.3	1.1	0.21	0		1.6	0.377996
MIL^KEVICH, R. I.; MYSKOVA, T. A.; GLEBOVITSKII, V. A.; L^VOV, A. B.; BEREZHNAYA, N. G., 2007	八月-35	GEOROC	32	66.78	IGNEOUS	VOLCANIC	BASALT	2850	50	47.32	0.58	11.4		13.99		0.27	14.48	10.59	1.23	0.12	0.02		1.6	0.421875
MIL^KEVICH, R. I.; MYSKOVA, T. A.; GLEBOVITSKII, V. A.; L^VOV, A. B.; BEREZHNAYA, N. G., 2007	八月-43	GEOROC	32	66.78	IGNEOUS	VOLCANIC	BASALT	2850	50	46.86	0.38	8.11		13.62		0.23	17.46	11.42	1.02	0.04	0			0.291088
MIL^KEVICH, R. I.; MYSKOVA, T. A.; GLEBOVITSKII, V. A.; L^VOV, A. B.; BEREZHNAYA, N. G., 2007	二月-43	GEOROC	32	66.78	IGNEOUS	VOLCANIC	BASALT	2850	50	48.5	0.99	15.86		13.31		0.19	8.25	10.43	2.2	0.23	0.06			1.07362
MIL^KEVICH, R. I.; MYSKOVA, T. A.; GLEBOVITSKII, V. A.; L^VOV, A. B.; BEREZHNAYA, N. G., 2007	二月-74	GEOROC	32	66.78	IGNEOUS	VOLCANIC	BASALT	2850	50	48.94	0.93	15.11		13.86		0.17	8.97	9.27	2.51	0.18	0.07		3	1.2182
MIL^KEVICH, R. I.; MYSKOVA, T. A.; GLEBOVITSKII, V. A.; L^VOV, A. B.; BEREZHNAYA, N. G., 2007	九月-35	GEOROC	32	66.78	IGNEOUS	VOLCANIC	BASALT	2850	50	49.07	0.99	14.02		14.79		0.23	7.52	11.23	1.94	0.16	0.07		3.2	0.726524
MIL^KEVICH, R. I.; MYSKOVA, T. A.; GLEBOVITSKII, V. A.; L^VOV, A. B.; BEREZHNAYA, N. G., 2007	三月-43	GEOROC	32	66.78	IGNEOUS	VOLCANIC	BASALT	2850	50	48.32	1.88	14.4		17.36		0.19	6.44	8.94	3.11	0.61	0.15		12	2.6012
MIL^KEVICH, R. I.; MYSKOVA, T. A.; GLEBOVITSKII, V. A.; L^VOV, A. B.; BEREZHNAYA, N. G., 2007	十二月-58	GEOROC	32	66.78	IGNEOUS	VOLCANIC	BASALT	2850	50	47.7	1.12	16.12		13.74		0.32	6.27	10.19	2.53	1.67	0.34		6	3.75319
MIL^KEVICH, R. I.; MYSKOVA, T. A.; GLEBOVITSKII, V. A.; L^VOV, A. B.; BEREZHNAYA, N. G., 2007	一月-59	GEOROC	32	66.78	IGNEOUS	VOLCANIC	BASALT	2850	50	48.31	1.13	15.93		13.08		0.24	5.62	9.94	3.89	1.53	0.34		4.3	5.53228
MIL^KEVICH, R. I.; MYSKOVA, T. A.; GLEBOVITSKII, V. A.; L^VOV, A. B.; BEREZHNAYA, N. G., 2007	一月-60	GEOROC	32	66.78	IGNEOUS	VOLCANIC	BASALT	2850	50	48.33	0.75	13.09		12.51		0.24	11.19	11.26	1.3	1.08	0.24		4	1.06274
HOLLINGS, P.; STOTT, G. M.; WYMAN, D. A., 2000	82GRS-1582	GEOROC	-91	51	IGNEOUS	VOLCANIC	THOLEIITE	2840	0	49.94	0.64	15.06	11.93			0.21	6.8	13.55	1.57	0.27	0.02	0.5	1.65	0.487839
HOLLINGS, P.; STOTT, G. M.; WYMAN, D. A., 2000	84GRS-0047	GEOROC	-91	51	IGNEOUS	VOLCANIC	THOLEIITE	2840	0	49.25	0.78	14.86	12.79			0.17	8.44	12.11	1.52	0.06	0.03	1.01	1.76	0.399424
HOLLINGS, P.; STOTT, G. M.; WYMAN, D. A., 2000	84GRS-0075	GEOROC	-91	51	IGNEOUS	VOLCANIC	THOLEIITE	2840	0	48.97	1.11	16.02	14.05			0.18	7.45	9.38	2.65	0.11	0.07	1.42	3.05	1.27598
HOLLINGS, P.; STOTT, G. M.; WYMAN, D. A., 2000	84GRS-1056	GEOROC	-91	51	IGNEOUS	VOLCANIC	THOLEIITE	2840	0	48.41	1.67	14.25	17.15			0.21	6.52	9	2.47	0.18	0.13	2.04	5.44	1.29806
HOLLINGS, P.; STOTT, G. M.; WYMAN, D. A., 2000	84GRS-1166	GEOROC	-91	51	IGNEOUS	VOLCANIC	THOLEIITE	2840	0	48.67	0.62	15.62	11.5			0.16	9.36	12.37	1.57	0.11	0.02	1.21	2.16	0.497778
HOLLINGS, P.; STOTT, G. M.; WYMAN, D. A., 2000	84GRS-1225	GEOROC	-91	51	IGNEOUS	VOLCANIC	THOLEIITE	2840	0	50.01	0.83	15.54	12.76			0.23	5.75	12.96	1.73	0.16	0.03	2.78	2.43	0.509572
MANYA, S.; MABOKO, M. A. H., 2003	R07	GEOROC	32.4	-3.08	IGNEOUS	VOLCANIC	BASALT	2820	0	49.7	0.94	15.9	12.9			0.28	4.56	13.4	1.93	0.16	0.14	1.1		0.651955
MANYA, S.; MABOKO, M. A. H., 2003	R09	GEOROC	32.4	-3.08	IGNEOUS	VOLCANIC	BASALT	2820	0	48.8	1.13	15.1	15.3			0.31	4.57	12.7	1.66	0.4	0.13	0.8		0.731655
MANYA, S.; MABOKO, M. A. H., 2003	R10	GEOROC	32.4	-3.08	IGNEOUS	VOLCANIC	BASALT	2820	0	47.6	1.32	14.8	15.2			0.26	6.53	11.6	2.36	0.17	0.12	1		1.3915
MANYA, S.; MABOKO, M. A. H., 2003	R11	GEOROC	32.4	-3.08	IGNEOUS	VOLCANIC	BASALT	2820	0	49.7	1.11	14.6	13			0.18	7.01	11.2	2.81	0.21	0.12	0.7		1.36125
MANYA, S.; MABOKO, M. A. H., 2003	R13	GEOROC	32.4	-3.08	IGNEOUS	VOLCANIC	BASALT	2820	0	49.1	0.56	16.2	11.3			0.18	9.09	11.7	1.68	0.1	0.09	2.3		0.51941
MANYA, S.; MABOKO, M. A. H., 2003	R38	GEOROC	32.4	-3.08	IGNEOUS	VOLCANIC	BASALT	2820	0	49.6	0.72	16.4	10.3			0.24	6.64	13.8	2.09	0.17	0.07	1.4		0.773879
MANYA, S.; MABOKO, M. A. H., 2003	R39	GEOROC	32.4	-3.08	IGNEOUS	VOLCANIC	BASALT	2820	0	49.1	0.74	16.8	9.61			0.18	8.44	13	2.03	0.07	0.09	0.8		0.722951
MANYA, S.; MABOKO, M. A. H., 2003	R40	GEOROC	32.4	-3.08	IGNEOUS	VOLCANIC	BASALT	2820	0	48.8	1.23	14.5	14.2			0.23	5.97	12.7	1.76	0.51	0.1	0.6		0.888431
MANYA, S.; MABOKO, M. A. H., 2003	R41	GEOROC	32.4	-3.08	IGNEOUS	VOLCANIC	BASALT	2820	0	48.9	1	16	12.7			0.23	7.62	9.5	3.16	0.92	0.09	1.5		2.82142
MANYA, S.; MABOKO, M. A. H., 2003	R42	GEOROC	32.4	-3.08	IGNEOUS	VOLCANIC	BASALT	2820	0	48.5	0.76	18.3	10.1			0.18	6.06	13.1	2.46	0.43	0.03	0.7		1.51856
CROW, C.; CONDIE, K. C., 1987	BSF 12	GEOROC	26.72	-26.87	IGNEOUS	VOLCANIC	BASALT	2800	0	50.6	0.83	13.9	12			7.88	8.11	3.63	0.94	0.17	0.2	2.16	4.3	0.162118
CROW, C.; CONDIE, K. C., 1987	BSF 3	GEOROC	26.72	-26.87	IGNEOUS	VOLCANIC	BASALT	2800	0	50.5	0.66	13.8	10.7			8.85	8.76	2.27	1.77	0.2	0.14	2.8	3.5	0.517453
CROW, C.; CONDIE, K. C., 1987	BTF 2D	GEOROC	26.72	-26.87	IGNEOUS	VOLCANIC	BASALT	2800	0	51.7	0.68	13.1	11			9.1	8.74	2.17	0.12	0.17	0.17	2.83	3.8	0.00966667
CROW, C.; CONDIE, K. C., 1987	BTF 3	GEOROC	26.72	-26.87	IGNEOUS	VOLCANIC	BASALT	2800	0	51.5	0.57	13.9	9.9			7.94	8.17	2.85	1.09	0.15	0.12	4.13	3.1	0.180894
HOLLINGS, P.; KERRICH, R., 2006	ML88-05	GEOROC	-92.8238	51.242	IGNEOUS	VOLCANIC	BASALT	2800	0	49.57	0.92	15.61		14.03		0.23	7.67	8.58	3.27	0.05	0.07	3.35	3.49	1.67769
HOLLINGS, P.; KERRICH, R., 2006	ML88-10	GEOROC	-92.8072	51.2613	IGNEOUS	VOLCANIC	BASALT	2800	0	48	1.11	17.19		14.38		0.19	8.05	10.76	0.22	0	0.11	6.3	3.92	0.00968
HOLLINGS, P.; KERRICH, R., 2006	ML88-11	GEOROC	-92.8216	51.2609	IGNEOUS	VOLCANIC	BASALT	2800	0	50.36	0.69	11.59		12.45		0.21	13.43	8.38	2.24	0.4	0.25	5.8	3.89	0.946957
HOLLINGS, P.; KERRICH, R., 2006	SB95-42	GEOROC	-92.7629	51.2315	IGNEOUS	VOLCANIC	BASALT	2800	0	51.99	0.71	15.7		12.31		0.24	6.67	10.61	1.72	0	0.05	4.8	1.37	0.329077
MAURICE, C.; DAVID, J.; BEDARD, J. H.; FRANCIS, D. M., 2009	00-CM-027	GEOROC	-73.6425	60.9694	IGNEOUS	VOLCANIC	THOLEIITE	2800	80	49.01	1.51	16.11	16.21			0.21	4.03	8.38	3.95	0.71	0.19	0.44	5.9	3.61324
MAURICE, C.; DAVID, J.; BEDARD, J. H.; FRANCIS, D. M., 2009	00-CM-030	GEOROC	-73.6405	60.9694	IGNEOUS	VOLCANIC	THOLEIITE	2800	80	51.58	1.29	15.86	13.08			0.26	4.98	9.7	3.33	0.21	0.1	0.31	3.2	1.46056
MAURICE, C.; DAVID, J.; BEDARD, J. H.; FRANCIS, D. M., 2009	00-CM-033	GEOROC	-73.6376	60.9695	IGNEOUS	VOLCANIC	THOLEIITE	2800	80	50.66	1.6	14.91	16.58			0.25	4.12	8.82	2.42	0.28	0.18	0.14	6.7	0.951697
MAURICE, C.; DAVID, J.; BEDARD, J. H.; FRANCIS, D. M., 2009	00-CM-037	GEOROC	-73.6363	60.9691	IGNEOUS	VOLCANIC	THOLEIITE	2800	80	50.66	2.19	12.55	19.13			0.29	4.56	8.63	2.13	0.31	0.21	0.17	6.5	0.777232
MAURICE, C.; DAVID, J.; BEDARD, J. H.; FRANCIS, D. M., 2009	00-CM-053	GEOROC	-73.6043	61.0102	IGNEOUS	VOLCANIC	THOLEIITE	2800	80	47.54	1.17	15.87	14.33			0.19	7.56	10.63	3.02	0.09	0.09	0.4	2.8	2.13042
MAURICE, C.; DAVID, J.; BEDARD, J. H.; FRANCIS, D. M., 2009	00-CM-076	GEOROC	-73.6293	60.9526	IGNEOUS	VOLCANIC	THOLEIITE	2800	80	50.36	1.26	16.97	12.63			0.17	4.56	11.75	2.47	0.27	0.11	0.33	3.2	1.02005
MAURICE, C.; DAVID, J.; BEDARD, J. H.; FRANCIS, D. M., 2009	00-CM-081	GEOROC	-73.624	60.9522	IGNEOUS	VOLCANIC	THOLEIITE	2800	80	48.63	1.26	14.98	14.88			0.26	6.19	11.9	1.98	0.17	0.1	0.25	3	0.821048
MAURICE, C.; DAVID, J.; BEDARD, J. H.; FRANCIS, D. M., 2009	00-CM-083	GEOROC	-73.622	60.9516	IGNEOUS	VOLCANIC	THOLEIITE	2800	80	51	1.37	15.05	14.27			0.19	7.15	9.15	2.24	0.13	0.12	0.14	4.1	0.702113
MAURICE, C.; DAVID, J.; BEDARD, J. H.; FRANCIS, D. M., 2009	00-CM-086	GEOROC	-73.7528	60.8383	IGNEOUS	VOLCANIC	THOLEIITE	2800	80	50.1	1.36	15.19	14.45			0.19	7.37	8.58	3.15	0.15	0.12	0.16	3.8	1.5338
MAURICE, C.; DAVID, J.; BEDARD, J. H.; FRANCIS, D. M., 2009	01-LM-1131	GEOROC	-75.4496	60.2366	IGNEOUS	VOLCANIC	NOT-GIVEN	2800	80	50.72	1.24	15.69	14.19			0.22	4.91	9.96	2.59	0.56	0.22	0.26	5.3	1.2853
MAURICE, C.; DAVID, J.; BEDARD, J. H.; FRANCIS, D. M., 2009	01-LM-1132	GEOROC	-75.4481	60.2366	IGNEOUS	VOLCANIC	NOT-GIVEN	2800	80	49.87	1	16.08	13.43			0.21	4.56	9.89	4.04	0.67	0.31	0.36	10.2	3.22913
MAURICE, C.; DAVID, J.; BEDARD, J. H.; FRANCIS, D. M., 2009	01-LM-1137	GEOROC	-75.807	60.0776	IGNEOUS	VOLCANIC	THOLEIITE	2800	80	47.58	1.1	15.5	15.27			0.23	7.16	10.05	2.85	0.16	0.09	0.49	2.3	1.97819
MAURICE, C.; DAVID, J.; BEDARD, J. H.; FRANCIS, D. M., 2009	01-LM-1138	GEOROC	-75.8045	60.077	IGNEOUS	VOLCANIC	THOLEIITE	2800	80	46.3	0.79	15.63	13.53			0.26	7.83	12.73	1.86	0.12	0.07	0.89	1.6	1.188
MAURICE, C.; DAVID, J.; BEDARD, J. H.; FRANCIS, D. M., 2009	02-CM-2500	GEOROC	-75.4267	60.3763	IGNEOUS	VOLCANIC	THOLEIITE	2800	80	49.55	2.01	14.38	16.77			0.187	5.67	8.63	2.26	0.14	0.241	0.19	8.7	0.879389
MAURICE, C.; DAVID, J.; BEDARD, J. H.; FRANCIS, D. M., 2009	02-CM-2502	GEOROC	-75.4176	60.3796	IGNEOUS	VOLCANIC	THOLEIITE	2800	80	50.04	1.257	13.95	15.46			0.2	6.1	9.16	3.05	0.18	0.106	0.33	3.9	1.48195
MAURICE, C.; DAVID, J.; BEDARD, J. H.; FRANCIS, D. M., 2009	02-CM-2504	GEOROC	-75.4063	60.3798	IGNEOUS	VOLCANIC	THOLEIITE	2800	80	49.08	1.15	15.06	14.7			0.22	6.44	9.95	2.64	0.16	0.1	0.3	3.4	1.28947
MAURICE, C.; DAVID, J.; BEDARD, J. H.; FRANCIS, D. M., 2009	02-CM-2506	GEOROC	-75.3924	60.3805	IGNEOUS	VOLCANIC	THOLEIITE	2800	80	45.57	1.12	14.79	15.49			0.22	8.68	10.69	2.41	0.2	0.09	0.6	5.3	2.65062
MAURICE, C.; DAVID, J.; BEDARD, J. H.; FRANCIS, D. M., 2009	02-CM-2507	GEOROC	-75.3829	60.3791	IGNEOUS	VOLCANIC	NOT-GIVEN	2800	80	51.49	0.56	17.64	8.42			0.12	8.46	7.68	4.04	0.09	0.2	1.42	3.8	2.00906
MAURICE, C.; DAVID, J.; BEDARD, J. H.; FRANCIS, D. M., 2009	02-CM-2510	GEOROC	-75.378	60.3772	IGNEOUS	VOLCANIC	NOT-GIVEN	2800	80	51.88	0.5	17.41	7.94			0.11	8.15	10.76	1.62	0.08	0.13	1.39	3.3	0.32545
MAURICE, C.; DAVID, J.; BEDARD, J. H.; FRANCIS, D. M., 2009	3078B	GEOROC	-77.2021	59.7828	IGNEOUS	VOLCANIC	THOLEIITE	2800	80	48.61	1.09	14.35	13.61			0.22	6.93	10.51	1.86	0.48	0.06	4.03	2.44	0.976043
MAURICE, C.; DAVID, J.; BEDARD, J. H.; FRANCIS, D. M., 2009	3133A	GEOROC	-77.5129	59.6195	IGNEOUS	VOLCANIC	THOLEIITE	2800	80	49.05	0.81	13.54	13.82			0.21	7.02	10.23	2.11	0.47	0.05	1.04	2.64	1.10023
MAURICE, C.; DAVID, J.; BEDARD, J. H.; FRANCIS, D. M., 2009	4102A	GEOROC	-77.1384	59.8017	IGNEOUS	VOLCANIC	THOLEIITE	2800	80	49.74	1.21	14.32	16.09			0.2	6.98	9.06	3.05	0.43	0.08	0.34	2.53	1.7968
MAURICE, C.; DAVID, J.; BEDARD, J. H.; FRANCIS, D. M., 2009	7177B	GEOROC	-77.3568	59.7017	IGNEOUS	VOLCANIC	THOLEIITE	2800	80	49.02	0.88	14.37	13.08			0.21	7.32	10.93	2.61	0.18	0.07	1.06	3.41	1.29304
MAURICE, C.; DAVID, J.; BEDARD, J. H.; FRANCIS, D. M., 2009	JY9014A1	GEOROC	-73.5403	59.8555	IGNEOUS	VOLCANIC	NOT-GIVEN	2800	80	48.9	1.069	15.5	13.5			0.19	8.88	10.5	0.93	0.15	0.06	0.65		0.197695
MYERS, R. E.; CAWTHORN, R. G.; MCCARTHY, T. S.; ANHAEUSSER, C. R., 1987	DB-93	GEOROC	24.73	-25.87	IGNEOUS	VOLCANIC	BASALT	2800	0	51.7	0.76	13.06	12.36			0.18	9.15	9.54	2.5	0.57	0.17		4	1.08332
NISBET, E. G.; BICKLE, M. J.; MARTIN, A., 1977	BL22	GEOROC	30.4	-20.57	IGNEOUS	VOLCANIC	BASALT	2800	0	50.29	0.76	15.72		1.24	10.02	0.17	8.38	12.22	1.03	0.11	0.06	2.97		0.178272
NISBET, E. G.; BICKLE, M. J.; MARTIN, A., 1977	BL26	GEOROC	30.4	-20.57	IGNEOUS	VOLCANIC	BASALT	2800	0	51.43	0.84	14.71		1.36	10.97	0.21	7.09	11.27	1.96	0.1	0.07	2.69		0.503393
NISBET, E. G.; BICKLE, M. J.; MARTIN, A., 1977	BL28	GEOROC	30.4	-20.57	IGNEOUS	VOLCANIC	BASALT	2800	0	50.62	0.89	14.99		1.33	10.73	0.2	7.92	11.35	1.69	0.23	0.07	3.31		0.48378
PAPUNEN, H.; HALKOAHO, T.; LIIMATAINEN, J.; TULENHEIMO, T., 1998	3	GEOROC	29.0733	64.2486	IGNEOUS	VOLCANIC	BASALT	2800	10	50	0.45	10.2				0.25	14.8	11.6	1.16	0.25	0.04			0.284014
SUN, SHEN-SU; NESBITT, R. W.; MCCULLOCH, M. T., 1989	331/337	GEOROC	118	-21	IGNEOUS	VOLCANIC	BASALT	2800	0	51.48	0.39	9.93	10.63			0.23	16.5	9.06	0.98	0.34	0.04	4.06	2.8	0.205472
MAURICE, C.; FRANCIS, D. M.; MADORE, L., 2003	16	GEOROC	-72	59.8	IGNEOUS	VOLCANIC	BASALT	2795	85	49.95	1.03	15.11	12.94			0.2	6.99	11.44	2.03	0.11	0.07	0.77	2.4	0.658935
MAURICE, C.; FRANCIS, D. M.; MADORE, L., 2003	17	GEOROC	-72	59.8	IGNEOUS	VOLCANIC	BASALT	2795	85	48.67	0.54	12.87	11.97			0.25	11.54	11.4	1.48	0.27	0.03	0.85	1.2	0.540123
MAURICE, C.; FRANCIS, D. M.; MADORE, L., 2003	23	GEOROC	-71	60.8	IGNEOUS	VOLCANIC	BASALT	2795	85	46.12	0.51	16.61	11.37			0.19	10	9.36	1.34	2.58	0.04	2.09	1.5	4.92513
MAURICE, C.; FRANCIS, D. M.; MADORE, L., 2003	34	GEOROC	-71	60.8	IGNEOUS	VOLCANIC	BASALT	2795	85	49.33	0.46	12.6	15.75			0.28	8.05	10.23	2.58	0.27	0.01	0.8	0.9	1.28318
MAURICE, C.; FRANCIS, D. M.; MADORE, L., 2003	38	GEOROC	-71	60.8	IGNEOUS	VOLCANIC	BASALT	2795	85	48.61	0.74	15.4	11.93			0.21	6.99	13.08	1.77	0.62	0.05	1.22	1.8	1.0182
MAURICE, C.; FRANCIS, D. M.; MADORE, L., 2003	43	GEOROC	-70.5	60	IGNEOUS	VOLCANIC	BASALT	2795	85	48.99	0.61	15.58	11.76			0.19	8.72	11.66	1.7	0.15	0.05	0.91	1.8	0.571369
MAURICE, C.; FRANCIS, D. M.; MADORE, L., 2003	54	GEOROC	-70.5	60	IGNEOUS	VOLCANIC	BASALT	2795	85	49.27	0.85	15.38	12.02			0.18	7.82	11.56	1.65	0.49	0.06	0.9	2.5	0.730399
MAURICE, C.; FRANCIS, D. M.; MADORE, L., 2003	56	GEOROC	-71	60.8	IGNEOUS	VOLCANIC	BASALT	2795	85	48.54	1.04	14.57	14.5			0.21	8.05	7.57	2.56	1.48	0.07	1.99	2.8	2.94614
MAURICE, C.; FRANCIS, D. M.; MADORE, L., 2003	57	GEOROC	-71	60.8	IGNEOUS	VOLCANIC	BASALT	2795	85	48.63	0.83	15.07	12.45			0.21	7.56	11.43	2.63	0.35	0.06	1.36	1.9	1.57734
MAURICE, C.; FRANCIS, D. M.; MADORE, L., 2003	62	GEOROC	-71	60.8	IGNEOUS	PLUTONIC	GABBRO	2795	85	51.26	0.38	14.23	9.93			0.17	9.23	10.52	2.71	0.5	0.04	1.35	1.3	1.24747
MAURICE, C.; FRANCIS, D. M.; MADORE, L., 2003	63	GEOROC	-71	60.8	IGNEOUS	PLUTONIC	GABBRO	2795	85	48.93	0.31	17.21	8.09			0.16	10.52	10.19	1.45	0.99	0.02	2.85		1.00398
MAURICE, C.; FRANCIS, D. M.; MADORE, L., 2003	74	GEOROC	-71	60.8	IGNEOUS	VOLCANIC	BASALT	2795	85	46.47	0.73	15.21	11.75			0.18	8.95	13.03	1.35	0.72	0.05	1.66	1.5	1.23484
MAURICE, C.; FRANCIS, D. M.; MADORE, L., 2003	8	GEOROC	-72	59.8	IGNEOUS	VOLCANIC	BASALT	2792.5	82.5	50.79	0.66	15.88	11.58			0.17	7.72	10.93	2.07	0.19	0.06	0.54	1.8	0.655661
PAPUNEN, H.; HALKOAHO, T.; LIIMATAINEN, J.; TULENHEIMO, T., 1998	1	GEOROC	29.0882	64.2329	IGNEOUS	VOLCANIC	BASALT	2790	0	50.21	0.71	16.5				0.19	7.29	12.06	1.56	0.228	0.07			0.443404
WYMAN, D. A., 2000	SL-54	GEOROC	-90	49	IGNEOUS	VOLCANIC	NOT-GIVEN	2780	0	49.33	0.91	15.04		13.82		0.23	7.61	11.05	1.84	0.09	0.08	2.25	2.54	0.588452
BOILY, M.; DION, C., 2002	11	GEOROC	-74	51	IGNEOUS	VOLCANIC	BASALT	2775	15	51.4	0.38	13.4	9.6			0	10.2	10.8	2.5	0	0.04			0.744048
BOILY, M.; DION, C., 2002	133731IC	GEOROC	-74	51	IGNEOUS	VOLCANIC	BASALT	2775	15	49	0.44	14.5				0.2	7	10.7	1.8	0.3	0.09	2.1		0.735
BOILY, M.; DION, C., 2002	135587IC	GEOROC	-74	51	IGNEOUS	VOLCANIC	BASALT	2775	15	49.5	0.37	13.7				0.2	13	6.1	1.5	0.8	0.1	4.6		0.813846
BOILY, M.; DION, C., 2002	135685IC	GEOROC	-74	51	IGNEOUS	VOLCANIC	BASALT	2775	15	51.3	0.37	13.6				0.2	11.3	8.2	1.9	0.1	0.01	3.5		0.481928
BOILY, M.; DION, C., 2002	82-27-13	GEOROC	-74	51	IGNEOUS	VOLCANIC	BASALT	2775	15	51	0.38	13.6	12.6			0	11.6	10.4	1.6	0	0.02			0.32
BOILY, M.; DION, C., 2002	85-16787	GEOROC	-74	51	IGNEOUS	VOLCANIC	BASALT	2775	15	51.3	0.43	15.5	8.5			0.2	9.3	9.7	1.6	1.2	0.05	1.9		0.944578
BOILY, M.; DION, C., 2002	92-6532	GEOROC	-74	51	IGNEOUS	VOLCANIC	THOLEIITE	2775	15	46.6	0.62	15.3	10.9			0.2	10.5	11.1	1.5	0.2	0.05	2.3		0.802778
BOILY, M.; DION, C., 2002	93-12512	GEOROC	-74	51	IGNEOUS	VOLCANIC	THOLEIITE	2775	15	51.3	0.55	14.2	12			0.2	7.7	12.5	0.1	0.1	0.02	0.7	0.9	0.00481928
BOILY, M.; DION, C., 2002	93-12536	GEOROC	-74	51	IGNEOUS	VOLCANIC	THOLEIITE	2775	15	47.9	0.55	11.3	12.7			0.2	11.9	11.3	1.2	0.3	0.02	1.6	0.9	0.459184
BOILY, M.; DION, C., 2002	93-12628	GEOROC	-74	51	IGNEOUS	VOLCANIC	THOLEIITE	2775	15	50.9	0.58	13.8	12.4			0.2	8.5	11.1	1.7	0.1	0.05	0.8	1.3	0.410127
BOILY, M.; DION, C., 2002	93-12638	GEOROC	-74	51	IGNEOUS	VOLCANIC	THOLEIITE	2775	15	50.9	0.57	13.4	11.6			0.2	7.5	11.3	1.6	0.1	0.02	1.3	1.2	0.365823
BOILY, M.; DION, C., 2002	93-12639	GEOROC	-74	51	IGNEOUS	VOLCANIC	THOLEIITE	2775	15	52	0.67	14.7	9.9			0.2	7.4	12.6	1.7	0.1	0.02	1	1.3	0.36
BOILY, M.; DION, C., 2002	93-16157	GEOROC	-74	51	IGNEOUS	VOLCANIC	BASALT	2775	15	51.8	0.47	14.4	9.6			0.2	9.9	9.9	0.9	0.8	0.02	2.3		0.328409
BOILY, M.; DION, C., 2002	94-1359	GEOROC	-74	51	IGNEOUS	VOLCANIC	THOLEIITE	2775	15	48.4	0.6	14	9.9			0.2	11.8	8.8	1.7	0.2	0	4.1		0.668519
BOILY, M.; DION, C., 2002	95-07331	GEOROC	-74	51	IGNEOUS	VOLCANIC	ANDESITE	2775	15	50.8	0.87	17.9	9.9			0.2	4.5	6.4	0.9	4.4	0.39	2.5	5.1	3.60128
BOILY, M.; DION, C., 2002	95-07349	GEOROC	-74	51	IGNEOUS	VOLCANIC	THOLEIITE	2775	15	50.7	1.5	14.7	13.6			0.2	7	8	0.1	3.5	0.11	1.5	3	1.68312
BOILY, M.; DION, C., 2002	95-07372	GEOROC	-74	51	IGNEOUS	VOLCANIC	THOLEIITE	2775	15	49.8	0.82	14.5	12			0.3	5.4	13	1.1	2	0.06	1.3	2.1	1.41324
BOILY, M.; DION, C., 2002	95-07374	GEOROC	-74	51	IGNEOUS	VOLCANIC	THOLEIITE	2775	15	49.5	1.54	14.2	14.6			0.3	4.3	11.2	2.3	0.2	0.13	2.5	4.7	0.961538
BOILY, M.; DION, C., 2002	95-7304	GEOROC	-74	51	IGNEOUS	VOLCANIC	BASALT	2775	15	51.4	0.36	13.6	10.7			0.2	10.7	10.5	1.7	0.1	0.03	1.3	0.9	0.385714
BOILY, M.; DION, C., 2002	96-11299	GEOROC	-74	51	IGNEOUS	VOLCANIC	THOLEIITE	2775	15	48.6	1.17	15.5	13.3			0.2	5.8	10	0.2	3.1	0.08	1.5	4.1	1.94464
BOILY, M.; DION, C., 2002	96-11305	GEOROC	-74	51	IGNEOUS	VOLCANIC	THOLEIITE	2775	15	47.5	1.24	15.7	14.4			0.2	5.1	13	0.3	1.5	0.1	0.9	3.9	0.72
BOILY, M.; DION, C., 2002	96-11314	GEOROC	-74	51	IGNEOUS	VOLCANIC	THOLEIITE	2775	15	51	1.13	14	14			0.2	6	10.2	0.3	1.8	0.11	1.4	6.9	0.55125
BOILY, M.; DION, C., 2002	96-11463	GEOROC	-74	51	IGNEOUS	VOLCANIC	THOLEIITE	2775	15	48.3	1.26	16.9	12.4			0.2	5.7	11.6	0.2	2.5	0.08	0.7	3.5	1.37547
BOILY, M.; DION, C., 2002	96-12019	GEOROC	-74	51	IGNEOUS	VOLCANIC	THOLEIITE	2775	15	51.1	1.11	16.7	11.5			0.2	5.4	10.7	0.3	2.2	0.09	0.8	4.8	0.771605
BOILY, M.; DION, C., 2002	96-12033	GEOROC	-74	51	IGNEOUS	VOLCANIC	THOLEIITE	2775	15	46.2	1.54	16.6	14.9			0.2	9.3	8.4	0.4	1.3	0.1	0.9	4.7	0.903125
BOILY, M.; DION, C., 2002	96-12037	GEOROC	-74	51	IGNEOUS	VOLCANIC	BASALT	2775	15	51.4	0.45	15.3	10.5			0.2	8.9	8.3	1.1	1.7	0.03	2.3		0.933333
BOILY, M.; DION, C., 2002	97-14463	GEOROC	-74	51	IGNEOUS	VOLCANIC	BASALT	2775	15	51.8	0.53	15.3	9.3			0.2	7.4	8.5	2.8	1.8	0.03	2	2	2.40455
BOILY, M.; DION, C., 2002	97-14466	GEOROC	-74	51	IGNEOUS	VOLCANIC	THOLEIITE	2775	15	52	1.06	13.9	11.5			0.2	6.6	11.4	0.2	1.9	0.09	1.1	3.6	0.49
PAPUNEN, H.; HALKOAHO, T.; LIIMATAINEN, J.; TULENHEIMO, T., 1998	4	GEOROC	29.1042	64.2362	IGNEOUS	VOLCANIC	BASALT	2775	25	51.6	0.57	11.7				0.19	14.4	7.31	2.96	0.07				1.06755
PAPUNEN, H.; HALKOAHO, T.; LIIMATAINEN, J.; TULENHEIMO, T., 1998	5	GEOROC	29.1042	64.2362	IGNEOUS	VOLCANIC	BASALT	2775	25	50.6	0.57	11.7				0.19	15.7	7.51	2.65	0.05				0.959211
PAPUNEN, H.; HALKOAHO, T.; LIIMATAINEN, J.; TULENHEIMO, T., 1998	8	GEOROC	29.1042	64.2362	IGNEOUS	VOLCANIC	BASALT	2775	25	45.8	0.72	13				0.23	14.6	9.41	1.2	0.1				0.603571
PAPUNEN, H.; HALKOAHO, T.; LIIMATAINEN, J.; TULENHEIMO, T., 1998	129-TOH-94	GEOROC	29.0938	64.2395	IGNEOUS	VOLCANIC	BASALT	2775	25	50.5	0.53	11.1				0.23	12.5	11.5	1.6	0.19	0.03		1.5	0.427213
PAPUNEN, H.; HALKOAHO, T.; LIIMATAINEN, J.; TULENHEIMO, T., 1998	5-HP-92	GEOROC	29.0853	64.2324	IGNEOUS	VOLCANIC	BASALT	2775	25	50	0.78	15.9				0.22	7.36	13	1.17	0.15	0.05		2.5	0.248914
PAPUNEN, H.; HALKOAHO, T.; LUUKKONEN, E:, 2009	129-TOH-94	GEOROC	29.0938	64.2395	IGNEOUS	VOLCANIC	BASALT	2775	25	48.4	0.511	10.6				0.217	12	11	1.53	0.183	0.032	1.73	15	0.543402
PAPUNEN, H.; HALKOAHO, T.; LUUKKONEN, E:, 2009	5-HP-92	GEOROC	29.0853	64.2324	IGNEOUS	VOLCANIC	BASALT	2775	25	49.49	0.77	15.73				0.22	7.28	12.83	1.16	0.15	0.05			0.264422
PAPUNEN, H.; HALKOAHO, T.; LUUKKONEN, E:, 2009	SII-15/130.0	GEOROC	29.0647	64.2447	IGNEOUS	VOLCANIC	BASALT	2775	25	51.3	0.75	15.1				0.228	6.5	10.3	3.11	0.253	0.08		19	1.36262
PAPUNEN, H.; HALKOAHO, T.; LUUKKONEN, E:, 2009	SII-15/39.0	GEOROC	29.0647	64.2447	IGNEOUS	VOLCANIC	BASALT	2775	25	52	0.662	14.8				0.143	7.65	9.46	3.31	0.575	0.055		17	1.67702
BOILY, M.; DION, C., 2002	96-11464	GEOROC	-74	51	IGNEOUS	VOLCANIC	BASALT	2774	19	51.7	0.93	17.2	10.2			0.2	7	7	0.2	4	0.2	1.2	7.6	2.02759
MTORO, M.; MABOKO, M. A. H.; MANYA, S., 2009	S102	GEOROC	33.65	-1.73	IGNEOUS	VOLCANIC	BASALT	2760	0	47.8	1.16	15.4	13.9			0.17	5.94	10.7	2.5	0.11	0.2	1.88	2.9	1.41919
MTORO, M.; MABOKO, M. A. H.; MANYA, S., 2009	S104	GEOROC	33.65	-1.73	IGNEOUS	VOLCANIC	BASALT	2760	0	50.5	1.43	14.3	16.3			0.2	4.98	8.74	1.68	0.06	0.23	1.5	3.6	0.40368
MTORO, M.; MABOKO, M. A. H.; MANYA, S., 2009	S106	GEOROC	33.65	-1.73	IGNEOUS	VOLCANIC	BASALT	2760	0	49.7	0.74	15.6	10.9			0.18	8.59	10.5	2.19	0.19	0.1	1	2.2	0.845433
MTORO, M.; MABOKO, M. A. H.; MANYA, S., 2009	S107	GEOROC	33.65	-1.73	IGNEOUS	VOLCANIC	BASALT	2760	0	51.9	0.74	15.4	9.4			0.16	6.89	11.8	1.53	0.51	0.12	1.18	2	0.467596
MTORO, M.; MABOKO, M. A. H.; MANYA, S., 2009	S108	GEOROC	33.65	-1.73	IGNEOUS	VOLCANIC	BASALT	2760	0	50.1	0.95	16.2	13			0.32	4.29	10.6	2.51	0.05	0.13	1.5	2.3	0.923042
MTORO, M.; MABOKO, M. A. H.; MANYA, S., 2009	S108	GEOROC	33.65	-1.73	IGNEOUS	VOLCANIC	RHYOLITE	2760	0	50.1	0.95	16.2	13			0.32	4.29	10.6	2.51	0.05	0.13	1.5	2.3	0.923042
MTORO, M.; MABOKO, M. A. H.; MANYA, S., 2009	S109	GEOROC	33.65	-1.73	IGNEOUS	VOLCANIC	BASALT	2760	0	47.8	1	15.9	13.9			0.19	6.78	9.78	3.04	0.12	0.16	1.01	2.1	2.08033
MTORO, M.; MABOKO, M. A. H.; MANYA, S., 2009	S112	GEOROC	33.65	-1.73	IGNEOUS	VOLCANIC	BASALT	2760	0	50.6	1.24	15	13.5			0.19	5.92	10.4	1.66	0.09	0.19	0.9	3	0.402961
MTORO, M.; MABOKO, M. A. H.; MANYA, S., 2009	S113	GEOROC	33.65	-1.73	IGNEOUS	VOLCANIC	BASALT	2760	0	48.9	0.93	14.5	13.1			0.2	6.62	10.6	2.78	0.3	0.14	1.61	2	1.60786
MTORO, M.; MABOKO, M. A. H.; MANYA, S., 2009	S116	GEOROC	33.65	-1.73	IGNEOUS	VOLCANIC	BASALT	2760	0	48.2	1.31	16.2	13.9			0.19	5.6	7.71	4	0.6	0.11	1.93	1	4.06923
MTORO, M.; MABOKO, M. A. H.; MANYA, S., 2009	S117	GEOROC	33.65	-1.73	IGNEOUS	VOLCANIC	BASALT	2760	0	49.2	0.56	14.7	10.5			0.17	7.69	11.2	2.27	0.21	0.08	3	1.2	0.992
MTORO, M.; MABOKO, M. A. H.; MANYA, S., 2009	S122	GEOROC	33.65	-1.73	IGNEOUS	VOLCANIC	BASALT	2760	0	48.2	1.33	14.4	16.5			0.21	6.63	8.6	2.68	0.19	0.19	0.7	2.6	1.58402
MTORO, M.; MABOKO, M. A. H.; MANYA, S., 2009	S129	GEOROC	33.65	-1.73	IGNEOUS	VOLCANIC	BASALT	2760	0	49.8	1.08	14.3	14.5			0.19	5.37	10.7	2.28	0.14	0.14	1.2	2.4	0.861235
MTORO, M.; MABOKO, M. A. H.; MANYA, S., 2009	S142	GEOROC	33.65	-1.73	IGNEOUS	VOLCANIC	BASALT	2760	0	47.1	0.84	15.7	13.3			0.19	7.32	11.5	2.25	0.15	0.12	1.23	2	1.40488
MTORO, M.; MABOKO, M. A. H.; MANYA, S., 2009	S16	GEOROC	33.65	-1.73	IGNEOUS	VOLCANIC	BASALT	2760	0	49.2	0.82	13.7	13.7			0.2	6.26	12.2	2.36	0.02	0.14	1.19	2	0.913613
MTORO, M.; MABOKO, M. A. H.; MANYA, S., 2009	S27	GEOROC	33.65	-1.73	IGNEOUS	VOLCANIC	BASALT	2760	0	48.6	0.71	15.5	11.3			0.3	7.58	11.8	1.96	0.11	0.08	1.67	2	0.765161
MTORO, M.; MABOKO, M. A. H.; MANYA, S., 2009	S33	GEOROC	33.65	-1.73	IGNEOUS	VOLCANIC	BASALT	2760	0	47.8	0.71	15.1	12.3			0.28	6.99	11.6	1.61	0.2	0.1	2.99	2.3	0.682521
MTORO, M.; MABOKO, M. A. H.; MANYA, S., 2009	S41	GEOROC	33.65	-1.73	IGNEOUS	VOLCANIC	BASALT	2760	0	50.6	1.06	14.4	14.6			0.22	4.54	11.4	1.62	0.12	0.14	0.93	2.5	0.398368
MTORO, M.; MABOKO, M. A. H.; MANYA, S., 2009	S79	GEOROC	33.65	-1.73	IGNEOUS	VOLCANIC	BASALT	2760	0	51.3	0.88	14.6	10.1			0.2	4.83	9.85	5	0.45	0.13	2.31	2	3.57861
MTORO, M.; MABOKO, M. A. H.; MANYA, S., 2009	S88	GEOROC	33.65	-1.73	IGNEOUS	VOLCANIC	BASALT	2760	0	47.6	0.76	16.3	12.9			0.17	9.11	8.71	1.81	0.1	0.09	2	1.6	0.793065
MTORO, M.; MABOKO, M. A. H.; MANYA, S., 2009	S94	GEOROC	33.65	-1.73	IGNEOUS	VOLCANIC	BASALT	2760	0	51.6	0.85	13.9	14			0.2	5.95	9.46	2.17	0.51	0.11	1.02	1.4	0.835163
MTORO, M.; MABOKO, M. A. H.; MANYA, S., 2009	S98	GEOROC	33.65	-1.73	IGNEOUS	VOLCANIC	BASALT	2760	0	50.9	0.81	13.9	13.6			0.22	5.57	10.1	2.85	0.21	0.11	1.39	2	1.18527
MTORO, M.; MABOKO, M. A. H.; MANYA, S., 2009	S14	GEOROC	33.65	-1.73	IGNEOUS	VOLCANIC	BASALT	2755	0	50.1	1.02	15.5	12.8			0.26	4.97	11.3	1.61	0.17	0.15	0.8	3	0.446254
MTORO, M.; MABOKO, M. A. H.; MANYA, S., 2009	S143	GEOROC	33.65	-1.73	IGNEOUS	VOLCANIC	BASALT	2755	0	48.7	1.03	15.6	14			0.18	5.88	11	2.41	0.15	0.15	0.55	2	1.14975
BLAKE, T. S., 2001	18	GEOROC	120	-22	IGNEOUS	VOLCANIC	BASALT	2750	30	51.3	1.86	14.3	14			0.16	5.6	9.5	2.4	0.6	0.25		14	1.08434
BLAKE, T. S., 2001	U920/1	GEOROC	120	-22	IGNEOUS	VOLCANIC	BASALT	2750	30	52	1.23	14.1	11.3			0.16	4.9	7	2.9	3.2	0.3		24	4.13444
BLAKE, T. S., 2001	U920/1	GEOROC	120	-22	IGNEOUS	VOLCANIC	BASALT	2750	30	50.7	1.13	13.2	10.4			0.15	4.7	5.7	2.9	3.3	0.3		18	4.99221
BLAKE, T. S., 2001	U932/1	GEOROC	120	-22	IGNEOUS	VOLCANIC	BASALT	2750	30	47.1	0.99	14	11.4			0.17	5.3	9.2	2.8	0.1	0.1		11	2.05122
BLAKE, T. S., 2001	U932/1	GEOROC	120	-22	IGNEOUS	VOLCANIC	BASALT	2750	30	47.7	1.1	14.3	11			0.15	5	11.4	3.2	0.1	0.2		6	2.31702
POLAT, A.; LI, JIANGHAI; FRYER, B. J.; KUSKY, T. M.; GAGNON, J. E.; ZHANG, SHUANGQUAN, 2006	2004-19	GEOROC	117.571	36.0612	IGNEOUS	VOLCANIC	BASALT	2750	50	51.49	0.58	11.69		11.84		0.19	10.77	11.31	1.9	0.18		0.7	1.26	0.509588
POLAT, A.; LI, JIANGHAI; FRYER, B. J.; KUSKY, T. M.; GAGNON, J. E.; ZHANG, SHUANGQUAN, 2006	2004-22	GEOROC	117.569	36.061	IGNEOUS	VOLCANIC	BASALT	2750	50	51.78	0.36	7.06		10.27		0.19	16.76	12.5	0.77	0.3		0.91	1.01	0.130399
POLAT, A.; LI, JIANGHAI; FRYER, B. J.; KUSKY, T. M.; GAGNON, J. E.; ZHANG, SHUANGQUAN, 2006	2004-24	GEOROC	117.573	36.0633	IGNEOUS	VOLCANIC	BASALT	2750	50	49.65	0.93	15.07		13.69		0.21	7.07	10.72	2.46	0.12		0.3	1.49	1.00096
POLAT, A.; LI, JIANGHAI; FRYER, B. J.; KUSKY, T. M.; GAGNON, J. E.; ZHANG, SHUANGQUAN, 2006	2004-25	GEOROC	117.6	36.0345	IGNEOUS	VOLCANIC	BASALT	2750	50	49.57	0.72	9.55		14.54		0.31	11.64	12.32	0.81	0.48		2.67	0.39	0.253288
POLAT, A.; LI, JIANGHAI; FRYER, B. J.; KUSKY, T. M.; GAGNON, J. E.; ZHANG, SHUANGQUAN, 2006	2004-26	GEOROC	117.6	36.0345	IGNEOUS	VOLCANIC	BASALT	2750	50	48.86	0.74	16.05		12.16		0.17	8.45	10.42	2.95	0.16		0.55	0.9	1.65053
POLAT, A.; LI, JIANGHAI; FRYER, B. J.; KUSKY, T. M.; GAGNON, J. E.; ZHANG, SHUANGQUAN, 2006	2004-27	GEOROC	117.6	36.0345	IGNEOUS	VOLCANIC	BASALT	2750	50	48.19	0.75	16.32		12.55		0.17	8.33	10.69	2.75	0.17		0.7	1.41	1.64285
POLAT, A.; LI, JIANGHAI; FRYER, B. J.; KUSKY, T. M.; GAGNON, J. E.; ZHANG, SHUANGQUAN, 2006	2004-43	GEOROC	117.38	36.423	IGNEOUS	VOLCANIC	BASALT	2750	50	50.99	0.84	14.38		13.21		0.22	6.93	10.9	2.26	0.21		1.21	1.52	0.763567
POLAT, A.; LI, JIANGHAI; FRYER, B. J.; KUSKY, T. M.; GAGNON, J. E.; ZHANG, SHUANGQUAN, 2006	2004-46A	GEOROC	117.466	36.4283	IGNEOUS	VOLCANIC	BASALT	2750	50	51.72	0.77	14.48		12.96		0.2	6.5	9.79	2.83	0.67		0.76	1.49	1.40482
POLAT, A.; LI, JIANGHAI; FRYER, B. J.; KUSKY, T. M.; GAGNON, J. E.; ZHANG, SHUANGQUAN, 2006	2004-46B	GEOROC	117.466	36.4283	IGNEOUS	VOLCANIC	BASALT	2750	50	51.63	0.75	14.17		13.06		0.2	6.82	9.93	2.74	0.64		0.7	1.23	1.3238
POLAT, A.; LI, JIANGHAI; FRYER, B. J.; KUSKY, T. M.; GAGNON, J. E.; ZHANG, SHUANGQUAN, 2006	2004-48	GEOROC	117.467	36.4232	IGNEOUS	VOLCANIC	BASALT	2750	50	50.36	0.68	14.82		10.41		0.18	5.07	16.8	1.26	0.36		1.21	1.41	0.356576
POLAT, A.; LI, JIANGHAI; FRYER, B. J.; KUSKY, T. M.; GAGNON, J. E.; ZHANG, SHUANGQUAN, 2006	2004-49	GEOROC	117.467	36.4232	IGNEOUS	VOLCANIC	BASALT	2750	50	51.13	0.73	15.34		10.49		0.18	6.2	12.99	2.49	0.41		0.96	1.41	1.03444
ZACHARIAH, J. K.; RAJAMANI, V.; HANSON, G. N., 1997	C30	GEOROC	77.55	14.25	IGNEOUS	VOLCANIC	THOLEIITE	2750	0	48.11	0.52	16.74				0.15	12.63	6.89	2.54	0.16			3.1	1.42661
ZACHARIAH, J. K.; RAJAMANI, V.; HANSON, G. N., 1997	E36	GEOROC	77.55	14.25	IGNEOUS	VOLCANIC	THOLEIITE	2750	0	50.61	0.97	14.77				0.22	6.47	11.78	2.59	0.3			3.7	1.09752
ZACHARIAH, J. K.; RAJAMANI, V.; HANSON, G. N., 1997	W1	GEOROC	77.5	14.25	IGNEOUS	VOLCANIC	THOLEIITE	2750	0	49.7	1.01	15.28				0.2	7.31	9.87	2.69	0.06			4.7	1.12873
ZACHARIAH, J. K.; RAJAMANI, V.; HANSON, G. N., 1997	W15	GEOROC	77.5	14.25	IGNEOUS	VOLCANIC	THOLEIITE	2750	0	49.17	1.34	16.69				1.34	10.12	2.21	1.72	0.12			5.6	0.54872
ZACHARIAH, J. K.; RAJAMANI, V.; HANSON, G. N., 1997	W17-2	GEOROC	77.5	14.25	IGNEOUS	VOLCANIC	THOLEIITE	2750	0	51.44	0.89	14.82				0.2	8.01	10.51	1.63	0.1			3.3	0.354609
ZACHARIAH, J. K.; RAJAMANI, V.; HANSON, G. N., 1997	W17-4	GEOROC	77.5	14.25	IGNEOUS	VOLCANIC	THOLEIITE	2750	0	51.07	0.81	15.23				0.2	7.82	11.15	1.63	0.1				0.370867
ZACHARIAH, J. K.; RAJAMANI, V.; HANSON, G. N., 1997	W17-5	GEOROC	77.5	14.25	IGNEOUS	VOLCANIC	THOLEIITE	2750	0	50.14	0.92	15.92				0.19	8.59	10.54	1.48	0.1			4.8	0.349636
ZACHARIAH, J. K.; RAJAMANI, V.; HANSON, G. N., 1997	W17-6	GEOROC	77.5	14.25	IGNEOUS	VOLCANIC	THOLEIITE	2750	0	49.75	0.89	15.35				0.21	8.31	11.42	1.65	0.1				0.453704
ZACHARIAH, J. K.; RAJAMANI, V.; HANSON, G. N., 1997	W22	GEOROC	77.5	14.25	IGNEOUS	VOLCANIC	THOLEIITE	2750	0	49.95	0.86	15.49				0.2	7.81	12.61	1.07	0.02			4.2	0.17095
ZACHARIAH, J. K.; RAJAMANI, V.; HANSON, G. N., 1997	W25	GEOROC	77.5	14.25	IGNEOUS	VOLCANIC	THOLEIITE	2750	0	51.97	0.92	15.16				0.19	7.47	9.77	2.12	0.07			5	0.534682
ZACHARIAH, J. K.; RAJAMANI, V.; HANSON, G. N., 1997	W46	GEOROC	77.5	14.25	IGNEOUS	VOLCANIC	THOLEIITE	2750	0	48.67	0.84	15.62				0.21	8.15	10.49	1.98	0			5	0.691429
ZACHARIAH, J. K.; RAJAMANI, V.; HANSON, G. N., 1997	W47	GEOROC	77.5	14.25	IGNEOUS	VOLCANIC	THOLEIITE	2750	0	49.9	0.85	15.88				0.22	6.43	12.31	1.43	0.04			4.7	0.313174
ZACHARIAH, J. K.; RAJAMANI, V.; HANSON, G. N., 1997	W49	GEOROC	77.5	14.25	IGNEOUS	VOLCANIC	THOLEIITE	2750	0	50.11	0.9	16.25				0.21	7.25	11.39	1.33	0			4.5	0.24879
ZACHARIAH, J. K.; RAJAMANI, V.; HANSON, G. N., 1997	W51	GEOROC	77.5	14.25	IGNEOUS	VOLCANIC	THOLEIITE	2750	0	50.88	0.74	15.86				0.2	7.8	9.01	3.06	0.1			4	1.26721
ZACHARIAH, J. K.; RAJAMANI, V.; HANSON, G. N., 1997	W52	GEOROC	77.5	14.25	IGNEOUS	VOLCANIC	THOLEIITE	2750	0	49.33	0.92	15.71				0.21	6.26	13.3	1.84	0.14			4.4	0.619336
ZACHARIAH, J. K.; RAJAMANI, V.; HANSON, G. N., 1997	Z10	GEOROC	77.55	14.25	IGNEOUS	VOLCANIC	THOLEIITE	2750	0	49.36	0.51	16.56				0.14	5.27	10.37	2.84	0.91			4.8	2.21108
ZACHARIAH, J. K.; RAJAMANI, V.; HANSON, G. N., 1997	Z23	GEOROC	77.55	14.25	IGNEOUS	VOLCANIC	THOLEIITE	2750	0	50.74	3.9	12.42				0.21	4.29	7.36	3.36	1.14			17.9	2.61628
ZACHARIAH, J. K.; RAJAMANI, V.; HANSON, G. N., 1997	Z37	GEOROC	77.55	14.25	IGNEOUS	VOLCANIC	THOLEIITE	2750	0	51.05	0.86	15.02				0.19	8.06	9.01	1.85	0.13			4.5	0.487006
ZACHARIAH, J. K.; RAJAMANI, V.; HANSON, G. N., 1997	Z47	GEOROC	77.55	14.25	IGNEOUS	VOLCANIC	THOLEIITE	2750	0	46.2	0.79	14.7				0.2	5.95	11.4	1.32	0.04			4.7	0.578
ZACHARIAH, J. K.; RAJAMANI, V.; HANSON, G. N., 1997	Z49	GEOROC	77.55	14.25	IGNEOUS	VOLCANIC	THOLEIITE	2750	0	47.5	0.85	15.4				0.2	6.87	10.8	1.26	0			4.5	0.3528
ZACHARIAH, J. K.; RAJAMANI, V.; HANSON, G. N., 1997	Z50	GEOROC	77.55	14.25	IGNEOUS	VOLCANIC	THOLEIITE	2750	0	47.2	0.67	14.8				0.17	8.38	8.74	2.47	0.03			3.8	1.4881
PAPUNEN, H.; HALKOAHO, T.; LUUKKONEN, E:, 2009	8.2	GEOROC	29.0686	64.2784	IGNEOUS	VOLCANIC	BASALT	2745	35	50.2	1.56	9.58	13.2			0.41	11.2	11.9	1.47	0.16	0.12		12	0.369014
PAPUNEN, H.; HALKOAHO, T.; LUUKKONEN, E:, 2009	19.2	GEOROC	29.07	64.2798	IGNEOUS	VOLCANIC	BASALT	2745	35	50.7	0.63	10.6	13.6			0.48	11	9.84	1.77	1.13	0.05			1.09221
PAPUNEN, H.; HALKOAHO, T.; LUUKKONEN, E:, 2009	19.4	GEOROC	29.07	64.2798	IGNEOUS	VOLCANIC	BASALT	2745	35	47	0.71	11.6	16.9			0.48	11.2	8.74	1.05	2.07	0.03			2.4336
PAPUNEN, H.; HALKOAHO, T.; LUUKKONEN, E:, 2009	44.1	GEOROC	29.0756	64.2836	IGNEOUS	VOLCANIC	BASALT	2745	35	47.7	0.51	9.3	18.7			0.33	11.1	9.8	0.88	1.44	0.03			1.14519
PAPUNEN, H.; HALKOAHO, T.; LUUKKONEN, E:, 2009	46.1	GEOROC	29.0762	64.2835	IGNEOUS	VOLCANIC	BASALT	2745	35	49.8	1.7	14.8	13.3			0.3	6.6	9.72	2.49	1.06	0.16		9	1.85331
PAPUNEN, H.; HALKOAHO, T.; LUUKKONEN, E:, 2009	50.1	GEOROC	29.086	64.3101	IGNEOUS	VOLCANIC	BASALT	2745	35	46.8	0.72	11.7	19.5			0.54	8.65	8.21	1.39	2	0.02		4	3.02424
PAPUNEN, H.; HALKOAHO, T.; LUUKKONEN, E:, 2009	52.2	GEOROC	29.0869	64.3083	IGNEOUS	VOLCANIC	BASALT	2745	35	50.2	1.57	9.6	16.7			0.42	10.1	9.07	1.2	0.87	0.12		11	0.595125
PAPUNEN, H.; HALKOAHO, T.; LUUKKONEN, E:, 2009	53.2	GEOROC	29.0873	64.3083	IGNEOUS	VOLCANIC	BASALT	2745	35	49	1.13	14.7	14.3			0.44	7.28	8.71	0.54	3.8	0.08		2	3.13927
PAPUNEN, H.; HALKOAHO, T.; LUUKKONEN, E:, 2009	57.1	GEOROC	29.0921	64.3083	IGNEOUS	VOLCANIC	BASALT	2745	35	51.7	1.38	14.4	13.49			0.21	7.34	9.26	1.86	0.22	0.13		5	0.497287
PARKS, JEN; LIN, SHOUFA; DAVIS, D. W.; YANG, XUEMING; CREASER, R. A.; CORKERY, M. T., 2014	JP01-82-G	GEOROC	-94.1025	53.8325	IGNEOUS	VOLCANIC	BASALT	2744	0	51.3668	0.68833	14.8315	13.4482			0.198705	8.56296	10.3634	0.461082	0.0219563	0.0548908	8.01	1.93726	0.0278871
PARKS, JEN; LIN, SHOUFA; DAVIS, D. W.; YANG, XUEMING; CREASER, R. A.; CORKERY, M. T., 2014	JP02-266	GEOROC	-94.1217	53.8172	IGNEOUS	VOLCANIC	BASALT	2744	0	50.1249	0.622268	8.66805	12.0499			0.199792	16.1707	10.9261	1.11342	0.0832466	0.0416233	3.13	1.63839	0.200987
SPROULE, R. A.; LESHER, C. M.; AYER, J. A.; THURSTON, P. C.; HERZBERG, C. T., 2002	27982	GEOROC	-81.2449	47.5843	IGNEOUS	VOLCANIC	BASALT	2742.5	7.5	51.11	0.45	14.75				0.25	12.91	7.56	1.42	1.39	0.04	3.29	0.42	0.973625
HOLLINGS, P.; STOTT, G. M.; WYMAN, D. A., 2000	82GRS-0254	GEOROC	-91	51	IGNEOUS	VOLCANIC	THOLEIITE	2742	2	46.56	1.14	16.43	14.91			0.18	7.25	10.96	2.26	0.25	0.05	0.7	4.13	1.76969
MANYA, S.; MABOKO, M. A. H., 2008	SIN 01	GEOROC	34.8278	-4.4597	IGNEOUS	VOLCANIC	BASALT	2742	0	49.2	1.26	13.8	14.1			0.25	4.21	12.3	1.86	0.18	0.22	2.17	3	0.671226
HOLLINGS, P.; STOTT, G. M.; WYMAN, D. A., 2000	82GRS-0056	GEOROC	-91	51	IGNEOUS	VOLCANIC	BASALT	2740	0	47.93	0.31	11.49	10.96			0.26	12.32	15.56	0.57	0.49	0.09	3.41	2.28	0.227911
HOLLINGS, P.; STOTT, G. M.; WYMAN, D. A., 2000	82GRS-0088	GEOROC	-91	51	IGNEOUS	VOLCANIC	THOLEIITE	2740	0	50.81	0.84	14.3	12.78			0.19	6.98	12.17	1.62	0.21	0.1	0.4	1.91	0.428796
HOLLINGS, P.; STOTT, G. M.; WYMAN, D. A., 2000	82GRS-0106	GEOROC	-91	51	IGNEOUS	VOLCANIC	THOLEIITE	2740	0	48.57	1.9	12.52	19.09			0.22	5.36	8.34	3.46	0.42	0.11	0	11.51	2.70276
HOLLINGS, P.; STOTT, G. M.; WYMAN, D. A., 2000	82GRS-0186	GEOROC	-91	51	IGNEOUS	VOLCANIC	THOLEIITE	2740	0	50.12	0.72	15.07	12.4			0.19	7.28	12.61	1.35	0.17	0.09	2.15	1.32	0.324494
HOLLINGS, P.; STOTT, G. M.; WYMAN, D. A., 2000	82GRS-0204	GEOROC	-91	51	IGNEOUS	VOLCANIC	THOLEIITE	2740	0	51.43	0.73	14.78	12.52			0.18	7.54	11.29	1.25	0.22	0.05	1.11	1.36	0.256335
HOLLINGS, P.; STOTT, G. M.; WYMAN, D. A., 2000	82GRS-0292	GEOROC	-91	51	IGNEOUS	VOLCANIC	THOLEIITE	2740	0	48.27	0.95	15.07	13.24			0.19	8.44	11.92	1.62	0.24	0.05	0.6	2.52	0.656471
HOLLINGS, P.; STOTT, G. M.; WYMAN, D. A., 2000	82GRS-0405	GEOROC	-91	51	IGNEOUS	VOLCANIC	THOLEIITE	2740	0	48.41	0.69	14.06	13.04			0.25	6.85	13.45	2.5	0.69	0.05	0.71	3.86	1.88098
HOLLINGS, P.; STOTT, G. M.; WYMAN, D. A., 2000	82GRS-1026	GEOROC	-91	51	IGNEOUS	VOLCANIC	THOLEIITE	2740	0	49.88	0.73	15.16	12.29			0.18	8.04	12.6	0.89	0.18	0.05	0.5	1.45	0.16641
HOLLINGS, P.; STOTT, G. M.; WYMAN, D. A., 2000	82GRS-1187	GEOROC	-91	51	IGNEOUS	VOLCANIC	THOLEIITE	2740	0	47.68	2.22	13.14	19.87			0.25	4.38	9.49	2.48	0.36	0.13	0.3	14.23	1.72342
HOLLINGS, P.; STOTT, G. M.; WYMAN, D. A., 2000	84GRS-0032	GEOROC	-91	51	IGNEOUS	VOLCANIC	THOLEIITE	2740	0	49.95	1.78	14.78	15.2			0.23	6.33	7.66	3.82	0.12	0.11	0.3	6.03	2.23361
HOLLINGS, P.; STOTT, G. M.; WYMAN, D. A., 2000	84GRS-1277	GEOROC	-91	51	IGNEOUS	VOLCANIC	THOLEIITE	2740	0	48.85	0.84	15	13.34			0.29	6.98	12.26	2.21	0.17	0.05	0.5	2.32	0.968274
MANYA, S., 2004	R06	GEOROC	32.4	-3.08	IGNEOUS	VOLCANIC	BASALT	2740	40	50.19	0.92	17.19	12.12			0.29	4.05	11.24	2.91	0.18	0.12	0.8	1.65	1.32797
MANYA, S., 2004	R07	GEOROC	32.4	-3.08	IGNEOUS	VOLCANIC	BASALT	2740	40	49.07	0.93	15.71	12.76			0.28	4.5	13.24	1.9	0.16	0.14	1.1	1.83	0.69911
MANYA, S., 2004	R08	GEOROC	32.4	-3.08	IGNEOUS	VOLCANIC	BASALT	2740	40	48.32	1.14	15.07	14.49			0.27	4.95	12.17	2.79	0.17	0.12	0.5	2.88	1.64692
MANYA, S., 2004	R09	GEOROC	32.4	-3.08	IGNEOUS	VOLCANIC	BASALT	2740	40	48.37	1.12	14.94	15.18			0.31	4.53	12.56	1.65	0.4	0.13	0.8	2.9	0.782588
MANYA, S., 2004	R10	GEOROC	32.4	-3.08	IGNEOUS	VOLCANIC	BASALT	2740	40	47.17	1.31	14.63	15.06			0.26	6.53	11.49	2.34	0.17	0.12	1	3.4	1.51082
MANYA, S., 2004	R11	GEOROC	32.4	-3.08	IGNEOUS	VOLCANIC	BASALT	2740	40	49.4	1.1	14.49	12.95			0.18	6.96	11.1	2.79	0.21	0.12	0.7	2.69	1.40625
MANYA, S., 2004	R12	GEOROC	32.4	-3.08	IGNEOUS	VOLCANIC	BASALT	2740	40	48.32	0.53	15.5	10.85			0.2	8.76	11.59	1.53	0.12	0.09	2.5	1.05	0.511748
MANYA, S., 2004	R13	GEOROC	32.4	-3.08	IGNEOUS	VOLCANIC	BASALT	2740	40	47.9	0.55	15.76	11.05			0.18	8.86	11.41	1.64	0.1	0.09	2.3	1.04	0.617878
MANYA, S., 2004	R38	GEOROC	32.4	-3.08	IGNEOUS	VOLCANIC	BASALT	2740	40	48.85	0.71	16.1	10.12			0.24	6.54	13.6	2.06	0.17	0.07	1.4	1.98	0.850068
MANYA, S., 2004	R39	GEOROC	32.4	-3.08	IGNEOUS	VOLCANIC	BASALT	2740	40	48.66	0.73	16.61	9.52			0.18	8.36	12.84	2.01	0.07	0.09	0.8	2.15	0.764382
MANYA, S., 2004	R40	GEOROC	32.4	-3.08	IGNEOUS	VOLCANIC	BASALT	2740	40	48.46	1.22	14.36	14.14			0.23	5.92	12.63	1.75	0.51	0.1	0.6	3.71	0.935458
MANYA, S., 2004	R42	GEOROC	32.4	-3.08	IGNEOUS	VOLCANIC	BASALT	2740	40	48.17	0.75	18.19	10.01			0.18	6.02	13.05	2.44	0.43	0.03	0.7	2.03	1.59321
MANYA, S., 2004	R65	GEOROC	32.4	-3.08	IGNEOUS	VOLCANIC	BASALT	2740	40	51.07	0.74	12.49	14.23			0.25	7.45	11.35	1.54	0.18	0.08	0.5	1.75	0.366592
MANYA, S., 2004	R69	GEOROC	32.4	-3.08	IGNEOUS	VOLCANIC	BASALT	2740	40	50.41	0.73	14.2	11.82			0.26	8.76	9.47	2.53	0.23	0.09	1.5	1.59	1.02802
MANYA, S., 2004	R75	GEOROC	32.4	-3.08	IGNEOUS	VOLCANIC	BASALT	2740	40	49.67	0.86	13.77	11.49			0.17	6.46	13.98	1.27	0.08	0.06	2.1	2.3	0.273238
MANYA, S., 2004	R78	GEOROC	32.4	-3.08	IGNEOUS	VOLCANIC	BASALT	2740	40	51.4	0.82	13.67	11.51			0.15	8.7	9.9	1.19	0.09	0.09	2.5	1.8	0.195048
MANYA, S.; MABOKO, M. A. H., 2008	SIN 02	GEOROC	34.8144	-4.4583	IGNEOUS	VOLCANIC	BASALT	2740	0	49.4	1.24	13.7	13.9			0.25	4.67	11.8	2.46	0.25	0.21	1.84	3	1.14752
MANYA, S.; MABOKO, M. A. H., 2008	SIN 04	GEOROC	34.8111	-4.47	IGNEOUS	VOLCANIC	BASALT	2740	0	50	1.74	14	12.6			0.31	4.19	10	3.11	0.19	0.28	3.32	4	1.55571
MANYA, S.; MABOKO, M. A. H., 2008	SIN 07A	GEOROC	34.7789	-4.4639	IGNEOUS	VOLCANIC	BASALT	2740	0	51.4	1.4	14.3	14.2			0.23	4.89	8.29	3.8	0.23	0.24	0.82	3	1.93344
MANYA, S.; MABOKO, M. A. H., 2008	SIN 07B	GEOROC	34.7789	-4.4639	IGNEOUS	VOLCANIC	BASALT	2740	0	51.3	1.42	14.1	14.4			0.23	4.91	8.54	3.78	0.23	0.24	0.57	3	1.93736
MANYA, S.; MABOKO, M. A. H., 2008	SIN 08	GEOROC	34.7672	-4.4756	IGNEOUS	VOLCANIC	BASALT	2740	0	48	1.17	13.7	17.4			0.22	4.88	9.93	2.83	0.23	0.28	0.99	3	1.87272
MANYA, S.; MABOKO, M. A. H., 2008	SIN 10	GEOROC	34.3278	-4.3689	IGNEOUS	VOLCANIC	BASALT	2740	0	48.5	1.22	13.9	17.2			0.18	6.1	7.91	3.35	0.16	0.23	1.02	3	2.24002
MANYA, S.; MABOKO, M. A. H., 2008	SIN 11	GEOROC	34.3336	-4.3661	IGNEOUS	VOLCANIC	BASALT	2740	0	50.8	1.01	14.4	10.6			0.24	5.64	12.9	0.98	2.07	0.15	0.85	3	1.19263
MANYA, S.; MABOKO, M. A. H., 2008	SIN 12	GEOROC	34.3169	-4.3611	IGNEOUS	VOLCANIC	BASALT	2740	0	48	0.736	15.4	13.3			0.19	5.82	13.7	1.7	0.14	0.1	0.5	2	0.67712
MANYA, S.; MABOKO, M. A. H., 2008	SIN 13	GEOROC	34.3228	-4.3617	IGNEOUS	VOLCANIC	BASALT	2740	0	47.7	0.796	16.2	12.4			0.21	4.68	13.5	2.81	0.68	0.11	0.54	2	2.59151
MANYA, S.; MABOKO, M. A. H., 2008	SIN 15	GEOROC	34.3233	-4.3533	IGNEOUS	VOLCANIC	BASALT	2740	0	50.6	0.96	14.1	10.5			0.24	5.93	12	3.26	0.13	0.17	0.8	2	1.51212
MANYA, S.; MABOKO, M. A. H., 2008	SIN 17	GEOROC	34.335	-4.3556	IGNEOUS	VOLCANIC	BASALT	2740	0	49.7	0.7	15.2	11.1			0.19	4.95	14	2.61	0.13	0.09	1	2	1.12054
MANYA, S.; MABOKO, M. A. H., 2008	SIN 18	GEOROC	34.3367	-4.3556	IGNEOUS	VOLCANIC	BASALT	2740	0	47	1.13	15.8	13.2			0.19	5.17	11.3	2.46	0.57	0.26	1.96	3	2.29522
MANYA, S.; MABOKO, M. A. H., 2008	SIN 21	GEOROC	34.3161	-4.3339	IGNEOUS	VOLCANIC	BASALT	2740	0	49.2	1.1	16	14.3			0.21	3.94	11.5	1.99	0.47	0.2	0.76	3	0.976065
MANYA, S.; MABOKO, M. A. H., 2008	SIN 22	GEOROC	34.3144	-4.3256	IGNEOUS	VOLCANIC	BASALT	2740	0	49.5	0.86	15.5	13.5			0.28	4.37	10.7	2.67	0.18	0.15	1.04	2	1.24962
MANYA, S.; MABOKO, M. A. H., 2008	SIN 23	GEOROC	34.3156	-4.3256	IGNEOUS	VOLCANIC	BASALT	2740	0	49.8	0.99	15.7	10.8			0.21	5.43	11.1	3.32	0.52	0.21	1.16	3	2.16847
MANYA, S.; MABOKO, M. A. H., 2008	SIN 24	GEOROC	34.3339	-4.3322	IGNEOUS	VOLCANIC	BASALT	2740	0	51.8	1.28	15.1	10.5			0.23	5.48	10	3.32	0.39	0.22	1.26	4	1.5641
MANYA, S.; MABOKO, M. A. H., 2008	SIN 25	GEOROC	34.35	-4.3272	IGNEOUS	VOLCANIC	BASALT	2740	0	49.5	0.997	14.6	12.6			0.27	4.35	12.5	3.51	0.37	0.18	0.79	3	2.31606
MANYA, S.; MABOKO, M. A. H., 2008	SIN 28	GEOROC	34.3344	-4.3172	IGNEOUS	VOLCANIC	BASALT	2740	0	48.6	0.862	15.3	12.7			0.22	7.05	9.59	3.83	0.38	0.13	0.95	2	3.16502
MANYA, S.; MABOKO, M. A. H., 2008	SIN 29	GEOROC	34.3389	-4.3	IGNEOUS	VOLCANIC	BASALT	2740	0	51.7	0.85	15.5	11.1			0.2	5	9.98	4.31	0.24	0.13	0.59	2	2.3796
AYER, J. A.; DAVIS, D. W., 1997	87-839	GEOROC	-94.6	49.2	IGNEOUS	VOLCANIC	BASALT	2730	10	48.6	0.81	15.6	13.8			0.22	6.66	11	1.74	0.13	0.04	0.3	6	0.624446
AYER, J. A.; DAVIS, D. W., 1997	93-23	GEOROC	-94.6	49.2	IGNEOUS	VOLCANIC	BASALT	2730	10	49.2	0.73	14.3	13.5			0.21	8.05	11.3	1.71	0.09	0.07	0.95		0.522581
AYER, J. A.; DAVIS, D. W., 1997	93-26	GEOROC	-94.6	49.2	IGNEOUS	VOLCANIC	BASALT	2730	10	46.5	0.59	12.2	12			0.2	14	9.49	1.2	0.02	0.06	3.8	5	0.425257
AYER, J. A.; DAVIS, D. W., 1997	93-27	GEOROC	-94.6	49.2	IGNEOUS	VOLCANIC	BASALT	2730	10	49.7	0.69	13.8	10.7			0.19	7.78	10.3	3.41	0.33	0.19	3.05	7	2.0877
AYER, J. A.; DAVIS, D. W., 1997	93-37	GEOROC	-94.6	49.2	IGNEOUS	VOLCANIC	BASALT	2730	10	46.8	0.67	14.9	12			0.18	7.6	9.83	0.29	0.02	0.07	5.85		0.0252895
CROW, C.; CONDIE, K. C., 1988	3-M	GEOROC	24.73	-25.87	IGNEOUS	VOLCANIC	NOT-GIVEN	2725	25	48.8	1.23	9.9	16			16.8	7.84	0.35	0.3	0.37	0.13			0.0773966
CROW, C.; CONDIE, K. C., 1988	S20L	GEOROC	24.73	-25.87	IGNEOUS	VOLCANIC	BASALT	2725	25	51.2	0.43	10.3	10.2			13.56	7.63	2.83	0.18	0.2	0.05	2.81	2.8	0.0176098
CROW, C.; CONDIE, K. C., 1988	S34E	GEOROC	24.73	-25.87	IGNEOUS	VOLCANIC	BASALT	2725	25	51.9	0.44	10.5	10.1			13.36	7.95	1.99	0.41	0.16	0.05	3.42	2.5	0.0365056
DOSTAL, J.; MUELLER, W. U., 2013	ROQ-1B	GEOROC	-80	48.2	IGNEOUS	VOLCANIC	BASALT	2723	1	50.89	0.76	13.66	12.07			0.18	7.32	8.74	3.46	0.06	0.06	3.1	2.32	1.57039
BASU, A. R.; GOODWIN, A. M.; TATSUMOTO, M., 1984	A907	GEOROC	-79.75	48.17	IGNEOUS	VOLCANIC	BASALT	2720	0	48.48	0.73	16.88				0.21	5.01	11.18	4.56	5.58				18.7627
DOSTAL, J.; MUELLER, W. U., 2013	ROQ-3	GEOROC	-80	48.2	IGNEOUS	VOLCANIC	BASALT	2720	0	50.19	0.76	14.52	12.26			0.18	8.23	7.21	4.05	0.04	0.06	3.1	2.74	2.32658
DOSTAL, J.; MUELLER, W. U., 2013	ROQ-8	GEOROC	-80	48.2	IGNEOUS	VOLCANIC	BASALT	2720	0	49.87	0.73	13.48	11.88			0.17	8.14	10.67	2.8	0.03	0.05	2.3	2.79	1.16578
DOSTAL, J.; MUELLER, W. U., 2013	ROQ-8B	GEOROC	-80	48.2	IGNEOUS	VOLCANIC	BASALT	2720	0	49.85	0.74	13.77	11.8			0.17	7.83	10.77	2.87	0.03	0.06	2.2	1.87	1.22774
DOSTAL, J.; MUELLER, W. U., 2013	WM-4	GEOROC	-80	48.2	IGNEOUS	VOLCANIC	BASALT	2720	0	49.54	0.67	12.63	11.92			0.17	11.66	7.59	3.48	0.03	0.05	2.84	3.21	1.88381
STONE, M. S.; STONE, W. E., 2000	22390	GEOROC	-79.37	49	IGNEOUS	PLUTONIC	GABBRO	2720	10	50.2	1.17	17.02				0.14	4.7	8.73	3.81	1.47	0.25	1.3	7	3.872
BARRIE, C. T.; CORFU, F.; DAVIS, P.; COUTTS, A. C.; MACEACHERN, D., 1999	96TB0006	GEOROC	-80.1	48.2	IGNEOUS	VOLCANIC	BASALT	2715	5	47.9	0.62	10.8	11.2			0.18	13	9.42	2.4	0.03	0.06	3.3	1.7	1.20508
BARRIE, C. T.; CORFU, F.; DAVIS, P.; COUTTS, A. C.; MACEACHERN, D., 1999	96TB0015	GEOROC	-80.1	48.2	IGNEOUS	VOLCANIC	BASALT	2715	5	49.2	0.98	9	13.9			0.22	11.5	11.5	0.9	0.01	0.08	2.8	3.3	0.133565
BARRIE, C. T.; CORFU, F.; DAVIS, P.; COUTTS, A. C.; MACEACHERN, D., 1999	96TB0023	GEOROC	-80.1	48.2	IGNEOUS	VOLCANIC	BASALT	2715	5	49.9	0.84	8	13.3			0.22	13.28	10.16	0.9	0.04	0.08	3.2	3.4	0.128058
BARRIE, C. T.; CORFU, F.; DAVIS, P.; COUTTS, A. C.; MACEACHERN, D., 1999	96TB0044	GEOROC	-80.1	48.2	IGNEOUS	VOLCANIC	BASALT	2715	5	50.2	1.5	17.9	9.5			0.13	3.03	9.55	5	0.15	0.14	3.1	6.2	3.68368
BARRIE, C. T.; CORFU, F.; DAVIS, P.; COUTTS, A. C.; MACEACHERN, D., 1999	96TB0046	GEOROC	-80.1	48.2	IGNEOUS	VOLCANIC	BASALT	2715	5	49.5	1.32	17.4	8.1			0.15	3.66	13.2	3.6	0.09	0.13	2.8	4.7	2.09478
BARRIE, C. T.; CORFU, F.; DAVIS, P.; COUTTS, A. C.; MACEACHERN, D., 1999	96TB0053	GEOROC	-80.1	48.2	IGNEOUS	PLUTONIC	GABBRO	2715	5	47.9	1.32	12.2	14.9			0.2	4.85	7.39	3	0.13	0.13	7.5	6.6	1.99937
BARRIE, C. T.; CORFU, F.; DAVIS, P.; COUTTS, A. C.; MACEACHERN, D., 1999	96TB0060	GEOROC	-80.1	48.2	IGNEOUS	VOLCANIC	BASALT	2715	5	47.8	0.3	17	11			0.32	9.29	6.08	1.9	0.08	0.03	6	1.1	0.81675
BARLEY, M. E.; BROWN, S. J. A.; KRAPEZ, B.; KOSITCIN, N., 2008	E054	GEOROC	122.278	-29.2887	IGNEOUS	VOLCANIC	ANDESITE	2710	10	51.71	0.83	14.61		9.23		0.14	7.58	8.22	1.63	1.28	0.16	4.44	4.6	0.972227
BARLEY, M. E.; BROWN, S. J. A.; KRAPEZ, B.; KOSITCIN, N., 2008	E112	GEOROC	121.487	-29.0972	IGNEOUS	VOLCANIC	BASALT	2710	10	48.93	1.44	15.42		14.33		0.28	4.63	8.06	3.81	0.35	0.18	2.42	5.5	2.91831
BARLEY, M. E.; BROWN, S. J. A.; KRAPEZ, B.; KOSITCIN, N., 2008	E143	GEOROC	121.373	-29.14	IGNEOUS	VOLCANIC	ANDESITE	2710	10	47.77	0.89	16.57		10.05		0.13	7.91	9.88	3.18	0.29	0.02	3.16	3	2.5243
COUSENS, B. L., 2000	40869	GEOROC	-114.298	62.6557	IGNEOUS	VOLCANIC	BASALT	2710	10	48.71	0.84	15.1	12.31			0.21	7.33	10.08	1.65	0.21	0.06	2.74	4	0.605884
COUSENS, B. L., 2000	YK-13	GEOROC	-114.375	62.459	IGNEOUS	PLUTONIC	GABBRO	2710	10	48.41	0.8	14.89	14.18			0.19	7.93	10.43	1.99	0.34	0.05	0.63	2	1.00349
COUSENS, B. L., 2000	YK-28	GEOROC	-114.366	62.523	IGNEOUS	VOLCANIC	BASALT	2710	10	47	2.18	13.87	15.27			0.21	5.94	9.03	2.41	0.86	0.29	2.63	7	2.67322
COUSENS, B. L., 2000	YK-7	GEOROC	-114.372	62.45	IGNEOUS	VOLCANIC	BASALT	2710	10	49.72	1.15	14.41	15.04			0.24	5.67	8.42	3.65	0.06	0.09	0.72	4	2.04823
FOWLER, A. P. G.; JENSEN, L. S., 1989	F-462	GEOROC	-81.3	48.4	IGNEOUS	VOLCANIC	BASALT	2710	0	50.88	2.54	12.04		5.16	11.59	0.24	4.62	7.14	3.73	0.8	0.23			2.60418
FOWLER, A. P. G.; JENSEN, L. S., 1989	F-637	GEOROC	-81.3	48.4	IGNEOUS	VOLCANIC	BASALT	2710	0	50.36	0.95	13.99		3.23	8.2	0.19	8.13	11.48	1.39	0.19	0.04			0.339185
SANDEMAN, H. A.; HANMER, S.; TELLA, S.; ARMITAGE, A. A.; DAVIS, W. J.; RYAN, J. J., 2006	98H006	GEOROC	-92	62	IGNEOUS	VOLCANIC	BASALT	2710	40	47.7	0.53	20.1				0.16	6.55	13.63	1.9	0.57	0.05	1	1.3	1.29806
SANDEMAN, H. A.; HANMER, S.; TELLA, S.; ARMITAGE, A. A.; DAVIS, W. J.; RYAN, J. J., 2006	98H058	GEOROC	-92	62	IGNEOUS	VOLCANIC	BASALT	2710	40	48.51	0.45	18.01				0.19	6.83	15.14	1.81	0.28	0.05	0.6	1.2	0.792759
SANDEMAN, H. A.; HANMER, S.; TELLA, S.; ARMITAGE, A. A.; DAVIS, W. J.; RYAN, J. J., 2006	98H175A	GEOROC	-92	62	IGNEOUS	VOLCANIC	BASALT	2710	40	50.9	0.71	13.3				0.21	7.8	10.55	2.5	0.78	0.06	1.1	5.3	1.36182
SANDEMAN, H. A.; HANMER, S.; TELLA, S.; ARMITAGE, A. A.; DAVIS, W. J.; RYAN, J. J., 2006	98H329	GEOROC	-92	62	IGNEOUS	VOLCANIC	BASALT	2710	40	49.9	0.53	13.1				0.2	8.76	13.35	1.5	0.35	0.04	1.5	2.4	0.496014
SANDEMAN, H. A.; HANMER, S.; TELLA, S.; ARMITAGE, A. A.; DAVIS, W. J.; RYAN, J. J., 2006	98H360	GEOROC	-92	62	IGNEOUS	VOLCANIC	BASALT	2710	40	49.7	0.53	15.2				0.16	7.98	10.39	3.1	0.91	0.05	0.4	1.9	2.40001
SANDEMAN, H. A.; HANMER, S.; TELLA, S.; ARMITAGE, A. A.; DAVIS, W. J.; RYAN, J. J., 2006	98J099A	GEOROC	-92	62	IGNEOUS	VOLCANIC	BASALT	2710	40	51.4	0.82	13.8				0.25	7.3	11.23	1.8	0.24	0.07	0.6	1.8	0.495429
SANDEMAN, H. A.; HANMER, S.; TELLA, S.; ARMITAGE, A. A.; DAVIS, W. J.; RYAN, J. J., 2006	98M126	GEOROC	-92	62	IGNEOUS	VOLCANIC	BASALT	2710	40	49.3	1.15	13.8				0.23	6.63	10.56	2	0.25	0.09	0.5	2.9	0.803571
SANDEMAN, H. A.; HANMER, S.; TELLA, S.; ARMITAGE, A. A.; DAVIS, W. J.; RYAN, J. J., 2006	98J131B	GEOROC	-92	62	IGNEOUS	VOLCANIC	BASALT	2708.5	36.5	48	0.63	15.3				0.19	8.1	13.51	1	0.16	0.05	2	1.3	0.26912
BARLEY, M. E.; KERRICH, R.; REUDAVY, I.; XIE, QIANLI, 2000	MP-68	GEOROC	121.017	-28.3333	IGNEOUS	VOLCANIC	BASALT	2705	15	49.22	0.54	11.02	12.28			0.23	14.47	9.63	2.49	0.08	0.04	2.47	1.22	1.06188
BARLEY, M. E.; KERRICH, R.; REUDAVY, I.; XIE, QIANLI, 2000	MP-8A	GEOROC	121.017	-28.3333	IGNEOUS	VOLCANIC	BASALT	2705	15	50.58	0.62	11.38	12.65			0.2	12.04	10.1	2.3	0.08	0.04	1.83	1.72	0.747282
DIMROTH, E.; IMREH, L.; GOULET, N.; ROCHELEAU, M., 1983	2	GEOROC	-78	47.5	IGNEOUS	VOLCANIC	NOT-GIVEN	2705	5	50.55	0.6	18.6		2.85	4.55		5.65	10.8	0.8	0.9	0.05			0.382781
DIMROTH, E.; IMREH, L.; GOULET, N.; ROCHELEAU, M., 1983	3	GEOROC	-78	47.5	IGNEOUS	VOLCANIC	NOT-GIVEN	2705	5	51.2	0.6	16.95		3.7	5.85		6.55	8.5	1.55	0.35	0.05			0.440244
DIMROTH, E.; IMREH, L.; GOULET, N.; ROCHELEAU, M., 1983	4	GEOROC	-78	47.5	IGNEOUS	VOLCANIC	NOT-GIVEN	2705	5	50	0.45	16.05		3	6.25		7	9.55	0.4	0.94	0.05			0.256514
DIMROTH, E.; IMREH, L.; GOULET, N.; ROCHELEAU, M., 1983	1A	GEOROC	-78	47.5	IGNEOUS	VOLCANIC	NOT-GIVEN	2705	5	50.53	0.79	8.5	14.6				8.32	10.97	0.23	0.18	0.51			0.022324
DIMROTH, E.; IMREH, L.; GOULET, N.; ROCHELEAU, M., 1983	7A	GEOROC	-78	47.5	IGNEOUS	VOLCANIC	NOT-GIVEN	2705	5	48.61	0.85	15.06	13.65				8.34	8.85	1.01	0.39	0.26			0.349376
DIMROTH, E.; IMREH, L.; GOULET, N.; ROCHELEAU, M., 1983	7B	GEOROC	-78	47.5	IGNEOUS	VOLCANIC	NOT-GIVEN	2705	5	45.59	0.91	16.14	14.93				8.83	8.47	0.8	0.37	0.33			0.528533
DIMROTH, E.; IMREH, L.; GOULET, N.; ROCHELEAU, M., 1983	8A	GEOROC	-78	47.5	IGNEOUS	VOLCANIC	NOT-GIVEN	2705	5	50.06	0.84	14.89	13.66				7.83	7.09	1.18	0.28	0.28			0.301926
DIMROTH, E.; IMREH, L.; GOULET, N.; ROCHELEAU, M., 1983	8B	GEOROC	-78	47.5	IGNEOUS	VOLCANIC	NOT-GIVEN	2705	5	48.19	0.8	14.92	12.68				7.66	10.52	0.91	0.32	0.4			0.291503
DIMROTH, E.; IMREH, L.; GOULET, N.; ROCHELEAU, M., 1983	9B	GEOROC	-78	47.5	IGNEOUS	VOLCANIC	NOT-GIVEN	2705	5	48.22	0.82	15.22	13.47				7.41	10.06	0.74	0.64	0.39			0.364828
SPROULE, R. A.; LESHER, C. M.; AYER, J. A.; THURSTON, P. C.; HERZBERG, C. T., 2002	6411	GEOROC	-80.1	48.2	IGNEOUS	VOLCANIC	BASALT	2705	5	51.5	0.64	10.18				0.18	15.78	7.08	1.97	0.01	0.05	3.58	1.25	0.461224
ARNDT, N. T., 1986	CH28	GEOROC	-80.5	48.6	IGNEOUS	VOLCANIC	NOT-GIVEN	2700	0	50	0.82	8.1					12.5	13.6	1.6	0.1				0.412857
ARNDT, N. T., 1986	CH3	GEOROC	-80.5	48.6	IGNEOUS	VOLCANIC	NOT-GIVEN	2700	0	50.5	0.9	9.7					11.6	11.6	2	0.25				0.675
ARNDT, N. T.; JENNER, G. A., 1986	KA1	GEOROC	121.67	-31.2	IGNEOUS	VOLCANIC	BASALT	2700	0	50.58	0.81	15.64				0.18	5.96	11.24	3.62	0.6			1.2	2.34939
ARNDT, N. T.; NALDRETT, A. J.; PYKE, D. R., 1977	P9-195	GEOROC	-80.5	48.6	IGNEOUS	VOLCANIC	BASALT	2700	0	48.6	1.51	12		2.8	12	0.21	4.67	9.4	4.6	0.05		4.3		3.86116
ARNDT, N. T.; NESBITT, R. W., 1984	C126	GEOROC	-80.1	48.2	IGNEOUS	VOLCANIC	BASALT	2700	0	51.02	0.61	12.2	11.6			0.19	12.2	8.5	3.39	0.09	0.07	2.55	1.8	1.51002
CLOUTIER, J.; STEVENSON, R. K.; BARDOUX, M., 2005	D0146-1	GEOROC	32.6	-3.8	IGNEOUS	VOLCANIC	BASALT	2700	100	49.47	1.24	13.11	14.57			0.216	6.53	10.04	2.24	0.17	0.12	1.41	3.8	0.897697
CLOUTIER, J.; STEVENSON, R. K.; BARDOUX, M., 2005	D0309-1	GEOROC	32.6	-3.8	IGNEOUS	VOLCANIC	BASALT	2700	100	49.29	2.64	11.5	20.15			0.282	4.73	8.59	2.11	0.5	0.2	0.2	7	1.083
CLOUTIER, J.; STEVENSON, R. K.; BARDOUX, M., 2005	D0309-2	GEOROC	32.6	-3.8	IGNEOUS	VOLCANIC	BASALT	2700	100	51.83	1.452	15.16	13.66			0.161	3.32	7.11	3.78	0.43	0.24	2.83	6.8	2.00726
CLOUTIER, J.; STEVENSON, R. K.; BARDOUX, M., 2005	D0309-3	GEOROC	32.6	-3.8	IGNEOUS	VOLCANIC	BASALT	2700	100	49.82	1.432	13.55	14.4			0.242	6.41	10.53	2.25	0.18	0.11	0.96	3.9	0.865821
DOSTAL, J.; MUELLER, W. U., 1992	JW-10	GEOROC	-74.35	49.87	IGNEOUS	VOLCANIC	ABSAROKITE	2700	0	50.62	0.99	15.69	9.67			0.13	6.56	5.57	3.55	3.58	0.42	1.8	11.6	6.67151
DOSTAL, J.; MUELLER, W. U., 1992	JW-14	GEOROC	-74.35	49.87	IGNEOUS	VOLCANIC	ANDESITE	2700	0	51.27	0.84	13.25	8.7			0.12	7.36	6.55	3.97	0.67	0.25	7	10.3	2.60334
DOSTAL, J.; MUELLER, W. U., 1992	JW-15	GEOROC	-74.35	49.87	IGNEOUS	VOLCANIC	ANDESITE	2700	0	51.74	0.8	12.91	8.12			0.14	6.43	7.23	3.08	0.8	0.26	8.8	1.1	1.72247
DOSTAL, J.; MUELLER, W. U., 1992	JW-19	GEOROC	-74.35	49.87	IGNEOUS	VOLCANIC	BASALT	2700	0	49.72	0.57	11.82	10.38			0.2	11.13	9.71	2.18	1.23	0.24	2.4	4.1	1.73037
DOSTAL, J.; MUELLER, W. U., 1992	JW-21	GEOROC	-74.35	49.87	IGNEOUS	VOLCANIC	BASALT	2700	0	50.66	0.69	12.94	9.99			0.19	8.15	9.07	3.32	1.52	0.24	1.7	4.1	3.05817
DOSTAL, J.; MUELLER, W. U., 1992	JW-22	GEOROC	-74.35	49.87	IGNEOUS	VOLCANIC	BASALT	2700	0	50.74	0.5	19.51	8.11			0.14	4.31	4.16	5.03	1.68	0.24	6	0.3	5.81707
DOSTAL, J.; MUELLER, W. U., 1992	JW-3	GEOROC	-74.35	49.87	IGNEOUS	VOLCANIC	NOT-GIVEN	2700	0	50.63	0.93	16.89	9.27			0.14	5.76	8.4	2.97	2.27	0.4	0.9	11.1	3.59864
DOSTAL, J.; MUELLER, W. U., 1992	JW-5	GEOROC	-74.35	49.87	IGNEOUS	VOLCANIC	ABSAROKITE	2700	0	49	0.68	11.75	10.32			0.17	11.79	7.83	2.48	2.27	0.25	1.9	2.8	3.76042
DOSTAL, J.; MUELLER, W. U., 1992	JW-6	GEOROC	-74.35	49.87	IGNEOUS	VOLCANIC	ABSAROKITE	2700	0	48.61	0.73	13	9.78			0.17	9.48	8.11	2.93	2.46	0.28	2.9	4	5.17863
DOSTAL, J.; MUELLER, W. U., 1992	JW-7	GEOROC	-74.35	49.87	IGNEOUS	VOLCANIC	ABSAROKITE	2700	0	49.96	0.7	12.28	9.76			0.17	10.5	7.85	2.62	2.61	0.27	1.9	3.7	3.93001
DOSTAL, J.; MUELLER, W. U., 1992	JW-9	GEOROC	-74.35	49.87	IGNEOUS	VOLCANIC	ABSAROKITE	2700	0	50.22	0.74	13.05	9.58			0.17	10.16	6.98	2.23	2.7	0.29	2.3	4	3.36633
FAN, J.; KERRICH, R., 1997	B5	GEOROC	-81.4	48.47	IGNEOUS	VOLCANIC	BASALT	2700	0	51.1	0.569	8.68	12.8			0.232	17.2	8.72	1.53	0.021	0.042	4.1	0.84	0.296988
FAN, J.; KERRICH, R., 1997	T7	GEOROC	-81.4	48.47	IGNEOUS	VOLCANIC	THOLEIITE	2700	0	49.9	0.527	8.58	11.9			0.288	16.1	10.5	1.62	0.011	0.053	4.77	1.06	0.385531
GANGOPADHYAY, A.; SPROULE, R. A.; WALKER, R. J.; LESHER, C. M., 2005	DUNBCH-10	GEOROC	-80.1	48.2	IGNEOUS	VOLCANIC	BASALT	2700	0	47.9	0.56	12	12.6			0.21	12.2	13.7	0.01	0.74	0.04	2.72		0.114796
GANGOPADHYAY, A.; SPROULE, R. A.; WALKER, R. J.; LESHER, C. M., 2005	DUNBCH-13	GEOROC	-80.1	48.2	IGNEOUS	VOLCANIC	BASALT	2700	0	49.2	0.44	10.2	12			0.22	14.7	11.6	0.73	0.74	0.03	2.38		0.348532
GANGOPADHYAY, A.; SPROULE, R. A.; WALKER, R. J.; LESHER, C. M., 2005	DUNBCH-14	GEOROC	-80.1	48.2	IGNEOUS	VOLCANIC	BASALT	2700	0	48.7	0.56	13.7	11.9			0.21	9.2	13.5	0.15	1.93	0.04	2.66		0.759018
GANGOPADHYAY, A.; SPROULE, R. A.; WALKER, R. J.; LESHER, C. M., 2005	DUNBCH-15	GEOROC	-80.1	48.2	IGNEOUS	VOLCANIC	BASALT	2700	0	49.2	0.56	13.3	11.1			0.2	12	11.3	0.38	1.89	0.03	3.09		0.831113
GANGOPADHYAY, A.; SPROULE, R. A.; WALKER, R. J.; LESHER, C. M., 2005	DUNBCH-7	GEOROC	-80.1	48.2	IGNEOUS	VOLCANIC	BASALT	2700	0	50.3	0.55	11.7	11.6			0.22	12.6	11.2	0.97	0.75	0.04	2.26		0.40526
GANGOPADHYAY, A.; SPROULE, R. A.; WALKER, R. J.; LESHER, C. M., 2005	DUNBCH-8	GEOROC	-80.1	48.2	IGNEOUS	VOLCANIC	BASALT	2700	0	50.5	0.64	14.6	12.3			0.18	8.4	10.2	2.06	1.06	0.05	1.92		1.29792
GANGOPADHYAY, A.; SPROULE, R. A.; WALKER, R. J.; LESHER, C. M., 2005	DUNBCH-9	GEOROC	-80.1	48.2	IGNEOUS	VOLCANIC	BASALT	2700	0	47.8	0.56	12.7	12.9			0.22	12.5	11.6	0.36	1.1	0.04	2.98		0.444083
GRUAU, G.; JAHN, B.-M.; GLIKSON, A. Y.; DAVY, R.; HICKMAN, A. H.; CHAUVEL, C., 1987	92	GEOROC	119.73	-21.18	IGNEOUS	VOLCANIC	BASALT	2700	0	50.91	0.7	7.49	10.83			0.22	12.19	14.79	1.45	0.08	0.04			0.295942
HOLLINGS, P.; KERRICH, R., 2000	SJV91-1A	GEOROC	-91	51	IGNEOUS	VOLCANIC	BASALT	2700	0	48.02	2.97	13.4	18.07			0.34	3.84	7.97	3.34	0.39	1.66	0	13.7	2.77149
HOLLINGS, P.; KERRICH, R., 2000	SJV91-1D	GEOROC	-91	51	IGNEOUS	VOLCANIC	BASALT	2700	0	51.06	2.02	14	17.91			0.28	3.09	7.2	3.27	0.31	0.86	0.91	18.4	1.59012
HOLLINGS, P.; KERRICH, R., 2000	SJV91-1M	GEOROC	-91	51	IGNEOUS	VOLCANIC	BASALT	2700	0	51.99	0.64	15.84	12.59			0.17	7.27	8.11	2.8	0.51	0.07	0.6	8.6	1.2187
HOLLINGS, P.; KERRICH, R., 2000	SJV91-2H	GEOROC	-91	51	IGNEOUS	VOLCANIC	BASALT	2700	0	50.2	0.61	18.98	12.24			0.33	3.17	9.06	3.08	2.24	0.08	0.45	3.9	3.93089
HOLLINGS, P.; KERRICH, R., 2000	SJV91-4Q	GEOROC	-91	51	IGNEOUS	VOLCANIC	BASALT	2700	0	50.34	1.92	17.47	14			0.03	15.62	0.3	0.09	0.02	0.21	7.82	13.2	0.0016485
HOLLINGS, P.; KERRICH, R., 2000	SJV91-4R	GEOROC	-91	51	IGNEOUS	VOLCANIC	BASALT	2700	0	51.63	1.9	17.35	15.09			0.28	10.99	1.41	1.03	0.06	0.24	6.28	13	0.137671
HOLLINGS, P.; KERRICH, R., 2000	SJV94-1V	GEOROC	-91	51	IGNEOUS	VOLCANIC	BASALT	2700	0	51.65	2.11	12.76	17.72			0.23	4.04	8.14	2.82	0.31	0.22	0.15	12.8	1.13259
HOLLINGS, P.; KERRICH, R., 2000	SL87-03	GEOROC	-91	51	IGNEOUS	VOLCANIC	BASALT	2700	0	45.02	0.74	15.73	14.59			0.23	9.71	11.51	1.03	1.39	0.05	14.54	1.7	2.89921
HOLLINGS, P.; KERRICH, R., 2000	SL87-04	GEOROC	-91	51	IGNEOUS	VOLCANIC	BASALT	2700	0	50.73	2.26	12.74	19.63			0.28	3.1	7.29	3.16	0.46	0.35	6.49	11.5	1.69527
HOLLINGS, P.; KERRICH, R., 2000	SL87-05	GEOROC	-91	51	IGNEOUS	VOLCANIC	BASALT	2700	0	49.95	0.57	18.02	10.54			0.27	8.57	8.09	3.9	0.05	0.04	3.74	3	2.24496
HOLLINGS, P.; KERRICH, R., 2000	SL87-05	GEOROC	-91	51	IGNEOUS	VOLCANIC	BASALT	2700	0	48.04	0.93	15.03	13.76			0.24	5.75	13.54	2.38	0.29	0.05	4.5	3	1.41446
HOLLINGS, P.; KERRICH, R., 2000	SL88-06	GEOROC	-91	51	IGNEOUS	VOLCANIC	BASALT	2700	0	50.38	1.31	16.97	16.54			0.2	7.51	3.68	2.18	1.13	0.09	6.39	3.5	1.48457
HOLLINGS, P.; KERRICH, R., 2000	SL88-09	GEOROC	-91	51	IGNEOUS	VOLCANIC	BASALT	2700	0	49.82	0.6	16.61	13.22			0.28	7.71	10.33	1.38	0	0.05	8.11	3.3	0.279238
HOLLINGS, P.; KERRICH, R., 2000	SL88-15	GEOROC	-91	51	IGNEOUS	VOLCANIC	BASALT	2700	0	49.65	0.94	14.71	10.93			0.19	5.35	14.06	4.06	0.03	0.06	6	4.4	2.5155
HOLLINGS, P.; KERRICH, R., 2000	SL95-1	GEOROC	-91	51	IGNEOUS	VOLCANIC	BASALT	2700	0	50.18	1.24	14.25	14.35			0.22	6.52	10.59	2.18	0.35	0.11	0.55	3.9	0.89149
HOLLINGS, P.; KERRICH, R., 2000	SL95-18	GEOROC	-91	51	IGNEOUS	VOLCANIC	BASALT	2700	0	47.03	0.69	17.14	12.02			0.18	8.35	12.96	1.48	0.1	0.05	2.41	2.7	0.619454
HOLLINGS, P.; KERRICH, R., 2000	SL95-20	GEOROC	-91	51	IGNEOUS	VOLCANIC	BASALT	2700	0	46.58	1.43	17.76	14.21			0.17	6.97	9.7	2.84	0.21	0.14	3.09	7.7	2.59846
HOLLINGS, P.; KERRICH, R., 2000	SL95-21	GEOROC	-91	51	IGNEOUS	VOLCANIC	BASALT	2700	0	47.99	0.82	15.48	13.5			0.2	8.26	11.43	1.97	0.3	0.06	2.46	2.3	1.03265
HOLLINGS, P.; KERRICH, R., 2000	SL95-22	GEOROC	-91	51	IGNEOUS	VOLCANIC	BASALT	2700	0	51.65	2.07	12.02	18.71			0.24	3.87	8.37	2.34	0.45	0.27	4.33	9.6	0.899896
HOLLINGS, P.; KERRICH, R., 2000	SL95-23	GEOROC	-91	51	IGNEOUS	VOLCANIC	BASALT	2700	0	47.67	0.92	15.44	15.23			0.25	8.95	8.22	2.64	0.63	0.06	2.88	3.9	2.2897
HOLLINGS, P.; KERRICH, R., 2000	SL95-26	GEOROC	-91	51	IGNEOUS	VOLCANIC	BASALT	2700	0	48.35	0.89	16.43	12.48			0.19	7.67	10.61	2.2	1.11	0.07	2.3	4.9	2.04787
HOLLINGS, P.; KERRICH, R., 2000	SL95-27	GEOROC	-91	51	IGNEOUS	VOLCANIC	BASALT	2700	0	47.52	0.61	16.02	11.48			0.18	10.28	10.85	1.26	1.76	0.03	3.79	1.6	2.01779
HOLLINGS, P.; KERRICH, R., 2000	SL95-35	GEOROC	-91	51	IGNEOUS	VOLCANIC	BASALT	2700	0	51.33	0.73	15.64	11.97			0.38	6.18	10.89	1.26	1.57	0.05	6.78	1.3	0.961453
HOLLINGS, P.; KERRICH, R., 2000	SL95-4	GEOROC	-91	51	IGNEOUS	VOLCANIC	BASALT	2700	0	48.66	0.59	16.29	11.53			0.15	9.6	11.85	1.17	0.12	0.04	3.95	2.2	0.294011
HOLLINGS, P.; KERRICH, R., 2000	SL95-43	GEOROC	-91	51	IGNEOUS	VOLCANIC	BASALT	2700	0	51.98	0.45	17.75	9.82			0.29	4.41	10.02	5.2	0.05	0.03	5.54	2.4	3.06932
HOLLINGS, P.; KERRICH, R., 2000	SL95-4N	GEOROC	-91	51	IGNEOUS	VOLCANIC	BASALT	2700	0	49.68	1.88	12.19	19.62			0.26	5.31	8.01	2.52	0.37	0.15	2.51	7.1	1.25031
HOLLINGS, P.; KERRICH, R., 2000	SL95-5	GEOROC	-91	51	IGNEOUS	VOLCANIC	BASALT	2700	0	49.83	0.94	14.64	14.02			0.21	7.55	10.49	1.78	0.46	0.09	2.72	3.5	0.734641
HOLLINGS, P.; KERRICH, R., 2006	LSJ95-10	GEOROC	-90.2807	51.0844	IGNEOUS	VOLCANIC	BASALT	2700	0	50.92	1.01	15.33		13.91		0.18	6.11	9.64	2.69	0.15	0.06	0.3	2.55	1.01838
HOLLINGS, P.; KERRICH, R., 2006	LSJ95-11	GEOROC	-90.2727	51.0857	IGNEOUS	VOLCANIC	BASALT	2700	0	48.13	0.87	14.76		14.25		0.2	10.16	9.34	2.12	0.13	0.05	0.4	1.88	0.986842
HOLLINGS, P.; KERRICH, R., 2006	LSJ95-12	GEOROC	-90.3062	51.0855	IGNEOUS	VOLCANIC	BASALT	2700	0	49.8	0.94	14.98		13.66		0.23	7.22	11.64	1.32	0.14	0.07	0.55	2.75	0.313471
HOLLINGS, P.; KERRICH, R., 2006	LSJ95-5	GEOROC	-90.2717	51.1385	IGNEOUS	VOLCANIC	BASALT	2700	0	50.43	1.22	15.53		13.62		0.2	5.38	10.19	3.1	0.24	0.1	0.4	2.63	1.50143
HOLLINGS, P.; KERRICH, R., 2006	LSJ95-6A	GEOROC	-90.3273	51.0831	IGNEOUS	VOLCANIC	BASALT	2700	0	51.75	1.16	16.24		13.62		0.18	4.54	10.29	1.89	0.24	0.1	0.45	3.82	0.518503
HOLLINGS, P.; KERRICH, R., 2006	LSJ95-7	GEOROC	-90.3447	51.0804	IGNEOUS	VOLCANIC	BASALT	2700	0	51.26	1.33	14.44		14.44		0.18	6.26	9.25	2.58	0.17	0.08	0.55	3.46	0.915557
HOLLINGS, P.; KERRICH, R., 2006	LSJ95-8	GEOROC	-90.313	51.0763	IGNEOUS	VOLCANIC	BASALT	2700	0	47.82	1.14	17.07		13.88		0.19	5.56	11.42	2.7	0.14	0.07	0.85	3.7	1.67336
HOLLINGS, P.; KERRICH, R., 2006	LSJ95-9A	GEOROC	-90.2808	51.0837	IGNEOUS	VOLCANIC	SHOSHONITE	2700	0	48.85	0.84	13		11.22		0.2	10.09	12.89	2.17	0.5	0.24	2.9	4.06	1.21862
HOLLINGS, P.; KERRICH, R., 2006	LSJ95-9B	GEOROC	-90.2808	51.0837	IGNEOUS	VOLCANIC	BASALT	2700	0	49.49	1.18	14.97		14.26		0.16	6.46	10.39	2.9	0.14	0.05	0.4	1.92	1.42398
HOLLINGS, P.; KERRICH, R., 2006	PK95-1	GEOROC	-90.3659	50.9828	IGNEOUS	VOLCANIC	BASALT	2700	0	50.32	0.87	14.22		14.42		0.22	9.88	7	2.92	0.08	0.06	0.4	3.1	1.22951
HOLLINGS, P.; KERRICH, R., 2006	PK95-12	GEOROC	-90.2163	51.0165	IGNEOUS	VOLCANIC	BASALT	2700	0	49.35	1.57	15.03		14.93		0.29	5.05	10.87	2.71	0.07	0.13	0.45	6.4	1.21707
HOLLINGS, P.; KERRICH, R., 2006	PK95-3	GEOROC	-90.3145	51.0071	IGNEOUS	VOLCANIC	BASALT	2700	0	48.63	1.21	15.77		13.19		0.19	4.33	13.29	2.91	0.4	0.09	2.35	5.21	1.94602
HOLLINGS, P.; KERRICH, R., 2006	PK95-4	GEOROC	-90.3137	50.9863	IGNEOUS	VOLCANIC	BASALT	2700	0	48.99	0.54	14.84		11.38		0.17	9.8	13.01	1.19	0.04	0.04	0.4	1.54	0.252571
HOLLINGS, P.; KERRICH, R., 2006	PK95-6	GEOROC	-90.2957	50.9342	IGNEOUS	VOLCANIC	BASALT	2700	0	51.05	0.59	15.12		10.46		0.18	7.71	12.01	2.73	0.1	0.04	1.55	1.31	0.994894
JOLLY, W. T., 1980	208	GEOROC	-79.2	48.5	IGNEOUS	VOLCANIC	BASALT	2700	0	49	1.83	15.1		3.33		0.22	4.81	8.38	3.48	0.12				2.16
JOLLY, W. T., 1980	213	GEOROC	-78.85	48.3	IGNEOUS	VOLCANIC	ANDESITE	2700	0	51.5	1.49	16.5		2.95		0.12	6.18	7.53	2.38	0.51				0.9826
JOLLY, W. T., 1980	222	GEOROC	-79.2	48.5	IGNEOUS	VOLCANIC	BASALT	2700	0	51.6	1.08	17.5		2.58		0.14	4.31	8.63	2.96	0.2				1.16112
JOLLY, W. T., 1980	265	GEOROC	-79.2	48.5	IGNEOUS	VOLCANIC	BASALT	2700	0	48.1	0.26	18.7		2.26		0.14	6.75	5.91	0.47	0.13				0.0705882
JOLLY, W. T., 1980	287	GEOROC	-79.2	48.5	IGNEOUS	VOLCANIC	BASALT	2700	0	49.1	1.25	15.7		2.75		0.09	6.6	9.88	0.62	0.68				0.277049
JOLLY, W. T., 1980	365	GEOROC	-78.85	48.3	IGNEOUS	VOLCANIC	ANDESITE	2700	0	47.4	1.27	14.7		2.77		0.19	6.08	9.32	2.46	0.12				1.51282
JOLLY, W. T., 1980	1054A(68)	GEOROC	-79.2	48.5	IGNEOUS	VOLCANIC	BASALT	2700	0	47.8	0.81	16.9		2.63		0.21	9.43	10.4	0.91	0.19				0.252083
JOLLY, W. T., 1980	1060(60)	GEOROC	-79.2	48.5	IGNEOUS	VOLCANIC	BASALT	2700	0	49.9	0.95	14		2.41		0.22	7.64	9.68	1.59	0.24				0.485348
JOLLY, W. T., 1980	1075B(46)	GEOROC	-79.2	48.5	IGNEOUS	VOLCANIC	BASALT	2700	0	49.3	0.69	13.2		2.46		0.21	8.48	10.5	1.3	0.68				0.622286
JOLLY, W. T., 1980	1093(32)	GEOROC	-79.2	48.5	IGNEOUS	VOLCANIC	BASALT	2700	0	45	0.54	10.3		2.86		0.19	17.9	9	0.79	0.09				0.3872
JOLLY, W. T., 1980	1095(26)	GEOROC	-79.2	48.5	IGNEOUS	VOLCANIC	BASALT	2700	0	49.5	0.79	10.7		3.31		0.21	7.8	10.5	2.7	0.17				1.26722
JOLLY, W. T., 1980	1116(23)	GEOROC	-79.2	48.5	IGNEOUS	VOLCANIC	BASALT	2700	0	46.6	0.5	13.3		2.02		0.16	9.28	14.9	1.06	0.15				0.406694
JOLLY, W. T., 1980	241C	GEOROC	-79.2	48.5	IGNEOUS	VOLCANIC	BASALT	2700	0	45.5	2.76	13		4.26		0.29	5.29	7.68	1.27	0.14				0.79524
JOLLY, W. T., 1980	242B1	GEOROC	-79.2	48.5	IGNEOUS	VOLCANIC	BASALT	2700	0	47.3	2.59	13.4		4.09		0.32	5.11	7.34	3.72	0.3				3.75823
KERRICH, R.; POLAT, A.; XIE, QIANLI, 2008	A803.4	GEOROC	-81.3	48.4	IGNEOUS	VOLCANIC	BASALT	2700	0	50.49	1.77	14.47	15.76			0.19	4.45	8.14	4.5	0.06	0.16	5.96	6.44	2.77618
KERRICH, R.; POLAT, A.; XIE, QIANLI, 2008	A806.4	GEOROC	-81.3	48.4	IGNEOUS	VOLCANIC	BASALT	2700	0	48.52	0.96	16.07	12.16			0.18	7.87	12.67	1.47	0.02	0.08	2.85	2.46	0.402192
KERRICH, R.; POLAT, A.; XIE, QIANLI, 2008	KJ1	GEOROC	-81.3	48.4	IGNEOUS	VOLCANIC	BASALT	2700	0	49.68	1.59	13.78	15.43			0.23	6.92	9.68	2.35	0.21	0.13	2.85	3.64	0.981078
KERRICH, R.; POLAT, A.; XIE, QIANLI, 2008	KJ2	GEOROC	-81.3	48.4	IGNEOUS	VOLCANIC	BASALT	2700	0	51.13	1.98	13.47	16.64			0.2	5.8	8.17	2.45	0.04	0.12	9.61	4.4	0.76262
KERRICH, R.; POLAT, A.; XIE, QIANLI, 2008	KJ6	GEOROC	-81.3	48.4	IGNEOUS	VOLCANIC	BASALT	2700	0	49.68	2.63	11.96	17.89			0.29	5.9	7.36	3.76	0.25	0.29	2.28	4.83	2.4072
KERRICH, R.; POLAT, A.; XIE, QIANLI, 2008	KJ7A	GEOROC	-81.3	48.4	IGNEOUS	VOLCANIC	BASALT	2700	0	47.05	1.83	14.21	17.61			0.3	6.32	10.71	1.52	0.29	0.16	3.26	6.12	0.808914
KERRICH, R.; POLAT, A.; XIE, QIANLI, 2008	KJ8	GEOROC	-81.3	48.4	IGNEOUS	VOLCANIC	BASALT	2700	0	49.64	0.99	15.5	13.53			0.22	7.71	11.03	1.19	0.14	0.06	4.25	1.73	0.266401
KERRICH, R.; WYMAN, D. A.; FAN, J.; BLEEKER, W., 1998	KC506A2	GEOROC	-81.4	48.65	IGNEOUS	VOLCANIC	BONINITE	2700	0	50.5	0.242	14.1	10.8			0.27	15	6.18	2.48		0.032	7.35	0.714
KERRICH, R.; WYMAN, D. A.; FAN, J.; BLEEKER, W., 1998	PM3	GEOROC	-81.15	48.6	IGNEOUS	VOLCANIC	BONINITE	2700	0	46.6	0.222	23.1	7.53			0.215	14.5	6.94	0.848		0.032	5.41	0.54
KERRICH, R.; WYMAN, D. A.; FAN, J.; BLEEKER, W., 1998	PM4	GEOROC	-81.15	48.6	IGNEOUS	VOLCANIC	BONINITE	2700	0	50.6	0.293	24.9	7.51			0.325	11.8	4.54	0.063		0.039	4.63	0.94
KERRICH, R.; WYMAN, D. A.; FAN, J.; BLEEKER, W., 1998	WV-135	GEOROC	-81.15	48.6	IGNEOUS	VOLCANIC	BONINITE	2700	0	49.5	0.387	18.2	10.3			0.199	10.3	8.56	2.44	0.006	0.044	9.93	1.4	0.920449
KERRICH, R.; WYMAN, D. A.; FAN, J.; BLEEKER, W., 1998	WV-87	GEOROC	-81.15	48.6	IGNEOUS	VOLCANIC	BONINITE	2700	0	50.5	0.365	17.7	10.8			0.171	10.9	6.47	1.66	1.37	0.034	11.5	1.3	1.22412
KUNO, H., 1950	51227	GEOROC	138.7	34.5	IGNEOUS	VOLCANIC	BASALT	2700	0	51.1	0.83	18.9		3.56	6.52	0.13	5.03	10.8	2.14	0.32	0.13			0.747111
KUNO, H., 1950	51227	GEOROC	138.7	34.5	IGNEOUS	VOLCANIC	BASALT	2700	0	51.1	0.83	18.9		3.56	6.52	0.13	5.03	10.8	2.14	0.32	0.13			0.747111
LA FLECHE, M. R.; DUPUY, C., 1992	8709	GEOROC	-79.02	48.25	IGNEOUS	VOLCANIC	BASALT	2700	0	50.1	0.85	12.32	12.03			0.22	12.08	10.05	1.51	0.67	0.17		2.4	0.669352
LA FLECHE, M. R.; DUPUY, C., 1992	8726	GEOROC	-79.02	48.25	IGNEOUS	VOLCANIC	BASALT	2700	0	48.4	1.15	16.78	12.38			0.19	9.03	8.32	1.82	1.68	0.25		3.8	2.26852
LA FLECHE, M. R.; DUPUY, C., 1992	8728	GEOROC	-79.02	48.25	IGNEOUS	VOLCANIC	BASALT	2700	0	50.8	1.33	15.94	13.45			0.2	6.8	9.42	1.77	0.14	0.15		3	0.467705
LA FLECHE, M. R.; DUPUY, C.; BOUGAULT, H., 1992	8705	GEOROC	-79.02	48.25	IGNEOUS	VOLCANIC	THOLEIITE	2700	0	50.8	1.23	15.8	14.18			0.21	7.95	8.14	1.28	0.04	0.08		2.5	0.223385
LA FLECHE, M. R.; DUPUY, C.; BOUGAULT, H., 1992	8709	GEOROC	-79.02	48.25	IGNEOUS	VOLCANIC	BASALT	2700	0	50	0.85	12.41	12.03			0.2	12	10.1	1.51	0.7	0.17		2.4	0.697729
LA FLECHE, M. R.; DUPUY, C.; BOUGAULT, H., 1992	8711	GEOROC	-79.02	48.25	IGNEOUS	VOLCANIC	THOLEIITE	2700	0	49.9	1.18	15.28	10.92			0.24	7.77	10.1	3.16	1.12	0.1		4.7	2.65484
LA FLECHE, M. R.; DUPUY, C.; BOUGAULT, H., 1992	8713	GEOROC	-79.02	48.25	IGNEOUS	VOLCANIC	NOT-GIVEN	2700	0	51	1.26	18.97	8.42			0.2	3.6	11.7	2.76	0.3	0.17		3.1	1.17045
LA FLECHE, M. R.; DUPUY, C.; BOUGAULT, H., 1992	8724	GEOROC	-79.02	48.25	IGNEOUS	PLUTONIC	GABBRO	2700	0	51.2	0.43	16.6	9.56			0.17	9.38	11.88	1.18	0.05	0.03		0.6	0.1845
LEGAULT, M. I.; HATTORI, H., 1994	15H	GEOROC	-79.75	48.17	IGNEOUS	VOLCANIC	TRACHYTE	2700	0	47.5	0.48	14.9		7.47		0	3.58	7.43	1.21	7.37	0.32	7.49		16.3592
LEGAULT, M. I.; HATTORI, H., 1994	1H	GEOROC	-79.75	48.17	IGNEOUS	VOLCANIC	TRACHYTE	2700	0	49	0.5	17.1		6.35		0	3.57	6.47	3.15	6.35	0.31	6.59	10	15.0417
LEGAULT, M. I.; HATTORI, H., 1994	1N	GEOROC	-79.75	48.17	IGNEOUS	VOLCANIC	NOT-GIVEN	2700	0	50.1	0.67	14.4		21.7		0.12	11.4	13.5	0	0.01	0.02	17.1		1.40845e-05
LEGAULT, M. I.; HATTORI, H., 1994	1W	GEOROC	-79.75	48.17	IGNEOUS	VOLCANIC	NOT-GIVEN	2700	0	50.4	1.15	14.6		13.7		0	8.53	3.69	1.75	0.11	0.1	6.14		0.467514
LEGAULT, M. I.; HATTORI, H., 1994	39G	GEOROC	-79.75	48.17	IGNEOUS	VOLCANIC	NOT-GIVEN	2700	0	51.4	0.5	11.1		12		0.08	11.3	3.71	0.65	0.54	0.03	8.5		0.168583
LEGAULT, M. I.; HATTORI, H., 1994	43B	GEOROC	-79.75	48.17	IGNEOUS	VOLCANIC	NOT-GIVEN	2700	0	45.9	0.89	16.5		6.49		0.16	2.96	11.1	6.25	0.4	0.25	9.8		15.2491
MANIKYAMBA, C.; KERRICH, R.; KHANNA, T. C.; KESHAV KRISHNA, A.; SATYANARAYANAN, M., 2008	M127	GEOROC	76.76	15.08	IGNEOUS	VOLCANIC	BASALT	2700	0	51.33	0.54	11.85	12.93			0.2	11.1	7.95	2.2	0.45	0.05	1.7	3	0.843037
MANIKYAMBA, C.; KERRICH, R.; KHANNA, T. C.; KESHAV KRISHNA, A.; SATYANARAYANAN, M., 2008	M151	GEOROC	76.76	15.08	IGNEOUS	VOLCANIC	BASALT	2700	0	51.81	0.51	10.82	12.14			0.19	11.85	8.14	2.35	0.27	0.06	2	2.31	0.77916
MANIKYAMBA, C.; KERRICH, R.; KHANNA, T. C.; KESHAV KRISHNA, A.; SATYANARAYANAN, M., 2008	M156	GEOROC	76.76	15.08	IGNEOUS	VOLCANIC	BASALT	2700	0	51.99	0.56	9.55	12.92			0.21	12.85	7.98	2.41	0.37	0.06	1.96	2.79	0.859666
MANIKYAMBA, C.; KERRICH, R.; KHANNA, T. C.; KESHAV KRISHNA, A.; SATYANARAYANAN, M., 2008	MAN164	GEOROC	76.76	15.08	IGNEOUS	VOLCANIC	BASALT	2700	0	51.7	0.55	10.42	12.55			0.18	11.96	8.44	2.58	0.11	0.06	2	2.89	0.831736
MANIKYAMBA, C.; KERRICH, R.; KHANNA, T. C.; KESHAV KRISHNA, A.; SATYANARAYANAN, M., 2008	S40	GEOROC	76.76	15.1	IGNEOUS	VOLCANIC	BASALT	2700	0	49.74	1.03	15.18	12.39			0.24	8.48	9.23	2.48	0.58	0.09	1.11	7.01	1.38926
MANIKYAMBA, C.; KERRICH, R.; KHANNA, T. C.; KESHAV KRISHNA, A.; SATYANARAYANAN, M., 2008	S43	GEOROC	76.76	15.1	IGNEOUS	VOLCANIC	BASALT	2700	0	49.09	0.84	15.15	13.01			0.27	6.84	9.68	3.18	0.57	0.08	0.55	3.68	2.30911
MANIKYAMBA, C.; KERRICH, R.; KHANNA, T. C.; KESHAV KRISHNA, A.; SATYANARAYANAN, M., 2008	S48	GEOROC	76.76	15.1	IGNEOUS	VOLCANIC	BASALT	2700	0	49.96	0.79	14.75	11.39			0.23	8.25	8.75	3.37	0.5	0.09	1.01	4.48	2.15185
MANIKYAMBA, C.; KERRICH, R.; KHANNA, T. C.; KESHAV KRISHNA, A.; SATYANARAYANAN, M., 2008	S51	GEOROC	76.76	15.1	IGNEOUS	VOLCANIC	BASALT	2700	0	49.19	0.96	13.86	14.31			0.24	7.43	8.97	2.82	0.27	0.09	0.91	4.39	1.5425
MANIKYAMBA, C.; KERRICH, R.; KHANNA, T. C.; KESHAV KRISHNA, A.; SATYANARAYANAN, M., 2008	S53	GEOROC	76.76	15.1	IGNEOUS	VOLCANIC	BASALT	2700	0	50.95	0.92	13.88	11.42			0.24	7.29	10.02	2.78	0.47	0.07	1.06	2.64	1.32862
MANIKYAMBA, C.; KERRICH, R.; KHANNA, T. C.; KESHAV KRISHNA, A.; SATYANARAYANAN, M., 2008	S63	GEOROC	76.76	15.1	IGNEOUS	VOLCANIC	BASALT	2700	0	50.7	0.67	11.29	11.82			0.19	11.26	9.25	2.43	0.51	0.06	1.01	2.81	1.12255
MANIKYAMBA, C.; KERRICH, R.; NAQVI, S. M.; RAM MOHAN, M., 2004	P21	GEOROC	77.25	14.75	IGNEOUS	VOLCANIC	BASALT	2700	0	50.97	0.64	13.33	11.84			0.18	8.86	11.3	0.28	1.95	0.05	0.95	1.69	0.623952
MANIKYAMBA, C.; KERRICH, R.; NAQVI, S. M.; RAM MOHAN, M., 2004	P22	GEOROC	77.25	14.75	IGNEOUS	VOLCANIC	BASALT	2700	0	48.61	0.75	14.89	12			0.18	8.68	11.31	0.27	1.89	0.06	0.6	1.75	0.831658
MANIKYAMBA, C.; KERRICH, R.; NAQVI, S. M.; RAM MOHAN, M., 2004	P23	GEOROC	77.25	14.75	IGNEOUS	VOLCANIC	BASALT	2700	0	50.02	0.63	13.77	11.99			0.18	9.73	10.78	0.18	2.49	0.05	0.7	1.89	1.01551
MANIKYAMBA, C.; KERRICH, R.; NAQVI, S. M.; RAM MOHAN, M., 2004	P24	GEOROC	77.25	14.75	IGNEOUS	VOLCANIC	BASALT	2700	0	49.9	0.64	13.22	12.3			0.2	10.08	10.45	0.18	2.44	0.05	0.35	1.57	0.994841
MANIKYAMBA, C.; KERRICH, R.; NAQVI, S. M.; RAM MOHAN, M., 2004	P25	GEOROC	77.25	14.75	IGNEOUS	VOLCANIC	BASALT	2700	0	51.97	0.57	12.55	11.76			0.18	9.19	10.78	0.17	2.31	0.05	0.8	1.96	0.685663
MANIKYAMBA, C.; KERRICH, R.; NAQVI, S. M.; RAM MOHAN, M., 2004	P27	GEOROC	77.25	14.75	IGNEOUS	VOLCANIC	BASALT	2700	0	51.72	0.56	12.22	11.6			0.19	8.87	10.23	0.45	2.41	0.05	1.65	1.54	0.938028
MANIKYAMBA, C.; KERRICH, R.; NAQVI, S. M.; RAM MOHAN, M., 2004	P28	GEOROC	77.25	14.75	IGNEOUS	VOLCANIC	BASALT	2700	0	51.56	0.69	14.36	11.13			0.17	7.66	10.89	0.79	1.7	0.06	0.95	1.86	0.724311
MANIKYAMBA, C.; KERRICH, R.; NAQVI, S. M.; RAM MOHAN, M., 2004	P31	GEOROC	77.25	14.75	IGNEOUS	VOLCANIC	BASALT	2700	0	50.54	0.6	12.93	11.66			0.18	8.71	12.97	0.22	1.63	0.05	0.45	1.68	0.453912
MANIKYAMBA, C.; KERRICH, R.; NAQVI, S. M.; RAM MOHAN, M., 2004	P33	GEOROC	77.25	14.75	IGNEOUS	VOLCANIC	BASALT	2700	0	50.71	0.64	13.41	11.16			0.17	8.86	11.74	0.13	2	0.05	1.1	1.33	0.588444
MANIKYAMBA, C.; KERRICH, R.; NAQVI, S. M.; RAM MOHAN, M., 2004	P35	GEOROC	77.25	14.75	IGNEOUS	VOLCANIC	BASALT	2700	0	46.65	0.73	14.58	13.46			0.2	10.22	10.84	0.56	1.36	0.05	0.8	1.71	1.00997
MANIKYAMBA, C.; KERRICH, R.; NAQVI, S. M.; RAM MOHAN, M., 2004	P36	GEOROC	77.25	14.75	IGNEOUS	VOLCANIC	BASALT	2700	0	49.86	0.73	14.9	11.5			0.16	7.88	11.72	0.3	2.08	0.06	0.8	1.92	0.825714
MANIKYAMBA, C.; KERRICH, R.; NAQVI, S. M.; RAM MOHAN, M., 2004	P40	GEOROC	77.25	14.75	IGNEOUS	VOLCANIC	BASALT	2700	0	49.23	0.75	15.14	11.92			0.18	8.68	11.1	0.29	2.03	0.07	0.6	1.98	0.863949
MANIKYAMBA, C.; KERRICH, R.; NAQVI, S. M.; RAM MOHAN, M., 2004	P41	GEOROC	77.25	14.75	IGNEOUS	VOLCANIC	BASALT	2700	0	50.48	0.71	14.4	11.47			0.16	8.37	11.09	0.26	2.07	0.06	1.05	1.71	0.725789
MANIKYAMBA, C.; KERRICH, R.; NAQVI, S. M.; RAM MOHAN, M., 2004	P42	GEOROC	77.25	14.75	IGNEOUS	VOLCANIC	BASALT	2700	0	50.99	0.59	13.2	10.97			0.18	8.05	13.97	0.11	1.04	0.05	0.7	1.32	0.165519
MANIKYAMBA, C.; KERRICH, R.; NAQVI, S. M.; RAM MOHAN, M., 2004	P44	GEOROC	77.25	14.75	IGNEOUS	VOLCANIC	BASALT	2700	0	50.68	0.72	14.91	11.5			0.16	7.88	11.62	0.36	1.79	0.06	1.1	1.9	0.601888
MANIKYAMBA, C.; KERRICH, R.; POLAT, A.; SAHA, A., 2013	SIG-113	GEOROC	76	13.08	IGNEOUS	VOLCANIC	BASALT	2700	0	50.9	0.98	13.43	10.67			0.11	16.2	2.25	0.07	0.16	0.08	4.78	0.92	0.0066962
MANIKYAMBA, C.; KERRICH, R.; POLAT, A.; SAHA, A., 2013	SIG-114	GEOROC	76	13.08	IGNEOUS	VOLCANIC	BASALT	2700	0	50.8	0.84	12.13	10.1			0.15	16.9	3.96	0.09	0.05	0.18	4.31	0.76	0.00251282
MANIKYAMBA, C.; KERRICH, R.; POLAT, A.; SAHA, A., 2013	SIG-43	GEOROC	76	13.08	IGNEOUS	VOLCANIC	BASALT	2700	0	50	0.95	13.14	10.15			0.14	14.8	5.95	0.35	0.08	0.13	3.7	1	0.0264143
MANIKYAMBA, C.; KERRICH, R.; POLAT, A.; SAHA, A., 2013	SIG-44	GEOROC	76	13.08	IGNEOUS	VOLCANIC	BASALT	2700	0	47.9	0.84	12.85	10.27			0.16	16.1	7.02	0.22	0.07	0.09	4.32	0.84	0.0171633
MANIKYAMBA, C.; KERRICH, R.; POLAT, A.; SAHA, A., 2013	SIG-97	GEOROC	76	13.08	IGNEOUS	VOLCANIC	BASALT	2700	0	50.1	0.69	13.77	9.29			0.09	16.4	3.31	0.14	0.12	0.06	5.63	1.09	0.00952113
MARSH, J. S.; BOWEN, M. P.; ROGERS, N. W.; BOWEN, T. B., 1992	KL-138	GEOROC	26.67	-26.87	IGNEOUS	VOLCANIC	BASALT	2700	0	51.82	0.69	15.13	11.94			0.2	6.84	8.46	3.37	1.46	0.087	2.94	2.2	2.645
MARSH, J. S.; BOWEN, M. P.; ROGERS, N. W.; BOWEN, T. B., 1992	KL-142	GEOROC	26.67	-26.87	IGNEOUS	VOLCANIC	BASALT	2700	0	50.97	0.63	13.46	12.06			0.18	8.33	10.55	3.08	0.68	0.064	2.69	1.8	1.77385
MARSH, J. S.; BOWEN, M. P.; ROGERS, N. W.; BOWEN, T. B., 1992	KL-146	GEOROC	26.67	-26.87	IGNEOUS	VOLCANIC	BASALT	2700	0	51.77	0.52	12.72	11.08			0.19	12.87	7.19	1.98	1.6	0.078	4	2.3	1.46139
MARSH, J. S.; BOWEN, M. P.; ROGERS, N. W.; BOWEN, T. B., 1992	KO-126	GEOROC	26.67	-26.87	IGNEOUS	VOLCANIC	BASALT	2700	0	51.87	0.93	15.27	12.87			0.16	5.47	8.24	3.22	1.85	0.123	1.98	4.5	2.89796
MARSH, J. S.; BOWEN, M. P.; ROGERS, N. W.; BOWEN, T. B., 1992	KO-129	GEOROC	26.67	-26.87	IGNEOUS	VOLCANIC	BASALT	2700	0	51.11	1.01	15.59	13.72			0.16	4.85	9.28	3.22	0.91	0.134	2.05	5.7	2.10319
MCCUAIG, T. C.; KERRICH, R.; XIE, QIANLI, 1994	213797	GEOROC	121.77	-32.2	IGNEOUS	VOLCANIC	THOLEIITE	2700	0	52	1.03	14.2		12.5		0.29	6.22	10	3.09	0.2	0.09	0.77	2.6	1.20268
MCCUAIG, T. C.; KERRICH, R.; XIE, QIANLI, 1994	380911	GEOROC	121.77	-32.2	IGNEOUS	VOLCANIC	THOLEIITE	2700	0	50.7	0.88	14.4		11.7		0.23	7.3	11.3	2.07	0.15	0.08	0.54	2.1	0.640052
NAQVI, S. M.; MANIKYAMBA, C.; GNANESHWAR RAO, T.; SUBBA RAO, D. V., 2002	N22	GEOROC	76.6	15	IGNEOUS	VOLCANIC	THOLEIITE	2700	0	46.76	1.12	12.5		3.76	9.56	0.17	10.4	10.7	3.19	0.09	0.11	1.42	4.18	2.86128
NAQVI, S. M.; MANIKYAMBA, C.; GNANESHWAR RAO, T.; SUBBA RAO, D. V., 2002	N23	GEOROC	76.6	15	IGNEOUS	VOLCANIC	THOLEIITE	2700	0	47.56	1.17	12.55		4.2	9.72	0.12	9.18	9.97	2.53	0.06	0.1	2	4.2	1.47107
NAQVI, S. M.; MANIKYAMBA, C.; GNANESHWAR RAO, T.; SUBBA RAO, D. V., 2002	N25	GEOROC	76.6	15	IGNEOUS	VOLCANIC	THOLEIITE	2700	0	46.66	1.09	12.2		4.34	8.68	0.35	9.81	11.2	1.5	0.09	0.11	2.12	4.9	0.690738
NAQVI, S. M.; MANIKYAMBA, C.; GNANESHWAR RAO, T.; SUBBA RAO, D. V., 2002	N26	GEOROC	76.6	15	IGNEOUS	VOLCANIC	THOLEIITE	2700	0	47.44	1.04	12.19		3.57	9.44	0.026	8.98	11.1	2.67	0.07	0.1	2.42	4.24	1.6909
NAQVI, S. M.; MANIKYAMBA, C.; GNANESHWAR RAO, T.; SUBBA RAO, D. V., 2002	N27	GEOROC	76.6	15	IGNEOUS	VOLCANIC	THOLEIITE	2700	0	47.61	1.05	11.83		4.15	8.92	0.03	9.9	11.03	1.45	0.11	0.11	2.1	4.21	0.527896
NAQVI, S. M.; MANIKYAMBA, C.; GNANESHWAR RAO, T.; SUBBA RAO, D. V., 2002	N30	GEOROC	76.6	15	IGNEOUS	VOLCANIC	THOLEIITE	2700	0	46.2	1.1	12.35		3.74	9.58	0.2	10.58	10.87	1.64	0.1	0.12	2.11	3.89	0.946125
NAQVI, S. M.; MANIKYAMBA, C.; GNANESHWAR RAO, T.; SUBBA RAO, D. V., 2002	N31	GEOROC	76.6	15	IGNEOUS	VOLCANIC	THOLEIITE	2700	0	47.21	1.11	11.98		3.6	9.44	0.33	9.52	11.3	1.44	0.02	0.09	2.2	4.34	0.506318
NAQVI, S. M.; MANIKYAMBA, C.; GNANESHWAR RAO, T.; SUBBA RAO, D. V., 2002	N32	GEOROC	76.6	15	IGNEOUS	VOLCANIC	THOLEIITE	2700	0	45.51	1.16	12.54		4.18	9.6	0.4	10.21	10.1	2.68	0.05	0.11	2.15	4.63	2.96928
NAQVI, S. M.; MANIKYAMBA, C.; GNANESHWAR RAO, T.; SUBBA RAO, D. V., 2002	N35	GEOROC	76.6	15	IGNEOUS	VOLCANIC	THOLEIITE	2700	0	46.65	0.79	12.2		4.77	8	0.37	9.49	12.7	1.66	1.27	0.03	2.12	1.39	2.35203
NAQVI, S. M.; MANIKYAMBA, C.; GNANESHWAR RAO, T.; SUBBA RAO, D. V., 2002	N40	GEOROC	76.6	15	IGNEOUS	VOLCANIC	BASALT	2700	0	46.74	0.83	12		5.56	7.72	0.2	12.36	9.34	1.85	0.2	0.02	2.32	3	1.12366
NAQVI, S. M.; MANIKYAMBA, C.; GNANESHWAR RAO, T.; SUBBA RAO, D. V., 2002	N43	GEOROC	76.6	15	IGNEOUS	VOLCANIC	THOLEIITE	2700	0	48.12	1.01	12.3		5.68	8.4	0.22	8.86	9.75	2.97	0.17	0.08	1.9	3.56	1.9257
NAQVI, S. M.; MANIKYAMBA, C.; GNANESHWAR RAO, T.; SUBBA RAO, D. V., 2002	RM186A	GEOROC	76.6	15	IGNEOUS	VOLCANIC	BASALT	2700	0	46.94	0.6	11.04		8.71	7.84	0.19	11.17	11.18	0.64	1.23	0.05	4.91	1.87	0.887538
NAQVI, S. M.; MANIKYAMBA, C.; GNANESHWAR RAO, T.; SUBBA RAO, D. V., 2002	RM188	GEOROC	76.6	15	IGNEOUS	VOLCANIC	BASALT	2700	0	48.99	0.59	10.75		10.21	9.19	0.19	12.69	11.34	0.7	0.71	0.05	3.21	0.59	0.331903
NAQVI, S. M.; MANIKYAMBA, C.; GNANESHWAR RAO, T.; SUBBA RAO, D. V., 2002	RM189	GEOROC	76.6	15	IGNEOUS	VOLCANIC	BASALT	2700	0	46.73	0.53	10.45		9.45	8.15	0.19	11.65	14.68	0.2	1.21	0.05	4.85	1.03	0.533003
NAQVI, S. M.; MANIKYAMBA, C.; GNANESHWAR RAO, T.; SUBBA RAO, D. V., 2002	RM189B	GEOROC	76.6	15	IGNEOUS	VOLCANIC	BASALT	2700	0	50.46	0.58	10.37		10	9	0.19	11.27	11.61	0.11	1.2	0.05	4.8	1.42	0.23004
NAQVI, S. M.; MANIKYAMBA, C.; GNANESHWAR RAO, T.; SUBBA RAO, D. V., 2002	RM192	GEOROC	76.6	15	IGNEOUS	VOLCANIC	BASALT	2700	0	51.09	0.61	11.14		8.92	8.03	0.19	13.37	9.58	1.99	0.14	0.05	2.9	1.41	0.560803
NAQVI, S. M.; MANIKYAMBA, C.; GNANESHWAR RAO, T.; SUBBA RAO, D. V., 2002	RM202	GEOROC	76.6	15	IGNEOUS	VOLCANIC	BASALT	2700	0	48.24	0.6	11.36		10.25	9.23	0.22	12.4	11.21	1.89	0.52	0.05	3.01	2.76	1.10842
NAQVI, S. M.; MANIKYAMBA, C.; GNANESHWAR RAO, T.; SUBBA RAO, D. V., 2002	RM205	GEOROC	76.6	15	IGNEOUS	VOLCANIC	BASALT	2700	0	49.84	0.59	11.87		8.99	8.09	0.21	12.49	11.69	1.39	0.11	0.06	2.81	1.44	0.328947
NAQVI, S. M.; MANIKYAMBA, C.; GNANESHWAR RAO, T.; SUBBA RAO, D. V., 2002	RM228	GEOROC	76.6	15	IGNEOUS	VOLCANIC	BASALT	2700	0	48.27	0.6	7.54		10.16	9.14	0.22	15.57	12.58	1.46	0.51	0.07	2.89	1.06	0.736414
NAQVI, S. M.; MANIKYAMBA, C.; GNANESHWAR RAO, T.; SUBBA RAO, D. V., 2002	RM233	GEOROC	76.6	15	IGNEOUS	VOLCANIC	BASALT	2700	0	48.52	0.62	12.04		9.66	8.7	0.17	13.08	11.71	1.56	0.1	0.06	2.5	2.1	0.499203
NAQVI, S. M.; MANIKYAMBA, C.; GNANESHWAR RAO, T.; SUBBA RAO, D. V., 2002	RM313	GEOROC	76.6	15	IGNEOUS	VOLCANIC	THOLEIITE	2700	0	48.67	0.97	13.01		15.41		0.22	6.55	10.03	2.38	0.26	0.11	2.11	2.3	1.22921
NELSON, D. R.; TRENDALL, A. F.; DE LAETER, J. R.; GROBLER, N. J.; FLETCHER, I. R., 1992	GSWA100527	GEOROC	24.73	-25.87	IGNEOUS	VOLCANIC	BASALT	2700	0	50.2	0.4	10		1.24	8.07	0.2	13.2	8.5	0.93	1.03	0.05			0.533556
POLAT, A., 2009	93-15	GEOROC	-85.5	49	IGNEOUS	VOLCANIC	BASALT	2700	0	47.6	2.8	13	17.7			0.2	6	8.9	2.5	0.7	0.4	0.15	6.6	2.22609
POLAT, A., 2009	93-17	GEOROC	-85.5	49	IGNEOUS	VOLCANIC	BASALT	2700	0	48.2	2.5	14.1	16.7			0.3	6.8	9.3	1.2	0.4	0.4	0.05	9.3	0.492308
POLAT, A., 2009	BD-16-1	GEOROC	-87	48.8	IGNEOUS	VOLCANIC	BASALT	2700	0	51.6	1.3	14.2	15.2			0.2	6.6	7.8	2.8	0.2	0.13	0.3	6.7	1.04651
POLAT, A., 2009	BD-18-2	GEOROC	-87	48.8	IGNEOUS	VOLCANIC	BASALT	2700	0	52	1	14.3	13.4			0.2	6.8	9	3	0.2	0.09	0.6	5.1	1.13778
POLAT, A., 2009	BD-26-1	GEOROC	-87	48.8	IGNEOUS	VOLCANIC	BASALT	2700	0	52	1	14.3	13.4			0.2	6.8	9	3	0.2	0.09	0.6	5.1	1.13778
POLAT, A., 2009	BD-28-1	GEOROC	-87	48.8	IGNEOUS	VOLCANIC	BASALT	2700	0	51.1	1.2	13.8	15.4			0.2	6	9.3	2.3	0.5	0.1	1.6	4.1	0.967901
POLAT, A., 2009	BD-28-2	GEOROC	-87	48.8	IGNEOUS	VOLCANIC	BASALT	2700	0	50	1.3	14.6	16.3			0.2	6.8	7.7	2.7	0.1	0.12	0.2	6.5	1.12
POLAT, A., 2009	BD-32-1	GEOROC	-87	48.8	IGNEOUS	VOLCANIC	BASALT	2700	0	51.3	1.3	13.9	16			0.2	6.3	8.6	1.9	0.3	0.13	0.9	7	0.583133
POLAT, A., 2009	BD-37-1	GEOROC	-87	48.8	IGNEOUS	VOLCANIC	BASALT	2700	0	51.3	0.9	14.3	12.8			0.2	7.3	9.8	3.1	0.1	0.08	0.4	4.2	1.23373
POLAT, A., 2009	BD-46-1	GEOROC	-87	48.8	IGNEOUS	VOLCANIC	BASALT	2700	0	50.8	1.1	14.5	14.7			0.2	6.8	9	2.3	0.5	0.1	1.6	5.5	1.00513
POLAT, A., 2009	BD-48-1	GEOROC	-87	48.8	IGNEOUS	VOLCANIC	BASALT	2700	0	50.8	0.8	14.8	10.8			0.1	8.6	11.3	1.9	0.8	0.06	0.9	3.1	0.934615
POLAT, A., 2009	SC95-33	GEOROC	-87.27	48.8	IGNEOUS	VOLCANIC	BASALT	2700	0	46.3	2.4	17	17.1			0.4	3.3	10.1	2.7	0.4	0.4	0.35	10.2	2.91212
POLAT, A., 2009	SC95-86	GEOROC	-87.27	48.8	IGNEOUS	VOLCANIC	BASALT	2700	0	50	2.2	13.5	15.5			0.3	4.9	9.6	3.2	0.4	0.4	0.96	13.2	1.85143
POLAT, A., 2009	SC97-34	GEOROC	-87.27	48.8	IGNEOUS	PLUTONIC	GABBRO	2700	0	52	0.9	13.4	13.5			0.2	8.1	8.4	3.2	0.29	0.08	1.47	1.9	1.35334
POLAT, A., 2009	SC97-37	GEOROC	-87.27	48.8	IGNEOUS	PLUTONIC	GABBRO	2700	0	51.5	0.8	11.9	12.7			0.2	10	10	2.4	0.45	0.06	2.04	1.4	0.955588
POLAT, A., 2009	SC97-39	GEOROC	-87.27	48.8	IGNEOUS	PLUTONIC	GABBRO	2700	0	50.8	0.8	11.8	12.1			0.2	9.7	10.9	2.7	1	0.06	5.65	1.6	1.75513
POLAT, A., 2009	WL-43-1	GEOROC	-87	48.8	IGNEOUS	VOLCANIC	BASALT	2700	0	51.9	1.4	14.6	14			0.1	5	11.6	1	0.3	0.15	1.4	5.3	0.189888
POLAT, A., 2009	WL95-5	GEOROC	-87	48.8	IGNEOUS	VOLCANIC	BASALT	2700	0	46	2.3	13.3	17.4			0.2	9.4	8.1	2.1	0.6	0.41	0.8	10.1	2.43
POLAT, A.; KERRICH, R., 2000	HB95-31	GEOROC	-86.28	48.65	IGNEOUS	VOLCANIC	BASALT	2700	0	46.4	1.07	16.6	16.4			0.22	5.5	11.2	2.1	0.5	0.1	1.2	3.16	1.98824
POLAT, A.; KERRICH, R., 2001	HB95-31	GEOROC	-86.28	48.65	IGNEOUS	VOLCANIC	BASALT	2700	0	46.4	1.07	16.6	16.4			0.22	5.5	11.2	2.1	0.5	0.1	1.2	3.16	1.98824
POLAT, A.; KERRICH, R., 2001	SC95-87	GEOROC	-87.27	48.8	IGNEOUS	VOLCANIC	BASALT	2700	0	50.6	2.24	14.7	16.2			0.22	5.3	7.2	2	1.3	0.27	5.2	7.74	1.43289
POLAT, A.; KERRICH, R., 2001	WR95-1	GEOROC	-85.5	48.5	IGNEOUS	VOLCANIC	BASALT	2700	0	50.5	1.42	13.1	16.6			0.24	5.3	9.5	2.4	0.8	0.14	0.9	7.26	1.36533
POLAT, A.; KERRICH, R.; WYMAN, D. A., 1998	SC95-87	GEOROC	-87.27	48.8	IGNEOUS	VOLCANIC	BASALT	2700	0	47.8	2.1	13.9	15.3			0.2	5.1	6.8	1.9	1.2	0.3	5	7.4	2.00208
POLAT, A.; KERRICH, R.; WYMAN, D. A., 1998	WR95-1	GEOROC	-85.5	48.5	IGNEOUS	VOLCANIC	BASALT	2700	0	49.5	1.4	12.8	16.3			0.2	5.2	9.4	2.3	0.8	0.1	0.9	7.2	1.47846
POLAT, A.; LONGSTAFFE, F. J.; WEISENER, C.; FRYER, B. J.; FREI, R.; KERRICH, R., 2012	SC2007-04	GEOROC	-87.3053	48.7964	IGNEOUS	VOLCANIC	BASALT	2700	0	48.77	0.26	9	26.59			0.13	3.73	3.73	0.01	0.06	0.1	6.8	1.03	0.00084922
POLAT, A.; LONGSTAFFE, F. J.; WEISENER, C.; FRYER, B. J.; FREI, R.; KERRICH, R., 2012	SC2007-20	GEOROC	-87.2948	48.7947	IGNEOUS	VOLCANIC	BASALT	2700	0	47.8	1.11	13.3	12.1			0.29	3.07	10.5	2.55	0.23	0.08	8.9		1.61008
POLAT, A.; LONGSTAFFE, F. J.; WEISENER, C.; FRYER, B. J.; FREI, R.; KERRICH, R., 2012	SC2007-20	GEOROC	-87.2948	48.7947	IGNEOUS	VOLCANIC	BASALT	2700	0	47.9	1.11	13.4	12			0.29	3.06	10.5	2.55	0.22	0.09	8.9	2.74	1.5659
POLAT, A.; LONGSTAFFE, F. J.; WEISENER, C.; FRYER, B. J.; FREI, R.; KERRICH, R., 2012	SC2007-29	GEOROC	-87.2929	48.7946	IGNEOUS	VOLCANIC	BASALT	2700	0	50.6	1.32	15.2	13.1			0.29	3.4	8.2	2.59	0.42	0.156	3.9	3.07	1.19212
POLAT, A.; LONGSTAFFE, F. J.; WEISENER, C.; FRYER, B. J.; FREI, R.; KERRICH, R., 2012	SC2007-30	GEOROC	-87.2932	48.7947	IGNEOUS	VOLCANIC	BASALT	2700	0	46.9	1.15	13.7	16.2			0.39	3.7	10.5	1.94	0.16	0.126	4.7	2.68	1.13077
POLAT, A.; LONGSTAFFE, F. J.; WEISENER, C.; FRYER, B. J.; FREI, R.; KERRICH, R., 2012	SC2007-31	GEOROC	-87.2941	48.7947	IGNEOUS	VOLCANIC	BASALT	2700	0	47.4	1.16	13.6	15.5			0.36	4	9.1	2.04	0.65	0.126	4.7	2.93	1.64457
POLAT, A.; LONGSTAFFE, F. J.; WEISENER, C.; FRYER, B. J.; FREI, R.; KERRICH, R., 2012	SC2008-14	GEOROC	-87.2951	48.7949	IGNEOUS	VOLCANIC	BASALT	2700	0	47.4	1.27	14.8	13.8			0.33	4.2	10.1	2.65	0.28	0.125	4.4	3.05	1.95111
POLAT, A.; LONGSTAFFE, F. J.; WEISENER, C.; FRYER, B. J.; FREI, R.; KERRICH, R., 2012	SC2008-15	GEOROC	-87.295	48.7949	IGNEOUS	VOLCANIC	BASALT	2700	0	50.7	1.26	14.6	12.1			0.3	3.3	8.9	2.98	0.3	0.125	3.9	3.04	1.39719
POLAT, A.; LONGSTAFFE, F. J.; WEISENER, C.; FRYER, B. J.; FREI, R.; KERRICH, R., 2012	SC2008-20	GEOROC	-87.3062	48.7965	IGNEOUS	VOLCANIC	BASALT	2700	0	51.5	1.28	12.6	21.2			0.06	3.6	1.4	0.18	2.25	0.27	5.1	4.31	0.694694
POLAT, A.; LONGSTAFFE, F. J.; WEISENER, C.; FRYER, B. J.; FREI, R.; KERRICH, R., 2012	SC2008-22	GEOROC	-87.3059	48.7966	IGNEOUS	VOLCANIC	BASALT	2700	0	50.4	0.97	12.5	25.5			0.06	4.5	0.27	0.09	0.66	0.16	5.5	2.4	0.0760135
RAVIKANT, V., 2009	K129	GEOROC	79.68	14.2	IGNEOUS	VOLCANIC	BASALT	2700	0	50.6	1.48	15.31		4.25	7.92	0.19	6.02	9.4	2.44	0.34	0.13	0.77	12	1.01689
RAVIKANT, V., 2009	K176	GEOROC	79.68	14.2	IGNEOUS	VOLCANIC	BASALT	2700	0	50.3	1.31	13.74		6.2	6.84	0.26	7.84	7.28	3.69	0.19	0.12	1.16	6.31	2.06225
RAVIKANT, V., 2009	K35A	GEOROC	79.68	14.2	IGNEOUS	VOLCANIC	BASALT	2700	0	48.2	1.97	14.41		6.73	7.92	0.18	9.12	6.42	3	0.22	0.22	0.43		1.99392
RAVIKANT, V., 2009	K35C	GEOROC	79.68	14.2	IGNEOUS	VOLCANIC	BASALT	2700	0	50.2	1.66	13.04		6.18	7.38	0.18	11.07	4.87	3.13	0.2	0.21	0.82		1.54012
RAVIKANT, V., 2009	K35D	GEOROC	79.68	14.2	IGNEOUS	VOLCANIC	BASALT	2700	0	48.8	1.57	14.61		5.77	8.1	0.18	8.98	7.18	3.33	0.14	0.22	0.31		2.07602
RAVIKANT, V., 2009	K35E	GEOROC	79.68	14.2	IGNEOUS	VOLCANIC	BASALT	2700	0	51	1.84	12.56		6.29	7.92	0.19	8.79	6.28	2.9	0.22	0.21	0.73		1.2168
RAVIKANT, V., 2009	K35F	GEOROC	79.68	14.2	IGNEOUS	VOLCANIC	BASALT	2700	0	49.5	1.49	13.87		6.1	8.46	0.17	8.08	7.04	2.9	0.18	0.21	0.8	11	1.45945
RAVIKANT, V., 2009	K35G	GEOROC	79.68	14.2	IGNEOUS	VOLCANIC	BASALT	2700	0	48.9	1.83	15.29		5.62	7.56	0.19	9.58	6.04	2.88	0.15	0.23	0.63		1.55608
RAVIKANT, V., 2009	K99-2	GEOROC	79.68	14.2	IGNEOUS	VOLCANIC	BASALT	2700	0	50	1.11	13.92		6.74	7.56	0.29	7.29	7.59	2.57	0.22	0.11	1.52	6.97	1.11201
SAID, N.; KERRICH, R., 2009	BD108-7	GEOROC	121.67	-31.2	IGNEOUS	VOLCANIC	BASALT	2700	20	49.1	0.85	14.26	12.1	1.96	9.12	0.17	8.14	10.65	2.08	0.3	0.07	3.15	2.59	0.92859
SAID, N.; KERRICH, R., 2009	BD222-2	GEOROC	121.67	-31.2	IGNEOUS	VOLCANIC	BASALT	2700	20	51.03	0.83	14.86	12.65	1.32	10.2	0.2	8.31	6.36	3.6	0.28	0.07	2.81	2.43	1.87477
SAID, N.; KERRICH, R., 2009	CD339W3-1	GEOROC	121.67	-31.2	IGNEOUS	VOLCANIC	BASALT	2700	20	47.87	0.63	13.01	10.03	0.98	8.15	0.15	6.16	8.68	1.59	0.4	0.06	12.07	2.12	0.813162
SAID, N.; KERRICH, R., 2009	CD339W3-2	GEOROC	121.67	-31.2	IGNEOUS	VOLCANIC	BASALT	2700	20	48.88	0.64	13.08	10.37	1.46	8.02	0.15	6.25	8.83	1.96	0.24	0.07	10.11	3.17	0.823129
SAID, N.; KERRICH, R., 2009	CD339W3-3	GEOROC	121.67	-31.2	IGNEOUS	VOLCANIC	BASALT	2700	20	48.73	0.65	12.89	9.38	0.86	7.66	0.13	6.14	8.8	2.35	0.25	0.07	11.4	3.21	1.17976
SAID, N.; KERRICH, R., 2009	CD339W3-4	GEOROC	121.67	-31.2	IGNEOUS	VOLCANIC	BASALT	2700	20	50.57	0.7	13.6	11.01	2.36	7.78	0.16	5.94	8.36	2.92	0.14	0.07	7.18	3.69	1.23694
SAID, N.; KERRICH, R., 2009	CD339W3-6	GEOROC	121.67	-31.2	IGNEOUS	VOLCANIC	BASALT	2700	20	51.48	0.41	8.41	11.17	1.77	8.45	0.18	16.98	6.52	1.11	0.13	0.04	4.13	1.96	0.181321
SAID, N.; KERRICH, R., 2009	CD339W3-7	GEOROC	121.67	-31.2	IGNEOUS	VOLCANIC	BASALT	2700	20	50.46	0.43	8.68	11.36	1.69	8.7	0.19	16.55	6.78	0.41	0.8	0.04	4.91	1.96	0.19626
SAID, N.; KERRICH, R., 2009	KD330-1	GEOROC	121.67	-31.2	IGNEOUS	VOLCANIC	BASALT	2700	20	51.22	0.61	12.56	11.16	1.62	8.58	0.16	9.78	7.53	1.89	0.32	0.06	5.2	2.99	0.594173
SAID, N.; KERRICH, R., 2009	KD330-4	GEOROC	121.67	-31.2	IGNEOUS	VOLCANIC	BASALT	2700	20	51.88	0.6	12.5	11	2.27	7.86	0.17	10.47	7.87	2.71	0.68	0.06	2.48	3.01	1.29416
SAID, N.; KERRICH, R., 2009	RHD1-1	GEOROC	121.67	-31.2	IGNEOUS	VOLCANIC	BASALT	2700	20	50.65	0.87	15.06	11	1.89	8.19	0.14	8.4	9.1	1.87	0.07	0.08	3.56	2.54	0.491974
SAID, N.; KERRICH, R., 2009	RHD1-2	GEOROC	121.67	-31.2	IGNEOUS	VOLCANIC	BASALT	2700	20	48.63	1.01	14.94	11.59	1.54	9.05	0.15	8.63	8.73	2.08	0.11	0.09	4.91	2.82	0.851883
SAID, N.; KERRICH, R., 2009	SE10-3	GEOROC	121.67	-31.2	IGNEOUS	VOLCANIC	BASALT	2700	20	49.96	0.51	10.72	11.27	1.28	8.99	0.18	12.69	8.81	0.61	1	0.06	4.88	2.86	0.372428
SAID, N.; KERRICH, R., 2009	SE10-5	GEOROC	121.67	-31.2	IGNEOUS	VOLCANIC	BASALT	2700	20	50.4	0.62	11.95	11.7	2.04	8.69	0.18	11.61	8.51	1.51	0.27	0.07	3.87	3.27	0.428162
SAID, N.; KERRICH, R., 2009	SE10-6	GEOROC	121.67	-31.2	IGNEOUS	VOLCANIC	BASALT	2700	20	52	0.59	11.65	10.3	1.96	7.51	0.16	10.19	9.59	1.67	0.29	0.06	4.02	3.11	0.426844
SAID, N.; KERRICH, R., 2009	SE2-3B	GEOROC	121.67	-31.2	IGNEOUS	VOLCANIC	BASALT	2700	20	51.83	0.72	13.71	10.94	3.62	6.59	0.17	5.99	11.46	1.17	0.18	0.08	4.29	3.63	0.206399
SAID, N.; KERRICH, R., 2009	SE2-6	GEOROC	121.67	-31.2	IGNEOUS	VOLCANIC	BASALT	2700	20	51.37	0.72	13.72	10.64	3.3	6.6	0.17	5.88	11.01	0.83	0.73	0.08	5.38	3.86	0.290753
SAID, N.; KERRICH, R., 2010	BN309-3	GEOROC	121.77	-32.2	IGNEOUS	VOLCANIC	BASALT	2700	0	47.42	0.73	7.62	15.6	1.42	12.75	0.25	17.24	6.25	0.21	1.24	0.06	4.34	1.99	0.475679
SAID, N.; KERRICH, R., 2010	BN310-2	GEOROC	121.77	-32.2	IGNEOUS	VOLCANIC	BASALT	2700	0	46.05	0.49	10.67	12.29	1.52	9.69	0.19	17.12	7.16	0.21	0.62	0.04	5.78	1.16	0.225869
SAID, N.; KERRICH, R., 2010	BN310-4	GEOROC	121.77	-32.2	IGNEOUS	VOLCANIC	BASALT	2700	0	48.43	0.42	10.34	11.37	0.96	9.37	0.2	16.81	7.35	0.23	1.04	0.04	4.44	1.73	0.297035
SAID, N.; KERRICH, R., 2010	BN310-7	GEOROC	121.77	-32.2	IGNEOUS	VOLCANIC	BASALT	2700	0	45.19	0.54	11.74	13.3	1.28	10.82	0.21	17.06	6.58	0.64	0.07	0.05	5.46	1.36	0.230183
SAID, N.; KERRICH, R., 2010	BN310-8	GEOROC	121.77	-32.2	IGNEOUS	VOLCANIC	BASALT	2700	0	48.82	0.48	12.46	10.92	1.34	8.62	0.18	12.79	8.71	0.39	1.58	0.04	4.29	1.47	0.666821
SAID, N.; KERRICH, R., 2010	CD 259-14	GEOROC	121.75	-31.3471	IGNEOUS	VOLCANIC	BASALT	2700	0	51.78	0.81	15.19	10.42	2.96	6.71	0.15	6.66	7.74	2.7	0.38	0.09	4.72	3.73	1.08046
SAID, N.; KERRICH, R., 2010	CD 687-1A	GEOROC	121.774	-31.3792	IGNEOUS	VOLCANIC	BASALT	2700	0	51.07	0.75	15.51	9.41	3.54	5.28	0.12	6.85	10.56	2.31	0.92	0.08	2.66	3.15	1.2928
SAID, N.; KERRICH, R., 2010	CD339 W3-10	GEOROC	121.783	-31.3695	IGNEOUS	VOLCANIC	BASALT	2700	0	49.81	0.65	14.17	11.25	2.77	7.63	0.18	10.06	9.96	1.88	0.19	0.07	2.12	2.73	0.629207
SAID, N.; KERRICH, R., 2010	CD339 W3-11	GEOROC	121.783	-31.3695	IGNEOUS	VOLCANIC	BASALT	2700	0	47.88	0.69	15.83	10.52	1.43	8.19	0.15	11.47	7.68	2.01	0.04	0.08	4.32	2.95	0.861168
SAID, N.; KERRICH, R., 2010	CD339 W3-8	GEOROC	121.783	-31.3695	IGNEOUS	VOLCANIC	BASALT	2700	0	48.12	0.72	14.97	13.95	2.04	10.72	0.27	7.81	9.36	1.4	0.11	0.06	4.27	2.93	0.445332
SAID, N.; KERRICH, R., 2010	CD339 W3-9	GEOROC	121.783	-31.3695	IGNEOUS	VOLCANIC	BASALT	2700	0	48.82	0.62	13.38	11.35	1.65	8.73	0.18	11.76	9.91	1.26	0.05	0.07	3.27	2.86	0.294863
SAID, N.; KERRICH, R., 2010	KD 330-8	GEOROC	121.677	-31.1346	IGNEOUS	VOLCANIC	BASALT	2700	0	49.72	0.74	16.21	11.82	1.4	9.38	0.21	7.43	5.15	1.8	0.59	0.07	7.12	2.84	0.850015
SAID, N.; KERRICH, R., 2010	MRD001-2	GEOROC	121.77	-32.2	IGNEOUS	VOLCANIC	BASALT	2700	0	47.81	0.5	10.12	12.02	1.18	9.75	0.2	16.53	7.3	0.26	0.24	0.04	5.67	1.41	0.0519751
SAID, N.; KERRICH, R., 2010	NMXD36-1	GEOROC	120.907	-30.2593	IGNEOUS	VOLCANIC	BASALT	2700	0	45.82	0.42	11.56	11.53	1.65	8.88	0.18	16.87	7.76	1.07	0.04	0.04	5.39	1.09	0.436915
SAID, N.; KERRICH, R., 2010	NMXD36-2	GEOROC	120.907	-30.2593	IGNEOUS	VOLCANIC	BASALT	2700	0	49.68	0.5	14.09	11.17	2.39	7.89	0.19	10.77	8.71	2.27	0.16	0.05	3.05	1.25	0.883967
SAID, N.; KERRICH, R., 2010	NMXD36-7	GEOROC	120.907	-30.2593	IGNEOUS	VOLCANIC	BASALT	2700	0	46.61	0.42	10.86	10.81	1.56	8.32	0.18	17.67	8.02	1.25	0.12	0.03	4.56	0.75	0.519917
SAID, N.; KERRICH, R., 2010	NMXD41-1	GEOROC	120.903	-30.2648	IGNEOUS	VOLCANIC	BASALT	2700	0	49.15	0.49	13.15	10.81	1.18	8.66	0.17	11.83	9.31	1.93	0.31	0.04	3.51	0.88	0.81587
SAID, N.; KERRICH, R., 2010	OB1	GEOROC	120.993	-30.3075	IGNEOUS	VOLCANIC	BASALT	2700	0	46.64	0.41	11.21	11.07	2.39	7.81	0.21	16.65	9	1.23	0.07	0.04	3.98	0.96	0.464286
SAID, N.; KERRICH, R., 2010	OB2	GEOROC	120.995	-30.3093	IGNEOUS	VOLCANIC	BASALT	2700	0	46.38	0.42	11.79	11.67	2.83	7.95	0.21	14.45	9.19	1.46	0.08	0.04	4.94	0.97	0.701657
SAID, N.; KERRICH, R., 2010	PDC2	GEOROC	121.229	-30.5373	IGNEOUS	VOLCANIC	BASALT	2700	0	49.35	1.23	13.84	12.62	3.46	8.24	0.2	6.54	9.81	2.71	0.11	0.12	4.2	4.12	1.25235
SAID, N.; KERRICH, R., 2010	PDC3	GEOROC	121.229	-30.5373	IGNEOUS	VOLCANIC	BASALT	2700	0	49.96	1.2	14.39	12.55	4.42	7.32	0.18	6.88	10.76	1.6	0.25	0.13	2.66	4.23	0.491739
SAID, N.; KERRICH, R., 2010	PDC4	GEOROC	121.229	-30.5373	IGNEOUS	VOLCANIC	BASALT	2700	0	49.37	1.2	14.29	12.38	3.11	8.35	0.18	6.4	10.54	1.89	0.5	0.13	3.67	4.12	0.896719
SAID, N.; KERRICH, R., 2010	PDC5	GEOROC	121.229	-30.5373	IGNEOUS	VOLCANIC	BASALT	2700	0	50.34	1.22	14.48	12.57	3.47	8.19	0.17	6.83	9.8	1.58	0.33	0.13	3.22	4.25	0.497016
SAID, N.; KERRICH, R., 2010	PDC8	GEOROC	121.062	-30.3809	IGNEOUS	VOLCANIC	BASALT	2700	0	49.02	1.13	14.43	12.16	3.55	7.74	0.19	6.68	11.63	1.86	0.39	0.12	2.92	4.52	0.840947
SAID, N.; KERRICH, R., 2010	PDC9	GEOROC	121.062	-30.3809	IGNEOUS	VOLCANIC	BASALT	2700	0	49.46	1.15	14.55	12.04	2.67	8.44	0.19	6.46	11.64	1.75	0.27	0.12	3.12	4.67	0.631641
SAID, N.; KERRICH, R., 2010	SPD 118-2	GEOROC	121.77	-32.2	IGNEOUS	VOLCANIC	BASALT	2700	0	48.35	0.91	4.88	14.68	2.43	11.03	0.24	17.13	10.06	0.23	0.03	0.06	3.49	3.66	0.0126355
SAID, N.; KERRICH, R., 2010	SPD 123-1	GEOROC	121.77	-32.2	IGNEOUS	VOLCANIC	BASALT	2700	0	48.84	0.66	3.76	13.54	1.09	11.2	0.22	17.12	11.34	0.24	0.03	0.04	4.02	2.84	0.0124829
SAID, N.; KERRICH, R., 2010	SPD 123-2	GEOROC	121.77	-32.2	IGNEOUS	VOLCANIC	BASALT	2700	0	47.37	0.92	5.23	16.38	2.31	12.66	0.23	17.17	9.52	0.24	0.03	0.06	2.77	3.61	0.0166819
SAID, N.; KERRICH, R., 2010	SPD 124-2	GEOROC	121.77	-32.2	IGNEOUS	VOLCANIC	BASALT	2700	0	46.95	0.86	4.96	15.65	1.24	12.96	0.25	17.17	10.27	0.24	0.04	0.06	3.59	3.84	0.0198481
SAID, N.; KERRICH, R., 2010	V3	GEOROC	121.062	-30.3843	IGNEOUS	VOLCANIC	BASALT	2700	0	48.4	1.34	16.69	14.18	1.85	11.09	0.28	4.21	9.67	2.58	0.71	0.12	2.93	3.47	2.00446
SAID, N.; KERRICH, R., 2010	VC2	GEOROC	121.062	-30.3809	IGNEOUS	VOLCANIC	BASALT	2700	0	48.1	1.29	16.18	13.73	2.78	9.85	0.22	5.14	10.04	1.83	0.57	0.12	3.65	4.04	1.12941
SAID, N.; KERRICH, R., 2010	VC3	GEOROC	121.062	-30.3809	IGNEOUS	VOLCANIC	BASALT	2700	0	47.62	1.26	16.55	13.06	2.9	9.15	0.22	3.92	10.35	1.94	0.23	0.11	5.54	4.22	1.01924
SAID, N.; KERRICH, R., 2010	VC4	GEOROC	121.062	-30.3809	IGNEOUS	VOLCANIC	BASALT	2700	0	47.88	1.26	16.74	13.74	2.67	9.96	0.22	5.06	9.42	2.92	0.32	0.11	3.26	4.17	2.15115
SAID, N.; KERRICH, R., 2010	VC5	GEOROC	121.062	-30.3809	IGNEOUS	VOLCANIC	BASALT	2700	0	47.98	1.27	16.51	13.49	3.2	9.26	0.22	4.65	10.18	2.76	0.17	0.11	3.48	4.27	1.72388
SAID, N.; KERRICH, R.; GROVES, D. I., 2010	049-3	GEOROC	121	-28	IGNEOUS	VOLCANIC	BASALT	2700	0	50.15	0.57	15.12	10.64	2.62	7.22	0.16	8.09	10.82	1.67	0.05	0.06	3.35	1.64	0.413762
SAID, N.; KERRICH, R.; GROVES, D. I., 2010	049-4	GEOROC	121	-28	IGNEOUS	VOLCANIC	BASALT	2700	0	48.68	0.59	15.58	10.66	2.94	6.95	0.16	8.58	10.51	1.58	0.05	0.06	4.21	1.7	0.467764
SAID, N.; KERRICH, R.; GROVES, D. I., 2010	051-3	GEOROC	121	-28	IGNEOUS	VOLCANIC	BASALT	2700	0	49.4	0.82	15	10.6	1.85	7.84	0.21	5.92	13.9	1.91	0.12	0.06	2.72	2.29	0.643891
SAID, N.; KERRICH, R.; GROVES, D. I., 2010	063-2	GEOROC	121	-28	IGNEOUS	VOLCANIC	BASALT	2700	0	51.67	0.82	15.18	11.25	5.59	5.09	0.23	5.99	8.93	4.21	0.16	0.06	1.76	2.09	2.20264
SAID, N.; KERRICH, R.; GROVES, D. I., 2010	1112-3	GEOROC	121	-28	IGNEOUS	VOLCANIC	BASALT	2700	0	49.88	1.05	14.91	12.72	2.26	9.41	0.19	7.54	10.43	2.32	0.15	0.08	1.57	2.92	0.886759
SAID, N.; KERRICH, R.; GROVES, D. I., 2010	116-1	GEOROC	121	-28	IGNEOUS	VOLCANIC	BASALT	2700	0	50.7	0.89	14.5	12.4	2.05	9.27	0.27	6.53	9.79	2.99	0.14	0.07	2.62	2.41	1.27232
SAID, N.; KERRICH, R.; GROVES, D. I., 2010	116-3	GEOROC	121	-28	IGNEOUS	VOLCANIC	BASALT	2700	0	51.17	0.9	14.55	12.61	2.28	9.3	0.25	6.73	11.32	1.83	0.13	0.07	1.23	2.32	0.470208
SAID, N.; KERRICH, R.; GROVES, D. I., 2010	117-1	GEOROC	121	-28	IGNEOUS	VOLCANIC	BASALT	2700	0	51	0.9	15	12	2.5	8.7	0.3	7	10	2.7	0.1	0.1	1.3	2.5	0.98
SAID, N.; KERRICH, R.; GROVES, D. I., 2010	118-6	GEOROC	121	-28	IGNEOUS	VOLCANIC	BASALT	2700	0	49.79	0.85	13.8	13.86	2.85	9.91	0.23	7.12	11.46	1.31	0.13	0.07	2.25	2.37	0.30539
SAID, N.; KERRICH, R.; GROVES, D. I., 2010	118-7	GEOROC	121	-28	IGNEOUS	VOLCANIC	BASALT	2700	0	51.25	0.92	14.52	11.83	1.98	8.86	0.23	7.3	10.45	2.9	0.12	0.08	1.26	2.56	1.1055
SAID, N.; KERRICH, R.; GROVES, D. I., 2010	120-1	GEOROC	121	-28	IGNEOUS	VOLCANIC	BASALT	2700	0	50.93	0.9	14.5	11.8	2.23	8.61	0.24	7.25	10.43	2.64	0.1	0.07	1.96	2.55	0.946734
SAID, N.; KERRICH, R.; GROVES, D. I., 2010	120-2	GEOROC	121	-28	IGNEOUS	VOLCANIC	BASALT	2700	0	50.9	0.96	14.7	11.8	2.01	8.84	0.22	7.53	10.4	2.78	0.11	0.08	1.22	2.58	1.05723
SAID, N.; KERRICH, R.; GROVES, D. I., 2010	121-1	GEOROC	121	-28	IGNEOUS	VOLCANIC	BASALT	2700	0	50.2	0.91	14.3	13.3	3.22	9.06	0.24	7.22	10.7	2.19	0.09	0.07	1.7	2.31	0.722
SAID, N.; KERRICH, R.; GROVES, D. I., 2010	121-2	GEOROC	121	-28	IGNEOUS	VOLCANIC	BASALT	2700	0	51.1	0.91	14.5	12.5	1.74	9.7	0.24	7.09	11.5	2	0.07	0.07	1.01	2.48	0.529
SAID, N.; KERRICH, R.; GROVES, D. I., 2010	122-3	GEOROC	121	-28	IGNEOUS	VOLCANIC	BASALT	2700	0	50.4	0.9	14.2	12.6	1.61	9.86	0.27	6.65	10.7	2.29	0.17	0.07	2.77	2.37	0.817784
SAID, N.; KERRICH, R.; GROVES, D. I., 2010	127-1	GEOROC	121	-28	IGNEOUS	VOLCANIC	BASALT	2700	0	49.7	0.88	14.1	13.8	2.42	10.3	0.23	7.01	11.2	2.05	0.12	0.07	1.65	2.4	0.702821
SAID, N.; KERRICH, R.; GROVES, D. I., 2010	127-3	GEOROC	121	-28	IGNEOUS	VOLCANIC	BASALT	2700	0	51.6	0.9	14.4	12.1	1.98	9.11	0.24	6.56	9.71	3.67	0.14	0.07	1.5	2.43	1.68792
SAID, N.; KERRICH, R.; GROVES, D. I., 2010	1327-1	GEOROC	121	-28	IGNEOUS	VOLCANIC	BASALT	2700	0	49.53	0.93	14.73	12.68	1.62	9.96	0.24	7.59	10.46	2.75	0.15	0.08	1.85	2.44	1.2879
SAID, N.; KERRICH, R.; GROVES, D. I., 2010	1327-2	GEOROC	121	-28	IGNEOUS	VOLCANIC	BASALT	2700	0	49.08	0.95	15.04	13.37	6.13	6.52	0.22	7.57	10.66	2.49	0.15	0.07	0.98	2.57	1.14632
SAID, N.; KERRICH, R.; GROVES, D. I., 2010	15-15-2	GEOROC	121	-28	IGNEOUS	VOLCANIC	BASALT	2700	0	48.63	0.89	14.52	12.11	5.01	6.39	0.18	7.58	10.78	2.47	1	0.07	2.25	2.9	2.1387
SAID, N.; KERRICH, R.; GROVES, D. I., 2010	15-15-6	GEOROC	121	-28	IGNEOUS	VOLCANIC	BASALT	2700	0	48.68	0.9	14.77	12.71	5.07	6.87	0.18	7.23	11.12	2.96	0.42	0.07	0.96	2.66	2.01134
SAID, N.; KERRICH, R.; GROVES, D. I., 2010	1786-12A	GEOROC	121	-28	IGNEOUS	VOLCANIC	BASALT	2700	0	48.43	0.65	13.62	12.62	2.03	9.52	0.2	9.48	12.55	1.13	0.13	0.06	1.89	2.05	0.292376
SAID, N.; KERRICH, R.; GROVES, D. I., 2010	1786-13	GEOROC	121	-28	IGNEOUS	VOLCANIC	BASALT	2700	0	48.26	0.75	15.07	12.42	1.99	9.38	0.21	8.14	12.44	1.81	0.13	0.06	1.34	2.06	0.715513
SAID, N.; KERRICH, R.; GROVES, D. I., 2010	201-14	GEOROC	121	-28	IGNEOUS	VOLCANIC	BASALT	2700	0	47.15	0.96	15.21	13.4	3.62	8.8	0.2	7.65	11.72	1.79	0.08	0.08	2.39	2.76	0.842627
SAID, N.; KERRICH, R.; GROVES, D. I., 2010	201-16	GEOROC	121	-28	IGNEOUS	VOLCANIC	BASALT	2700	0	49.68	0.9	14.87	11.3	2.31	8.09	0.18	7.12	10.14	2.52	0.08	0.07	3.9	2.67	1.01198
SAID, N.; KERRICH, R.; GROVES, D. I., 2010	2017/1/25	GEOROC	121	-28	IGNEOUS	VOLCANIC	BASALT	2700	0	49.5	1.15	14.8	14.2	3.06	10.1	0.22	6.76	9.23	3.33	0.16	0.09	1.44	3.49	1.87386
SAID, N.; KERRICH, R.; GROVES, D. I., 2010	2017/2/14	GEOROC	121	-28	IGNEOUS	VOLCANIC	BASALT	2700	0	48.44	1.44	13.86	16.2	4.16	10.83	0.25	4.53	11.03	1.98	0.34	0.14	2.86	5.22	0.989412
SAID, N.; KERRICH, R.; GROVES, D. I., 2010	2017/2/15	GEOROC	121	-28	IGNEOUS	VOLCANIC	BASALT	2700	0	46.35	1.51	11.8	15.45	0.8	13.19	0.18	4.28	7.65	2.4	0.02	0.14	11.53	6.87	1.74818
SAID, N.; KERRICH, R.; GROVES, D. I., 2010	2017/2/17	GEOROC	121	-28	IGNEOUS	VOLCANIC	BASALT	2700	0	45.5	1.14	14.2	13.3	1.33	10.8	0.18	6.82	7.75	2.14	0.35	0.1	9.52	3.31	2.48004
SAID, N.; KERRICH, R.; GROVES, D. I., 2010	2017/3/25	GEOROC	121	-28	IGNEOUS	VOLCANIC	BASALT	2700	0	49.8	1.11	14.1	13.6	3.1	9.4	0.18	7.58	9.95	2.24	0.25	0.08	2.07	3.38	0.911779
SAID, N.; KERRICH, R.; GROVES, D. I., 2010	2017/3/26	GEOROC	121	-28	IGNEOUS	VOLCANIC	BASALT	2700	0	50.14	1.04	13.88	13.08	2.43	9.59	0.18	7.49	9.81	2.68	0.16	0.08	2.41	3.19	1.12964
SAID, N.; KERRICH, R.; GROVES, D. I., 2010	2017/6/26	GEOROC	121	-28	IGNEOUS	VOLCANIC	BASALT	2700	0	51.1	0.71	14.5	10.7	0.26	9.37	0.19	8.32	11.1	2.63	0.13	0.07	1.47	2.16	0.940444
SAID, N.; KERRICH, R.; GROVES, D. I., 2010	259-6	GEOROC	121	-28	IGNEOUS	VOLCANIC	BASALT	2700	0	45.6	0.89	14.6	11.7	1.52	9.12	0.17	6.99	8.85	1.33	0.04	0.07	10.5	2.51	0.721885
SAID, N.; KERRICH, R.; GROVES, D. I., 2010	330-13	GEOROC	121	-28	IGNEOUS	VOLCANIC	BASALT	2700	0	47.93	0.9	14.76	12.91	2.59	9.29	0.18	7.63	10.8	1.62	0.07	0.07	4	3.7	0.579331
SAID, N.; KERRICH, R.; GROVES, D. I., 2010	330-14	GEOROC	121	-28	IGNEOUS	VOLCANIC	BASALT	2700	0	45.65	1.02	15.82	13.98	2.6	10.24	0.19	8.78	8.82	1.84	0.08	0.08	4.75	3.23	1.39109
SAID, N.; KERRICH, R.; GROVES, D. I., 2010	392-8	GEOROC	121	-28	IGNEOUS	VOLCANIC	BASALT	2700	0	51.32	0.72	14.53	11.42	1.62	8.82	0.2	7.56	11.9	1.9	0.11	0.06	1.14	2.18	0.485589
SAID, N.; KERRICH, R.; GROVES, D. I., 2010	412-13	GEOROC	121	-28	IGNEOUS	VOLCANIC	BASALT	2700	0	50.16	0.93	15.59	7.88	0.34	6.79	0.16	4.27	10.21	2.32	0.17	0.08	8.81	2.53	0.865936
SAID, N.; KERRICH, R.; GROVES, D. I., 2010	412-8	GEOROC	121	-28	IGNEOUS	VOLCANIC	BASALT	2700	0	47.5	0.9	14.98	9.93	1.21	7.85	0.18	4.4	12.19	0.86	0.03	0.07	9.52	2.57	0.176022
SAID, N.; KERRICH, R.; GROVES, D. I., 2010	422-2	GEOROC	121	-28	IGNEOUS	VOLCANIC	BASALT	2700	0	50	0.92	15.45	11.73	2.15	8.61	0.24	7.12	10.49	2.6	0.09	0.08	2.06	2.38	1.03373
SAID, N.; KERRICH, R.; GROVES, D. I., 2010	422-7	GEOROC	121	-28	IGNEOUS	VOLCANIC	BASALT	2700	0	51.6	0.93	16.2	11.2	1.86	8.43	0.2	6.23	9.74	3.23	0.13	0.07	0.96	2.54	1.31274
SAID, N.; KERRICH, R.; GROVES, D. I., 2010	447-7	GEOROC	121	-28	IGNEOUS	VOLCANIC	BASALT	2700	0	50.01	0.92	15.07	8.88	0.57	7.48	0.23	3.2	10.26	2.34	0.04	0.08	9.56	2.54	0.808046
SAID, N.; KERRICH, R.; GROVES, D. I., 2010	447-8	GEOROC	121	-28	IGNEOUS	VOLCANIC	BASALT	2700	0	48.05	0.96	15.85	8.49	0.84	6.88	0.19	4.02	10.78	2.78	0.05	0.08	9.33	2.72	1.58592
SAID, N.; KERRICH, R.; GROVES, D. I., 2010	447-9	GEOROC	121	-28	IGNEOUS	VOLCANIC	BASALT	2700	0	45.95	0.92	15.04	10.88	1.12	8.78	0.19	6.27	9.99	0.9	0.02	0.07	10.53	2.62	0.286915
SAID, N.; KERRICH, R.; GROVES, D. I., 2010	495-5	GEOROC	121	-28	IGNEOUS	VOLCANIC	BASALT	2700	0	51.8	0.71	14.5	10.3	1.52	7.87	0.22	6.3	12.4	1.98	0.13	0.06	2.24	2.22	0.50592
SAID, N.; KERRICH, R.; GROVES, D. I., 2010	495-6	GEOROC	121	-28	IGNEOUS	VOLCANIC	BASALT	2700	0	50.66	0.71	14.48	11.1	1.64	8.52	0.22	7.5	11.91	1.83	0.12	0.06	2.07	2.09	0.49641
SAID, N.; KERRICH, R.; GROVES, D. I., 2010	797-7	GEOROC	121	-28	IGNEOUS	VOLCANIC	BASALT	2700	0	50.5	0.79	15.1	11.2	1.64	8.62	0.17	6.03	11.2	1.76	0.11	0.06	3.82	2.4	0.466253
SAID, N.; KERRICH, R.; GROVES, D. I., 2010	797-8	GEOROC	121	-28	IGNEOUS	VOLCANIC	BASALT	2700	0	51.8	0.81	15.5	10.6	1.31	8.39	0.16	5.39	11	1.89	0.11	0.06	3.46	2.64	0.454545
SAID, N.; KERRICH, R.; GROVES, D. I., 2010	842-2	GEOROC	121	-28	IGNEOUS	VOLCANIC	BASALT	2700	0	50.5	0.85	16.2	11.5	2.12	8.46	0.2	6.49	9.01	2.72	0.07	0.06	3.06	2.61	1.03788
SAID, N.; KERRICH, R.; GROVES, D. I., 2010	842-6	GEOROC	121	-28	IGNEOUS	VOLCANIC	BASALT	2700	0	51.08	0.79	15.29	11.03	2.13	8	0.19	5.97	11.2	1.94	0.08	0.06	3.13	2.42	0.505
SAID, N.; KERRICH, R.; GROVES, D. I., 2010	BA3	GEOROC	121	-28	IGNEOUS	VOLCANIC	BASALT	2700	0	48.77	0.59	15.48	10.96	2.49	7.62	0.17	8.61	10.4	1.42	0.05	0.06	4.21	1.75	0.374506
SAID, N.; KERRICH, R.; GROVES, D. I., 2010	M1-1	GEOROC	121	-28	IGNEOUS	VOLCANIC	BASALT	2700	0	48.8	1.4	13.61	16.12	2.9	11.9	0.25	4.87	9.48	2.79	0.35	0.13	3.44	4.31	1.69993
SAID, N.; KERRICH, R.; GROVES, D. I., 2010	M1-2	GEOROC	121	-28	IGNEOUS	VOLCANIC	BASALT	2700	0	51.4	1.48	13.9	15.1	4.36	9.69	0.21	4.91	10.2	1.84	0.23	0.14	1.38	5.21	0.510107
SAID, N.; KERRICH, R.; GROVES, D. I., 2010	M9-2	GEOROC	121	-28	IGNEOUS	VOLCANIC	BASALT	2700	0	50.14	1.46	13.99	16.13	3.8	11.09	0.25	4.77	9.58	2.23	0.28	0.14	2.14	5	0.882367
SAID, N.; KERRICH, R.; GROVES, D. I., 2010	M9-8	GEOROC	121	-28	IGNEOUS	VOLCANIC	BASALT	2700	0	50.09	1.47	13.87	16.32	3.75	11.31	0.26	5.6	9.3	2.33	0.27	0.13	1.52	4.57	0.953456
SAID, N.; KERRICH, R.; GROVES, D. I., 2010	S3	GEOROC	121	-28	IGNEOUS	VOLCANIC	BASALT	2700	0	49.99	1.48	14.08	16.18	2.35	12.44	0.25	5.47	8.75	2.96	0.46	0.14	1.44	5.08	1.6733
SAID, N.; KERRICH, R.; GROVES, D. I., 2010	S5	GEOROC	121	-28	IGNEOUS	VOLCANIC	BASALT	2700	0	49.9	1.45	14	16.6	2.46	12.8	0.25	4.66	9.11	2.63	0.33	0.14	2.24	5.18	1.2698
SAID, N.; KERRICH, R.; GROVES, D. I., 2010	SC6	GEOROC	121	-28	IGNEOUS	VOLCANIC	BASALT	2700	0	49.9	1.7	13	17	2.99	12.6	0.24	4.16	9.69	2.68	0.3	0.16	2.54	5.94	1.28701
SAID, N.; KERRICH, R.; GROVES, D. I., 2010	SC8	GEOROC	121	-28	IGNEOUS	VOLCANIC	BASALT	2700	0	50.73	1.48	14.21	14.29	2.09	10.98	0.28	4.57	9.84	3.02	0.28	0.14	2.3	5.25	1.4088
SAID, N.; KERRICH, R.; GROVES, D. I., 2010	SC9	GEOROC	121	-28	IGNEOUS	VOLCANIC	BASALT	2700	0	50.5	1.63	13.4	16.2	2.96	11.9	0.27	5.23	9	2.97	0.22	0.15	1.33	5.13	1.35681
SAID, N.; KERRICH, R.; GROVES, D. I., 2010	TW1	GEOROC	121	-28	IGNEOUS	VOLCANIC	BASALT	2700	0	48.77	0.7	12.99	12.01	2.36	8.68	0.19	9.99	11.16	1.61	0.18	0.04	3.12	1.82	0.555303
SAID, N.; KERRICH, R.; GROVES, D. I., 2010	TW3	GEOROC	121	-28	IGNEOUS	VOLCANIC	BASALT	2700	0	50.82	0.63	12.31	11.18	1.05	9.12	0.17	9.23	13.14	1.06	0.04	0.05	2.25	1.79	0.154731
SAID, N.; KERRICH, R.; GROVES, D. I., 2010	W2-3	GEOROC	121	-28	IGNEOUS	VOLCANIC	BASALT	2700	0	50.15	1.46	13.85	16.08	2.48	12.23	0.22	5.82	8.1	2.66	0.47	0.14	2.05	5.37	1.3702
SAID, N.; KERRICH, R.; GROVES, D. I., 2010	W2-4	GEOROC	121	-28	IGNEOUS	VOLCANIC	BASALT	2700	0	49.48	1.2	15.38	14.73	2.3	11.19	0.22	6	9.52	2.77	0.22	0.11	1.5	3.75	1.37965
SAID, N.; KERRICH, R.; GROVES, D. I., 2010	二月-64	GEOROC	121	-28	IGNEOUS	VOLCANIC	BASALT	2700	0	49.72	0.76	14.76	12.04	2.74	8.37	0.19	7.71	11.99	1.57	0.15	0.05	1.74	2.11	0.440238
SAID, N.; KERRICH, R.; GROVES, D. I., 2010	四月-64	GEOROC	121	-28	IGNEOUS	VOLCANIC	BASALT	2700	0	50.66	0.72	14.42	10.47	1.77	7.83	0.19	8.37	11.22	2.29	0.11	0.05	2.13	2.12	0.751958
SAID, N.; KERRICH, R.; GROVES, D. I., 2010	一月-64	GEOROC	121	-28	IGNEOUS	VOLCANIC	BASALT	2700	0	49.93	0.75	14.12	12.73	2.85	8.9	0.2	8.04	12.07	1.2	0.16	0.05	1.41	2.05	0.266898
SAID, N.; KERRICH, R.; GROVES, D. I., 2010	一月-71	GEOROC	121	-28	IGNEOUS	VOLCANIC	BASALT	2700	0	51	1.02	13.3	15.5	2.09	12.1	0.27	6.16	9.88	2	0.23	0.09	1.71	2.99	0.621613
SANDEMAN, H. A.; HANMER, S.; DAVIS, W. J.; RYAN, J. J.; PETERSON, T. D., 2004	HS423	GEOROC	-94.5	62	IGNEOUS	VOLCANIC	BASALT	2700	10	45.04	1.26	9.89	18.99			0.25	9.28	9.15	1.34	0.11	0.16	3.74	6.3	1.03064
SANDEMAN, H. A.; HANMER, S.; DAVIS, W. J.; RYAN, J. J.; PETERSON, T. D., 2004	HS424	GEOROC	-94.5	62	IGNEOUS	VOLCANIC	BASALT	2700	10	46.13	1.23	14.06	14.53			0.22	8.14	6.75	3.59	0.18	0.08	2.9	3.1	4.54086
SANDEMAN, H. A.; HANMER, S.; DAVIS, W. J.; RYAN, J. J.; PETERSON, T. D., 2004	HS431A	GEOROC	-94.5	62	IGNEOUS	VOLCANIC	BASALT	2700	10	49.6	1.11	15.8	14.1			0.22	5.17	10.72	1.9	0.18	0.08	0.9	2.9	0.655515
SANDEMAN, H. A.; HANMER, S.; DAVIS, W. J.; RYAN, J. J.; PETERSON, T. D., 2004	HS432	GEOROC	-94.5	62	IGNEOUS	VOLCANIC	BASALT	2700	10	51.4	1.12	15.8	12.2			0.2	5.18	11.15	2	0.2	0.09	0.7	3.3	0.57619
SANDEMAN, H. A.; HANMER, S.; DAVIS, W. J.; RYAN, J. J.; PETERSON, T. D., 2004	HS451	GEOROC	-94.5	62	IGNEOUS	VOLCANIC	BASALT	2700	10	47.33	1.1	12.1	18.72			0.23	6.97	7.14	2.33	0.18	0.09	2.41	6.1	1.45499
SANDEMAN, H. A.; HANMER, S.; DAVIS, W. J.; RYAN, J. J.; PETERSON, T. D., 2004	HS517	GEOROC	-94.5	62	IGNEOUS	VOLCANIC	BASALT	2700	10	50.05	1.34	12.51	15.99			0.36	4.18	12.91	2.21	0.28	0.08	1.59	3.9	0.879447
SANDEMAN, H. A.; HANMER, S.; DAVIS, W. J.; RYAN, J. J.; PETERSON, T. D., 2004	HS540	GEOROC	-94.5	62	IGNEOUS	VOLCANIC	BASALT	2700	10	46.07	1.25	12.12	15.95			0.2	11.5	7.57	2.26	0.05	0.1	3	3.8	1.73814
SANDEMAN, H. A.; HANMER, S.; DAVIS, W. J.; RYAN, J. J.; PETERSON, T. D., 2004	HS541	GEOROC	-94.5	62	IGNEOUS	VOLCANIC	BASALT	2700	10	49.3	0.56	14.9	10.4			0.14	9.02	10.76	1	0.04	0.04	3	1.3	0.171683
SHIMIZU, K.; NAKAMURA, E.; MARUYAMA, S., 2005	BX108	GEOROC	30.03	-20.35	IGNEOUS	VOLCANIC	BASALT	2700	0	51.04	0.55	11.27				0.18	11.48	8.54	2.84	0.023	0.051	2.59	1.4	1.0195
SHIMIZU, K.; NAKAMURA, E.; MARUYAMA, S., 2005	BX119	GEOROC	30.03	-20.33	IGNEOUS	VOLCANIC	BASALT	2700	0	51.8	0.56	13.81				0.16	8.26	10.85	1.68	0.088	0.044	2.32	0.93	0.355207
SHIMIZU, K.; NAKAMURA, E.; MARUYAMA, S., 2005	BX153	GEOROC	30.03	-20.33	IGNEOUS	VOLCANIC	BASALT	2700	0	50.25	1.25	13.79				0.26	6.2	10.85	1.68	0.1	0.11	2.2	2.9	0.437021
SHIMIZU, K.; NAKAMURA, E.; MARUYAMA, S., 2005	BX238	GEOROC	30.03	-20.33	IGNEOUS	VOLCANIC	BASALT	2700	0	48.12	0.73	14.16				0.19	8.28	11.91	1.83	0.062	0.059	2.55	1.4	0.699153
SHIMIZU, K.; NAKAMURA, E.; MARUYAMA, S., 2005	BX240	GEOROC	30.03	-20.33	IGNEOUS	VOLCANIC	BASALT	2700	0	47.73	0.75	14.67				0.19	8.43	11.73	1.28	0.15	0.064	2.64	1.5	0.432326
SHIMIZU, K.; NAKAMURA, E.; MARUYAMA, S., 2005	BX248	GEOROC	30.03	-20.33	IGNEOUS	VOLCANIC	BASALT	2700	0	48.72	0.73	14.26				0.19	7.48	13.46	0.82	0.093	0.059	2.3	1.4	0.145729
SHIMIZU, K.; NAKAMURA, E.; MARUYAMA, S., 2005	BX252	GEOROC	30.03	-20.33	IGNEOUS	VOLCANIC	BASALT	2700	0	48.56	0.74	14.48				0.19	8.36	11.66	1.67	0.046	0.059	2.07	1.6	0.529614
SHIMIZU, K.; NAKAMURA, E.; MARUYAMA, S., 2005	BX255	GEOROC	30.03	-20.33	IGNEOUS	VOLCANIC	BASALT	2700	0	48.5	0.74	14.52				0.18	8.42	11.98	1.16	0.18	0.059	2.41	1.5	0.326473
SUN, SHEN-SU; NESBITT, R. W.; MCCULLOCH, M. T., 1989	331/628	GEOROC	121.5	-30.8	IGNEOUS	VOLCANIC	BASALT	2700	0	51.66	0.59	11.94	11.49			0.17	13.22	7.91	1.73	0.94	0.07	2.65	3.5	0.823199
UJIKE, O.; GOODWIN, A. M.; SHIBATA, T., 2007	K120	GEOROC	-94.6	49.2	IGNEOUS	VOLCANIC	BASALT	2700	0	51.58	0.92	12.92				0.15	8.37	10.84	2.42	1.49				1.78183
UJIKE, O.; GOODWIN, A. M.; SHIBATA, T., 2007	K159	GEOROC	-94.6	49.2	IGNEOUS	VOLCANIC	THOLEIITE	2700	0	51.37	0.63	14.87				0.18	6.81	13.63	2.98	0.01	0.11			1.06811
UJIKE, O.; GOODWIN, A. M.; SHIBATA, T., 2007	K170	GEOROC	-94.6	49.2	IGNEOUS	VOLCANIC	THOLEIITE	2700	0	50.34	0.58	12.71				0.18	11.39	11.79	1.56	0.26	0.13			0.451281
UJIKE, O.; GOODWIN, A. M.; SHIBATA, T., 2007	K40	GEOROC	-94.6	49.2	IGNEOUS	VOLCANIC	THOLEIITE	2700	0	50.87	0.51	12.72				0.17	11.66	10.59	1.48	0	0.25			0.278323
WANG, WEI; YANG, ENXIU; ZHAI, MINGGUO; WANG, S.; SANTOSH, M.; DU, LILIN; XIE, H. Q.; LV, BIN; WAN, YUSHENG, 2013	T0824-1	GEOROC	117.28	36.43	IGNEOUS	VOLCANIC	BASALT	2700	0	46.4	2	12.8		4.4	11.2	0.3	4.4	10.7	2.8	0.2	0.2	5.2	10.9	2.64706
WANG, WEI; YANG, ENXIU; ZHAI, MINGGUO; WANG, S.; SANTOSH, M.; DU, LILIN; XIE, H. Q.; LV, BIN; WAN, YUSHENG, 2013	T0824-2	GEOROC	117.28	36.43	IGNEOUS	VOLCANIC	BASALT	2700	0	48	1.6	11.4		3.6	10.9	0.2	5.4	9.9	2	0.3	0.2	6.1	11	1.058
WANG, WEI; YANG, ENXIU; ZHAI, MINGGUO; WANG, S.; SANTOSH, M.; DU, LILIN; XIE, H. Q.; LV, BIN; WAN, YUSHENG, 2013	T0825-1	GEOROC	117.28	36.43	IGNEOUS	VOLCANIC	THOLEIITE	2700	0	50.1	1	13.3		3.7	9.5	0.2	6.4	9.1	2.4	0.1	0.1	3.4	3.3	0.880282
WANG, WEI; YANG, ENXIU; ZHAI, MINGGUO; WANG, S.; SANTOSH, M.; DU, LILIN; XIE, H. Q.; LV, BIN; WAN, YUSHENG, 2013	T0826-1	GEOROC	117.28	36.43	IGNEOUS	VOLCANIC	THOLEIITE	2700	0	50.5	0.9	14.2		3	8.6	0.2	6.5	11.8	1.7	0.2	0.1	2.4	2.3	0.481333
WANG, WEI; YANG, ENXIU; ZHAI, MINGGUO; WANG, S.; SANTOSH, M.; DU, LILIN; XIE, H. Q.; LV, BIN; WAN, YUSHENG, 2013	T0826-3	GEOROC	117.28	36.43	IGNEOUS	VOLCANIC	THOLEIITE	2700	0	49.7	0.9	14.1		3	8.9	0.2	7.5	10.3	1.9	0.1	0.1	3.9	2.3	0.597015
WANG, WEI; YANG, ENXIU; ZHAI, MINGGUO; WANG, S.; SANTOSH, M.; DU, LILIN; XIE, H. Q.; LV, BIN; WAN, YUSHENG, 2013	T0826-4	GEOROC	117.28	36.43	IGNEOUS	VOLCANIC	THOLEIITE	2700	0	50.5	0.9	13.8		3.5	8.2	0.2	6.8	11.8	1.7	0.1	0.1	2.1	2.2	0.432
WANG, WEI; YANG, ENXIU; ZHAI, MINGGUO; WANG, S.; SANTOSH, M.; DU, LILIN; XIE, H. Q.; LV, BIN; WAN, YUSHENG, 2013	T0826-5	GEOROC	117.28	36.43	IGNEOUS	VOLCANIC	THOLEIITE	2700	0	50.4	0.9	14.8		2.7	8.1	0.2	7.2	11.1	2.4	0.1	0.1	2.2	2.3	0.844595
WANG, WEI; YANG, ENXIU; ZHAI, MINGGUO; WANG, S.; SANTOSH, M.; DU, LILIN; XIE, H. Q.; LV, BIN; WAN, YUSHENG, 2013	T0826-6	GEOROC	117.28	36.43	IGNEOUS	VOLCANIC	THOLEIITE	2700	0	48.9	0.9	14.4		2.9	8.3	0.2	6	13.5	1.1	0.1	0.1	3.8	2.3	0.244068
WANG, WEI; YANG, ENXIU; ZHAI, MINGGUO; WANG, S.; SANTOSH, M.; DU, LILIN; XIE, H. Q.; LV, BIN; WAN, YUSHENG, 2013	T0827-1	GEOROC	117.28	36.43	IGNEOUS	VOLCANIC	THOLEIITE	2700	0	50.6	0.9	14.2		3	8.9	0.2	6.5	11.3	2	0.2	0.1	2.1	2.1	0.636842
WANG, WEI; YANG, ENXIU; ZHAI, MINGGUO; WANG, S.; SANTOSH, M.; DU, LILIN; XIE, H. Q.; LV, BIN; WAN, YUSHENG, 2013	T0829-3	GEOROC	117.28	36.43	IGNEOUS	VOLCANIC	BASALT	2700	0	49.3	2.1	13.1		4.2	11.4	0.2	5.2	9.1	2.9	0.3	0.2	1.3	11.6	1.6254
WANG, WEI; YANG, ENXIU; ZHAI, MINGGUO; WANG, S.; SANTOSH, M.; DU, LILIN; XIE, H. Q.; LV, BIN; WAN, YUSHENG, 2013	T1011	GEOROC	117.28	36.43	IGNEOUS	VOLCANIC	BASALT	2700	0	46	1.6	10.2		6.4	6.1	0.2	3.6	14.7	1.7	0.1	0.1	9.8	8.4	1.08
WANG, WEI; YANG, ENXIU; ZHAI, MINGGUO; WANG, S.; SANTOSH, M.; DU, LILIN; XIE, H. Q.; LV, BIN; WAN, YUSHENG, 2013	T1015	GEOROC	117.28	36.43	IGNEOUS	VOLCANIC	THOLEIITE	2700	0	46.2	1.1	15.4		4	9.7	0.2	8	8.4	2.9	0.2	0.1	2.6	2.9	3.00312
WANG, WEI; YANG, ENXIU; ZHAI, MINGGUO; WANG, S.; SANTOSH, M.; DU, LILIN; XIE, H. Q.; LV, BIN; WAN, YUSHENG, 2013	T1018	GEOROC	117.28	36.43	IGNEOUS	VOLCANIC	THOLEIITE	2700	0	49.6	1	14		5.9	8.8	0.2	8.1	7.3	1.7	0.1	0.1	3	2.8	0.490909
WANG, WEI; YANG, ENXIU; ZHAI, MINGGUO; WANG, S.; SANTOSH, M.; DU, LILIN; XIE, H. Q.; LV, BIN; WAN, YUSHENG, 2013	T1019-1	GEOROC	117.28	36.43	IGNEOUS	VOLCANIC	THOLEIITE	2700	0	51	1	14.5		9	4.2	0.2	5.6	7.8	1.7	0.2	0.1	4	2.8	0.45125
WANG, WEI; YANG, ENXIU; ZHAI, MINGGUO; WANG, S.; SANTOSH, M.; DU, LILIN; XIE, H. Q.; LV, BIN; WAN, YUSHENG, 2013	T1019-10	GEOROC	117.28	36.43	IGNEOUS	VOLCANIC	NOT-GIVEN	2700	0	51.5	1.1	15.6		5.3	9	0.2	7.4	1.3	2.7	0.1	0.1	5.3	3.1	0.922353
WANG, WEI; YANG, ENXIU; ZHAI, MINGGUO; WANG, S.; SANTOSH, M.; DU, LILIN; XIE, H. Q.; LV, BIN; WAN, YUSHENG, 2013	T1019-2	GEOROC	117.28	36.43	IGNEOUS	VOLCANIC	THOLEIITE	2700	0	48.8	1	14.3		5.7	7.8	0.2	6.8	10	1.4	0.2	0.1	2.9	2.8	0.441379
WANG, WEI; YANG, ENXIU; ZHAI, MINGGUO; WANG, S.; SANTOSH, M.; DU, LILIN; XIE, H. Q.; LV, BIN; WAN, YUSHENG, 2013	T1019-3	GEOROC	117.28	36.43	IGNEOUS	VOLCANIC	THOLEIITE	2700	0	49.8	0.9	13.9		4.3	7.8	0.2	6.8	10.9	2	0.2	0.1	2	2.7	0.711765
WANG, WEI; YANG, ENXIU; ZHAI, MINGGUO; WANG, S.; SANTOSH, M.; DU, LILIN; XIE, H. Q.; LV, BIN; WAN, YUSHENG, 2013	T1019-4	GEOROC	117.28	36.43	IGNEOUS	VOLCANIC	THOLEIITE	2700	0	48.5	1	14.2		4.4	8.2	0.2	6.9	10.6	2.3	0.1	0.1	1.9	2.9	1.04727
WANG, WEI; YANG, ENXIU; ZHAI, MINGGUO; WANG, S.; SANTOSH, M.; DU, LILIN; XIE, H. Q.; LV, BIN; WAN, YUSHENG, 2013	T1019-5	GEOROC	117.28	36.43	IGNEOUS	VOLCANIC	THOLEIITE	2700	0	47.4	1.3	14.6		5.8	8.2	0.2	9	8.4	2	0.1	0.1	2.1	3.3	1.00227
WANG, WEI; YANG, ENXIU; ZHAI, MINGGUO; WANG, S.; SANTOSH, M.; DU, LILIN; XIE, H. Q.; LV, BIN; WAN, YUSHENG, 2013	T1019-6	GEOROC	117.28	36.43	IGNEOUS	VOLCANIC	NOT-GIVEN	2700	0	51.4	1.1	15.4		12.4	3.1	0.2	6.2	1.2	2.1	0.1	0.1	6.6	3	0.57619
WANG, WEI; YANG, ENXIU; ZHAI, MINGGUO; WANG, S.; SANTOSH, M.; DU, LILIN; XIE, H. Q.; LV, BIN; WAN, YUSHENG, 2013	T1019-8	GEOROC	117.28	36.43	IGNEOUS	VOLCANIC	NOT-GIVEN	2700	0	51.9	1.2	14.9		14.4	1.5	0.2	5.8	1.8	1.5	0.4	0	7.1	3.3	0.405618
WANG, WEI; YANG, ENXIU; ZHAI, MINGGUO; WANG, S.; SANTOSH, M.; DU, LILIN; XIE, H. Q.; LV, BIN; WAN, YUSHENG, 2013	T1019-9	GEOROC	117.28	36.43	IGNEOUS	VOLCANIC	NOT-GIVEN	2700	0	50.7	1.1	15.7		7.8	6.8	0.2	6.9	1.9	2.3	0.1	0.1	6.1	3.1	0.748052
WANG, WEI; YANG, ENXIU; ZHAI, MINGGUO; WANG, S.; SANTOSH, M.; DU, LILIN; XIE, H. Q.; LV, BIN; WAN, YUSHENG, 2013	T1021	GEOROC	117.28	36.43	IGNEOUS	VOLCANIC	NOT-GIVEN	2700	0	50.6	1.1	14.4		10.1	5.5	0.2	7.4	2.9	1.2	0.2	0.1	6.2	3	0.257895
WANG, WEI; YANG, ENXIU; ZHAI, MINGGUO; WANG, S.; SANTOSH, M.; DU, LILIN; XIE, H. Q.; LV, BIN; WAN, YUSHENG, 2013	T1023	GEOROC	117.28	36.43	IGNEOUS	VOLCANIC	THOLEIITE	2700	0	51.2	0.8	12.1		5.1	5.6	0.2	6.9	8.2	2.3	0	0.1	7.1	2.8	0.645122
WANG, WEI; YANG, ENXIU; ZHAI, MINGGUO; WANG, S.; SANTOSH, M.; DU, LILIN; XIE, H. Q.; LV, BIN; WAN, YUSHENG, 2013	T1025	GEOROC	117.28	36.43	IGNEOUS	VOLCANIC	BASALT	2700	0	45.3	2.2	12.6		6.5	10	0.2	4.6	7.2	2.2	0.1	0.2	8.7	11.4	2.3
WYMAN, D. A., 1999	V17-2	GEOROC	-77.77	48.12	IGNEOUS	VOLCANIC	BASALT	2700	0	49.7	0.83	13.7	13.3			0.23	7.3	10.39	0.7	2.4	0.06	0.9	2.3	1.43433
WYMAN, D. A., 1999	V17-3	GEOROC	-77.77	48.12	IGNEOUS	VOLCANIC	BASALT	2700	0	51.7	0.86	17	8.3			0.17	7.6	7.65	0.4	4.2	0.13	1.9	5.37	2.43218
WYMAN, D. A., 1999	V44-2	GEOROC	-77.77	48.12	IGNEOUS	VOLCANIC	THOLEIITE	2700	0	49.1	0.47	17.7	9.9			0.16	8.4	11.7	1.2		0.03	2.5	1.16
WYMAN, D. A., 1999	V44-3	GEOROC	-77.77	48.12	IGNEOUS	VOLCANIC	THOLEIITE	2700	0	50.34	0.46	18.04	11.85			0.18	10.91	6.46	0.05	1.82	0.03	4.65	1.01	0.476417
WYMAN, D. A., 1999	V47	GEOROC	-77.77	48.12	IGNEOUS	VOLCANIC	THOLEIITE	2700	0	47.8	0.27	17.5	10			0.19	11.4	8.29	2.4	0.8	0.02	2.25	0.78	2.13333
WYMAN, D. A., 1999	V53	GEOROC	-77.77	48.12	IGNEOUS	VOLCANIC	THOLEIITE	2700	0	47.9	0.44	18.8	10.1			0.19	9.3	10.7	2.1	0.2	0.03	2.7	1.08	1.07959
WYMAN, D. A., 1999	V54B	GEOROC	-77.77	48.12	IGNEOUS	VOLCANIC	THOLEIITE	2700	0	50.4	0.99	13.8	16.9			0.27	4.7	6.89	4.3	0.2	0.1	0.4	3.53	2.73649
WYMAN, D. A., 1999	VA	GEOROC	-77.77	48.12	IGNEOUS	VOLCANIC	THOLEIITE	2700	0	50.9	0.97	13.6	17.4			0.3	6.3	6.36	3.3		0.08	2.25	2.79
WYMAN, D. A.; KERRICH, R., 2009	BY-2	GEOROC	-81.33	48.47	IGNEOUS	VOLCANIC	BASALT	2700	0	48.42	1.95	16.7	15.65			0.37	3.83	10.57	1.61	0.54	0.37	3.6	10.42	0.85286
WYMAN, D. A.; KERRICH, R., 2009	BY-4	GEOROC	-81.33	48.47	IGNEOUS	VOLCANIC	BASALT	2700	0	49.07	1.89	19.33	13.53			0.27	3.46	7.42	4.61	0.28	0.16	4.55	5.56	3.93939
WYMAN, D. A.; KERRICH, R., 2009	DDS 01	GEOROC	-81.33	48.47	IGNEOUS	VOLCANIC	BASALT	2700	0	46.79	2.43	12.67	19			0.23	5.19	10.42	2.81	0.41	0.05	1.8	2.51	2.73573
WYMAN, D. A.; KERRICH, R., 2009	DU-2	GEOROC	-81.33	48.47	IGNEOUS	VOLCANIC	BASALT	2700	0	50.77	0.66	12.74	13.77			0.24	10.1	8.52	2.39	0.74	0.06	2.65	1.39	1.26086
WYMAN, D. A.; KERRICH, R., 2009	DU-2B	GEOROC	-81.33	48.47	IGNEOUS	VOLCANIC	BASALT	2700	0	50.33	0.62	12.35	12.25			0.22	9.18	12.45	2.37	0.19	0.05	2.2	1.31	0.894079
WYMAN, D. A.; KERRICH, R., 2009	DUN-01	GEOROC	-81.33	48.47	IGNEOUS	VOLCANIC	BASALT	2700	0	51.98	0.73	12.3	11.78			0.21	10.64	8.62	3.61	0.05	0.07	2.6	2.11	1.49171
WYMAN, D. A.; KERRICH, R., 2009	DUN-05	GEOROC	-81.33	48.47	IGNEOUS	VOLCANIC	BASALT	2700	0	46.49	0.51	10.05	12.91			0.21	14.15	15.29	0.32	0.01	0.05	3.4	1.15	0.0312034
WYMAN, D. A.; KERRICH, R., 2009	KC-519A	GEOROC	-81.33	48.47	IGNEOUS	VOLCANIC	BASALT	2700	0	45.52	1.33	14.87	14.98			0.52	5.09	14.2	3.28	0.1	0.11	13.12	4.42	4.53349
WYMAN, D. A.; KERRICH, R., 2009	KC-519B	GEOROC	-81.33	48.47	IGNEOUS	VOLCANIC	BASALT	2700	0	47.88	0.84	16.79	12.36			0.18	8.32	11.22	2.31	0.05	0.05	2.46	2.08	1.14131
WYMAN, D. A.; KERRICH, R., 2009	MO1	GEOROC	-81.33	48.47	IGNEOUS	VOLCANIC	BASALT	2700	0	49.45	1.39	12.62	16.41			0.26	5.95	10.08	2.2	0.37	0.11	2.5	4.81	1.02402
WYMAN, D. A.; KERRICH, R., 2009	MO2	GEOROC	-81.33	48.47	IGNEOUS	VOLCANIC	BASALT	2700	0	48.06	1.04	13.86	14.38			0.23	6.92	12.22	2.03	0.03	0.08	2.6	3.34	0.838656
WYMAN, D. A.; KERRICH, R., 2009	MO3	GEOROC	-81.33	48.47	IGNEOUS	VOLCANIC	BASALT	2700	0	51.71	1.56	12.98	15.94			0.28	5.03	7.59	4.51	0.11	0.14	2.15	2.86	2.45056
WYMAN, D. A.; KERRICH, R., 2009	MO5	GEOROC	-81.33	48.47	IGNEOUS	VOLCANIC	BASALT	2700	0	50.78	1.04	14.55	13.93			0.27	6.28	8.9	3.88	0.28	0.08	2.3	7.04	2.22437
WYMAN, D. A.; KERRICH, R., 2009	MO7	GEOROC	-81.33	48.47	IGNEOUS	VOLCANIC	BASALT	2700	0	49.43	1.75	14.15	16.81			0.32	4.7	9.29	2.9	0.49	0.18	8.35	6.02	1.78726
WYMAN, D. A.; KERRICH, R., 2009	MO8	GEOROC	-81.33	48.47	IGNEOUS	VOLCANIC	BASALT	2700	0	50.42	1.51	13	16.67			0.17	5.83	8.02	4.13	0.1	0.15	2.8	6.41	2.41144
WYMAN, D. A.; KERRICH, R., 2009	WI-4	GEOROC	-81.33	48.47	IGNEOUS	VOLCANIC	BASALT	2700	0	48.17	2.81	12.67	24.36			0.3	9.03	2.02	0.31	0	0.34	6.05	10.53	0.018588
WYMAN, D. A.; KERRICH, R., 2009	WL-L	GEOROC	-81.33	48.47	IGNEOUS	VOLCANIC	BASALT	2700	0	48.44	2.09	13.08	19.06			0.25	5.76	9.47	1.52	0.1	0.22	9.35	7.65	0.482426
XIE, QIANLI; KERRICH, R.; FAN, J., 1993	B-6	GEOROC	-80	47.9	IGNEOUS	VOLCANIC	THOLEIITE	2700	0	51.2	0.8	15.4	16.7			0.27	2.17	6.04	5.28	0.41	0.2	1.1	26.12	3.9483
XIE, QIANLI; KERRICH, R.; FAN, J., 1993	T7	GEOROC	-81.4	48.47	IGNEOUS	VOLCANIC	THOLEIITE	2700	0	50.7	0.64	15.4	13.6			0.3	5.83	7.4	2.58	0.06	0.07	3.7	1.9	0.905143
GOODWIN, A. M.; LAMBERT, M. B.; UJIKE, O., 2006	1	GEOROC	-114.15	62.58	IGNEOUS	VOLCANIC	BASALT	2695	35	50.92	1.44	15.43				0.26	5.92	11.19	2.06	0.39	0.18			0.757891
GOODWIN, A. M.; LAMBERT, M. B.; UJIKE, O., 2006	6	GEOROC	-112.75	62.61	IGNEOUS	VOLCANIC	BASALT	2695	35	51.24	1.65	15.13				0.22	4.88	10.7	3.14	0.33	0.33			1.46127
GOODWIN, A. M.; LAMBERT, M. B.; UJIKE, O., 2006	11	GEOROC	-112.3	62.95	IGNEOUS	VOLCANIC	BASALT	2695	35	51.43	1.1	16.33				0.28	6.4	10.14	2.91	0.16	0.16			1.11802
SANDEMAN, H. A.; HANMER, S.; DAVIS, W. J.; RYAN, J. J.; PETERSON, T. D., 2004	HS530	GEOROC	-94.5	62	IGNEOUS	VOLCANIC	BASALT	2685.5	4.5	50.06	1.04	12.57	13.59			0.3	5.83	9.27	2.55	0.33	0.05	3.1	2.9	1.17484
SANDEMAN, H. A.; HANMER, S.; DAVIS, W. J.; RYAN, J. J.; PETERSON, T. D., 2004	HS421	GEOROC	-94.5	62	IGNEOUS	VOLCANIC	BASALT	2683.5	2.5	47.64	0.9	14.62	13.49			0.18	7.05	8.23	2.68	1.07	0.13	1.99	5.8	3.03071
HATTORI, K.; HART, S. R.; SHIMIZU, N., 1996	117	GEOROC	-79.75	48.17	IGNEOUS	PLUTONIC	SYENITE	2680	0	50.78	0.89	12.84		5.13	5.5	0.16	7.07	7.54	3.32	4.98	0.76	1.01		8.85476
HATTORI, K.; HART, S. R.; SHIMIZU, N., 1996	LC8	GEOROC	-79.75	48.17	IGNEOUS	PLUTONIC	SYENITE	2680	0	50.9	0.95	13.3		4.74	4.72	0.18	6.97	7.24	2.83	5.21	0.7			8.18248
BEN OTHMAN, D.; ARNDT, N. T.; WHITE, W. M.; JOCHUM, K. P., 1990	A10	GEOROC	-80.03	48.15	IGNEOUS	VOLCANIC	TEPHRITE	2670	0	51.2	0.6	16.5				0.13	2.84	6.02	5.74	2.69	0.54	6.5		8.66645
BEN OTHMAN, D.; ARNDT, N. T.; WHITE, W. M.; JOCHUM, K. P., 1990	A11	GEOROC	-80.03	48.15	IGNEOUS	PLUTONIC	SYENITE	2670	0	48	0.79	12.2				0.12	7.38	6.4	2.33	5.31	0.54	7.2	8	11.6739
BEN OTHMAN, D.; ARNDT, N. T.; WHITE, W. M.; JOCHUM, K. P., 1990	A2	GEOROC	-79.92	48.13	IGNEOUS	VOLCANIC	TRACHYTE	2670	0	50.4	0.67	20.3				0.14	1.79	3.96	4.49	4.86	0.22	6.9	22	11.8139
BEN OTHMAN, D.; ARNDT, N. T.; WHITE, W. M.; JOCHUM, K. P., 1990	A3	GEOROC	-79.92	48.13	IGNEOUS	VOLCANIC	NOT-GIVEN	2670	0	50.3	1	18.3				0.12	2.16	3.14	2.99	5.14	0.62	6.4	18	9.05437
DAVIS, W. J.; FRYER, B. J.; KING, J. E., 1994	D54B-87	GEOROC	-110	65	IGNEOUS	PLUTONIC	GABBRO	2669.5	19.5	49.7	1.02	17.8				0.16	6.89	11.47	2.83	0.86	0.24	0.87	6.7	2.03225
COUSENS, B. L.; FACEY, K.; FALCK, H., 2002	96-YK-14	GEOROC	-114.5	62.5	IGNEOUS	VOLCANIC	NOT-GIVEN	2660	0	48.33	0.95	15.09	13.44			0.2	6.72	9.58	2.11	0.18	0.08	2.98	2	0.983884
COUSENS, B. L.; FACEY, K.; FALCK, H., 2002	96-YK-4	GEOROC	-114.5	62.5	IGNEOUS	PLUTONIC	GABBRO	2660	0	45.66	2.41	10.36	21.39			0.22	7.72	7.33	1.36	0.2	0.08	2.9	2	0.914887
COUSENS, B. L.; FACEY, K.; FALCK, H., 2002	98-CL-2	GEOROC	-114.5	62.5	IGNEOUS	VOLCANIC	NOT-GIVEN	2660	0	51.06	1.25	15.88	11.97			0.19	4.54	10.44	2.39	0.11	0.07	2.8	2	0.775434
COUSENS, B. L.; FACEY, K.; FALCK, H., 2002	98-YK-10	GEOROC	-114.5	62.5	IGNEOUS	VOLCANIC	NOT-GIVEN	2660	0	50.95	1.04	15.81	11.68			0.16	6.48	8.46	2.55	0.08	0.11	3.4	3	0.87005
COUSENS, B. L.; FACEY, K.; FALCK, H., 2002	98-YK-16	GEOROC	-114.5	62.5	IGNEOUS	VOLCANIC	NOT-GIVEN	2660	0	46.08	1.04	14.76	12.79			0.19	7.12	10.49	0.32	0.06	0.09	7.4	3	0.0468831
COUSENS, B. L.; FACEY, K.; FALCK, H., 2002	98-YK-18	GEOROC	-114.5	62.5	IGNEOUS	VOLCANIC	NOT-GIVEN	2660	0	50.93	1.19	18.89	9.87			0.22	5.37	5.21	4.33	0.13	0.1	4.6	4	2.5084
COUSENS, B. L.; FACEY, K.; FALCK, H., 2002	98-YK-2	GEOROC	-114.5	62.5	IGNEOUS	PLUTONIC	GABBRO	2660	0	46.67	0.69	18.14	11.79			0.17	7.35	9.55	1.84	0.66	0.06	3.6		1.703
COUSENS, B. L.; FACEY, K.; FALCK, H., 2002	98-YK-20	GEOROC	-114.5	62.5	IGNEOUS	VOLCANIC	BASALT	2660	0	48.54	1.15	17.31	12.46			0.23	5.85	7.04	1.93	0.26	0.09	6.2	4	0.865722
COUSENS, B. L.; FACEY, K.; FALCK, H., 2002	98-YK-22	GEOROC	-114.5	62.5	IGNEOUS	PLUTONIC	GABBRO	2660	0	46.7	0.59	16.61	10.61			0.18	8.4	11.13	1.93	0.19	0.06	4.3	1	1.2147
COUSENS, B. L.; FACEY, K.; FALCK, H., 2002	98-YK-24	GEOROC	-114.5	62.5	IGNEOUS	PLUTONIC	GABBRO	2660	0	49.48	1.88	12.53	17.87			0.24	5	7.92	3.06	0.09	0.16	2.6	4	1.53125
COUSENS, B. L.; FACEY, K.; FALCK, H., 2002	98-YK-3	GEOROC	-114.5	62.5	IGNEOUS	PLUTONIC	GABBRO	2660	0	47.52	1.03	15.96	13.71			0.2	6.88	9.34	1.96	0.29	0.07	3.5	1	1.12002
COUSENS, B. L.; FACEY, K.; FALCK, H., 2002	98-YK-39	GEOROC	-114.5	62.5	IGNEOUS	VOLCANIC	NOT-GIVEN	2660	0	48.86	0.96	18.14	12.64			0.17	5.42	6.42	3.8	0.28	0.25	3.2	5	2.84068
COUSENS, B. L.; FACEY, K.; FALCK, H., 2002	98-YK-4	GEOROC	-114.5	62.5	IGNEOUS	VOLCANIC	NOT-GIVEN	2660	0	45.41	0.99	16.86	15.05			0.22	7.42	8.37	2.1	0.16	0.09	4.1	2	2.11934
COUSENS, B. L.; FACEY, K.; FALCK, H., 2002	GS-17	GEOROC	-114.5	62.5	IGNEOUS	VOLCANIC	NOT-GIVEN	2660	0	46.18	1.3	13.98	13.52			0.22	5.88	9.78	1.88	0.02	0.13	6.82	4	1.13522
COUSENS, B. L.; FACEY, K.; FALCK, H., 2002	GS-24	GEOROC	-114.5	62.5	IGNEOUS	VOLCANIC	NOT-GIVEN	2660	0	49.33	1.27	14.04	13.117			0.19	5.64	7.41	2.73	0.08	0.13	6.4	6	1.24741
KITAYAMA, Y. C.; FRANCIS, D. M., 2014	PIC-104	GEOROC	-86.28	48.58	IGNEOUS	PLUTONIC	GABBRO	2650	50	45.61	2.08	13.31				0.34	2.91	9.92	3.67	0.87	0.29	0.41	39.6	7.89716
KITAYAMA, Y. C.; FRANCIS, D. M., 2014	PIC-109	GEOROC	-86.28	48.58	IGNEOUS	PLUTONIC	GABBRO	2650	50	46.36	1.44	14.2				0.23	2.86	8.2	4.95	0.37	0.37	2.49	17.7	8.42333
KITAYAMA, Y. C.; FRANCIS, D. M., 2014	PIC-121	GEOROC	-86.28	48.58	IGNEOUS	VOLCANIC	NOT-GIVEN	2650	50	47.41	1.94	11.22				0.29	6.67	9.41	3.65	0.13	0.14	2.51	8.3	3.24
KITAYAMA, Y. C.; FRANCIS, D. M., 2014	PIC-122	GEOROC	-86.28	48.58	IGNEOUS	PLUTONIC	GABBRO	2650	50	48.39	1.71	15.03				0.27	2.75	7.43	5.29	0.37	0.19	0.78	17.5	5.94353
KITAYAMA, Y. C.; FRANCIS, D. M., 2014	PIC-125	GEOROC	-86.28	48.58	IGNEOUS	PLUTONIC	GABBRO	2650	50	46.51	2.04	12.79				0.23	6.4	9.22	3.44	0.27	0.17	0.66	9.6	3.9214
KITAYAMA, Y. C.; FRANCIS, D. M., 2014	PIC-129	GEOROC	-86.28	48.58	IGNEOUS	VOLCANIC	THOLEIITE	2650	50	48.16	0.67	12.44				0.19	9.24	13.02	1.17	0.13	0.07	2.64	2.3	0.327519
KITAYAMA, Y. C.; FRANCIS, D. M., 2014	PIC-206	GEOROC	-86.28	48.58	IGNEOUS	VOLCANIC	NOT-GIVEN	2650	50	46.08	1.97	9.15				0.22	8.89	11.4	2.27	0.49	0.12	1.7	8.4	2.47325
KITAYAMA, Y. C.; FRANCIS, D. M., 2014	PIC-211	GEOROC	-86.28	48.58	IGNEOUS	VOLCANIC	NOT-GIVEN	2650	50	47.9	2.28	12.65				0.23	6.54	8.69	3.77	0.32	0.16	0.66	11.4	3.4139
KITAYAMA, Y. C.; FRANCIS, D. M., 2014	PIC-218	GEOROC	-86.28	48.58	IGNEOUS	PLUTONIC	GABBRO	2650	50	45.18	2.15	10.47				0.21	7.27	8.8	2.98	0.92	0.19	2.99	14.1	6.97706
KITAYAMA, Y. C.; FRANCIS, D. M., 2014	PIC-41	GEOROC	-86.28	48.58	IGNEOUS	VOLCANIC	THOLEIITE	2650	50	48.35	0.67	12.11				0.2	10.91	11.04	1.91	0.14	0.07	2.34	2	0.785514
KITAYAMA, Y. C.; FRANCIS, D. M., 2014	PIC-42	GEOROC	-86.28	48.58	IGNEOUS	VOLCANIC	THOLEIITE	2650	50	49.48	0.63	11.13				0.2	11.06	11.59	1.72	0.12	0.06	2.24	2	0.522469
KITAYAMA, Y. C.; FRANCIS, D. M., 2014	PIC-45B	GEOROC	-86.28	48.58	IGNEOUS	PLUTONIC	GABBRO	2650	50	46.66	2.14	14.16				0.29	3.06	7.24	4.93	0.35	0.3	0.57	23	7.61705
KITAYAMA, Y. C.; FRANCIS, D. M., 2014	PIC-55	GEOROC	-86.28	48.58	IGNEOUS	VOLCANIC	THOLEIITE	2650	50	45.59	0.56	10.05				0.18	14.87	9.8	1.25	0.05	0.06	6.41	2	0.65251
KITAYAMA, Y. C.; FRANCIS, D. M., 2014	PIC-57	GEOROC	-86.28	48.58	IGNEOUS	VOLCANIC	THOLEIITE	2650	50	49.76	0.9	12.68				0.19	8.04	13.41	0.91	0.16	0.1	2.35	3.45	0.169364
KITAYAMA, Y. C.; FRANCIS, D. M., 2014	PIC-58	GEOROC	-86.28	48.58	IGNEOUS	VOLCANIC	THOLEIITE	2650	50	50.64	0.93	13.07				0.19	7.52	11.56	1.74	0.17	0.1	1.69	3.5	0.4775
KITAYAMA, Y. C.; FRANCIS, D. M., 2014	PIC-68	GEOROC	-86.28	48.58	IGNEOUS	PLUTONIC	GABBRO	2650	50	47.24	0.73	14.3				0.34	1.41	7.27	6.09	0.5	0.44	1.75	49.9	10.2425
KITAYAMA, Y. C.; FRANCIS, D. M., 2014	PIC-73	GEOROC	-86.28	48.58	IGNEOUS	VOLCANIC	THOLEIITE	2650	50	48.65	0.85	15.97				0.18	6.01	12	2.91	0.21	0.07	1.38	2.2	1.7229
KITAYAMA, Y. C.; FRANCIS, D. M., 2014	PIC-74	GEOROC	-86.28	48.58	IGNEOUS	VOLCANIC	THOLEIITE	2650	50	49.01	0.86	16				0.18	6.28	11.29	3.11	0.22	0.07	1.11	2.4	1.84507
KITAYAMA, Y. C.; FRANCIS, D. M., 2014	PIC-75	GEOROC	-86.28	48.58	IGNEOUS	VOLCANIC	THOLEIITE	2650	50	48.58	0.9	14.89				0.2	7.33	11.72	2.24	0.17	0.07	1.33	2.5	1.04088
KITAYAMA, Y. C.; FRANCIS, D. M., 2014	PIC-77	GEOROC	-86.28	48.58	IGNEOUS	VOLCANIC	THOLEIITE	2650	50	48.16	0.83	15.4				0.18	6.19	13.81	1.28	0.13	0.07	2.05	2.4	0.385291
KITAYAMA, Y. C.; FRANCIS, D. M., 2014	PIC-85	GEOROC	-86.28	48.58	IGNEOUS	VOLCANIC	THOLEIITE	2650	50	49.68	0.94	13.44				0.19	7.27	13.34	0.86	0.11	0.1	2.25	3.33	0.140853
KITAYAMA, Y. C.; FRANCIS, D. M., 2014	PIC-86	GEOROC	-86.28	48.58	IGNEOUS	VOLCANIC	THOLEIITE	2650	50	48.09	0.98	13.35				0.21	8.64	11.07	1.56	0.14	0.1	2.47	3.44	0.56778
KITAYAMA, Y. C.; FRANCIS, D. M., 2014	PIC-89	GEOROC	-86.28	48.58	IGNEOUS	PLUTONIC	GABBRO	2650	50	46.55	1.66	14.15				0.33	2.41	9.43	4.39	0.81	0.3	0.9	43.3	7.6169
KITAYAMA, Y. C.; FRANCIS, D. M., 2014	PIC-93	GEOROC	-86.28	48.58	IGNEOUS	VOLCANIC	THOLEIITE	2650	50	47.15	0.89	12.79				0.2	11.62	9.13	2.01	0.12	0.1	2.79	3	1.09323
KITAYAMA, Y. C.; FRANCIS, D. M., 2014	PIC-95	GEOROC	-86.28	48.58	IGNEOUS	VOLCANIC	THOLEIITE	2650	50	47.26	0.92	12.66				0.18	9.88	9.56	2.17	0.14	0.1	4.34	4	1.25261
CONDIE, K. C.; BOBROW, D. J.; CARD, K. D., 1987	36	GEOROC	-80	47	IGNEOUS	VOLCANIC	THOLEIITE	2630	0	51.6	1.26	14.1	15			0.21	5.14	9.51	2.37	0.63	0.12	0.52	8	1.04651
CONDIE, K. C.; BOBROW, D. J.; CARD, K. D., 1987	38	GEOROC	-80	47	IGNEOUS	VOLCANIC	THOLEIITE	2630	0	50.4	1.75	12.7	18.2			0.25	4.61	9.01	2.1	0.5	0.21	0.59	10	0.913514
CONDIE, K. C.; BOBROW, D. J.; CARD, K. D., 1987	74	GEOROC	-80	47	IGNEOUS	VOLCANIC	THOLEIITE	2630	0	49.1	1.69	13.9	15.1			0.21	6.34	10.04	2.12	0.69	0.16	1.02	9	1.29444
CONDIE, K. C.; BOBROW, D. J.; CARD, K. D., 1987	107	GEOROC	-80	47	IGNEOUS	VOLCANIC	THOLEIITE	2630	0	50.7	1.21	14.1	15			0.21	5.39	9.41	2.51	0.76	0.17	0.98	9	1.38869
FRYER, B. J.; JENNER, G. A., 1978	6	GEOROC	-85	68	IGNEOUS	VOLCANIC	THOLEIITE	2600	100	48	0.91	14.93	13.46			0.21	9.18	10.18	2.08	0.25	0.07	0.81		1.08578
FRYER, B. J.; JENNER, G. A., 1978	7	GEOROC	-85	68	IGNEOUS	VOLCANIC	THOLEIITE	2600	100	49.12	0.9	15.06	12.31			0.21	8.11	11.24	2.38	0.11	0.06	0.73		1.01309
FRYER, B. J.; JENNER, G. A., 1978	8	GEOROC	-85	68	IGNEOUS	VOLCANIC	THOLEIITE	2600	100	48.87	1.16	14.74	13.92			0.2	7.28	9.6	2.97	0.38	0.12	0.59		1.91184
FRYER, B. J.; JENNER, G. A., 1978	9	GEOROC	-85	68	IGNEOUS	VOLCANIC	THOLEIITE	2600	100	49.71	1.04	15.28	11.57			0.2	6.64	11.73	2.5	0.24	0.08	0.61		1.11887
FRYER, B. J.; JENNER, G. A., 1978	10	GEOROC	-85	68	IGNEOUS	VOLCANIC	THOLEIITE	2600	100	50.72	1.9	12.8	18.21			0.21	4.27	9.62	3.13	0.11	0.08	0.51		1.35979
FRYER, B. J.; JENNER, G. A., 1978	11	GEOROC	-85	68	IGNEOUS	VOLCANIC	THOLEIITE	2600	100	49.84	0.61	16.18	10.43			0.18	8.68	9.97	2.12	1.32	0.07	0.57		1.73006
FRYER, B. J.; JENNER, G. A., 1978	13	GEOROC	-85	68	IGNEOUS	VOLCANIC	THOLEIITE	2600	100	50.05	0.64	15.77	10.89			0.19	8.15	11.26	2.36	0.12	0.06	0.66		0.872397
MANIKYAMBA, C.; KERRICH, R.; KHANNA, T. C.; SATYANARAYANAN, M.; KESHAV KRISHNA, A., 2009	H-21	GEOROC	76.6	16.1	IGNEOUS	VOLCANIC	BASALT	2600	0	51.27	1.29	11.77	14.78			0.22	5.91	9.67	3.25	0.17	0.17	1.68	4.96	1.41432
MANIKYAMBA, C.; KERRICH, R.; KHANNA, T. C.; SATYANARAYANAN, M.; KESHAV KRISHNA, A., 2009	H-31	GEOROC	76.6	16.1	IGNEOUS	VOLCANIC	BASALT	2600	0	50.38	0.65	12.95	11.64			0.18	9.94	10.37	1.52	0.94	0.1	1.2	3.87	0.82
MANIKYAMBA, C.; KERRICH, R.; KHANNA, T. C.; SATYANARAYANAN, M.; KESHAV KRISHNA, A., 2009	H-32	GEOROC	76.6	16.1	IGNEOUS	VOLCANIC	BASALT	2600	0	50.63	0.72	12.84	12.64			0.2	9.45	10.18	1.48	0.96	0.1	1	3.83	0.780288
MANIKYAMBA, C.; KERRICH, R.; KHANNA, T. C.; SATYANARAYANAN, M.; KESHAV KRISHNA, A., 2009	H-58	GEOROC	76.6	16.1	IGNEOUS	VOLCANIC	BASALT	2600	0	47.13	1.27	11.37	15.68			0.2	10.77	11.32	2.02	0.15	0.12	0.89	4.25	1.14017
MANIKYAMBA, C.; KERRICH, R.; KHANNA, T. C.; SATYANARAYANAN, M.; KESHAV KRISHNA, A., 2009	H-59	GEOROC	76.6	16.1	IGNEOUS	VOLCANIC	BASALT	2600	0	47.51	1.13	10.62	15.39			0.18	11.49	10.48	2.06	0.15	0.1	1.08	4.57	1.08295
MANIKYAMBA, C.; KERRICH, R.; KHANNA, T. C.; SATYANARAYANAN, M.; KESHAV KRISHNA, A., 2009	H-60	GEOROC	76.6	16.1	IGNEOUS	VOLCANIC	BASALT	2600	0	50.88	1.23	10.92	12.55			0.18	9.73	10.29	2.27	0.24	0.11	1.99	4.33	0.799505
MANIKYAMBA, C.; KERRICH, R.; KHANNA, T. C.; SATYANARAYANAN, M.; KESHAV KRISHNA, A., 2009	H-62	GEOROC	76.6	16.1	IGNEOUS	VOLCANIC	BASALT	2600	0	47.68	1.23	11.88	15.28			0.18	11.14	9.63	2.56	0.16	0.11	0.96	4.47	1.58085
MANIKYAMBA, C.; KERRICH, R.; KHANNA, T. C.; SATYANARAYANAN, M.; KESHAV KRISHNA, A., 2009	H-63	GEOROC	76.6	16.1	IGNEOUS	VOLCANIC	BASALT	2600	0	50.79	1.29	11.39	12.55			0.19	10.6	9.48	1.82	0.31	0.13	2.01	4.24	0.582401
MANIKYAMBA, C.; KERRICH, R.; KHANNA, T. C.; SATYANARAYANAN, M.; KESHAV KRISHNA, A., 2009	H-67	GEOROC	76.6	16.1	IGNEOUS	VOLCANIC	BASALT	2600	0	50.44	1.03	12.19	12.18			0.2	10.54	9.44	2.17	0.16	0.09	1.98	3.21	0.729691
MANIKYAMBA, C.; KERRICH, R.; KHANNA, T. C.; SATYANARAYANAN, M.; KESHAV KRISHNA, A., 2009	H-68	GEOROC	76.6	16.1	IGNEOUS	VOLCANIC	BASALT	2600	0	46.13	0.99	12.3	15.22			0.18	10.56	12.02	1.75	0.17	0.1	0.93	3.55	1.17776
MANIKYAMBA, C.; KERRICH, R.; KHANNA, T. C.; SATYANARAYANAN, M.; KESHAV KRISHNA, A., 2009	H-69	GEOROC	76.6	16.1	IGNEOUS	VOLCANIC	BASALT	2600	0	50.8	0.98	12.37	12.44			0.18	9.97	9.88	1.98	0.26	0.09	1.96	3.2	0.643282
MANIKYAMBA, C.; KERRICH, R.; KHANNA, T. C.; SATYANARAYANAN, M.; KESHAV KRISHNA, A., 2009	H-70	GEOROC	76.6	16.1	IGNEOUS	VOLCANIC	BASALT	2600	0	50.66	0.87	11.47	12.69			0.18	10.51	10.11	1.9	0.12	0.09	2.21	3.39	0.532689
MANIKYAMBA, C.; KERRICH, R.; KHANNA, T. C.; SATYANARAYANAN, M.; KESHAV KRISHNA, A., 2009	H-71	GEOROC	76.6	16.1	IGNEOUS	VOLCANIC	BASALT	2600	0	50.25	0.86	12.02	12.61			0.18	9.81	9.88	2.02	0.1	0.1	2.32	3.68	0.619917
RIVALENTI, G.; GIRARDI, V. A. V.; COLTORTI, M.; CORREIA, C. T.; MAZZUCCHELLI, M., 1989	BK	GEOROC	-49.42	-14.62	IGNEOUS	VOLCANIC	NOT-GIVEN	2550	50	51.01	0.87	13.64		1.87	8.4	0.21	8.93	13.61	1.09	0.25	0.12			0.22417
RIVALENTI, G.; GIRARDI, V. A. V.; COLTORTI, M.; CORREIA, C. T.; MAZZUCCHELLI, M., 1989	MG6	GEOROC	-49.42	-14.62	IGNEOUS	VOLCANIC	NOT-GIVEN	2550	50	51.01	1.61	12.13		3.07	13.82	0.21	6.4	9.17	2.05	0.26	0.26			0.66618
RIVALENTI, G.; GIRARDI, V. A. V.; COLTORTI, M.; CORREIA, C. T.; MAZZUCCHELLI, M., 1989	MG9	GEOROC	-49.42	-14.62	IGNEOUS	VOLCANIC	NOT-GIVEN	2550	50	51.69	0.88	12.92		2.12	9.52	0.18	8.93	11.18	2.16	0.28	0.14			0.685109
RIVALENTI, G.; GIRARDI, V. A. V.; COLTORTI, M.; CORREIA, C. T.; MAZZUCCHELLI, M., 1989	PYK15	GEOROC	-49.42	-14.62	IGNEOUS	VOLCANIC	NOT-GIVEN	2550	50	46.09	0.65	12.08		2.04	9.18	0.22	15.25	13.44	0.74	0.23	0.1			0.304498
POLAT, A.; KUSKY, T. M.; LI, JIANGHAI; FRYER, B. J.; KERRICH, R.; PATRICK, K., 2005	2002-63	GEOROC	113.714	38.8669	IGNEOUS	VOLCANIC	BASALT	2525	25	50.6	1.23	15.42	13.17			0.19	6.8	9.48	1.94	1.02	0.14	1.21	2.53	1.15284
POLAT, A.; KUSKY, T. M.; LI, JIANGHAI; FRYER, B. J.; KERRICH, R.; PATRICK, K., 2005	2002-64A	GEOROC	113.714	38.8689	IGNEOUS	VOLCANIC	BASALT	2525	25	50.6	0.97	15.58	11.52			0.2	7.64	9.67	2.95	0.77	0.1	1.01	1.01	1.82084
POLAT, A.; KUSKY, T. M.; LI, JIANGHAI; FRYER, B. J.; KERRICH, R.; PATRICK, K., 2005	2002-71	GEOROC	113.767	38.8733	IGNEOUS	VOLCANIC	BASALT	2525	25	50.75	0.99	13.65	14.76			0.23	6.56	9.89	2.26	0.8	0.11	0.3	2.18	1.20821
POLAT, A.; KUSKY, T. M.; LI, JIANGHAI; FRYER, B. J.; KERRICH, R.; PATRICK, K., 2005	2002-72	GEOROC	113.767	38.8733	IGNEOUS	VOLCANIC	BASALT	2525	25	51.09	0.94	13.79	14.31			0.21	6.53	9.82	2.31	0.9	0.1	0.91	2.13	1.27368
POLAT, A.; KUSKY, T. M.; LI, JIANGHAI; FRYER, B. J.; KERRICH, R.; PATRICK, K., 2005	2002-73	GEOROC	113.74	38.7787	IGNEOUS	VOLCANIC	BASALT	2525	25	49.63	1.16	15.28	13.33			0.19	7.75	8.47	2.49	1.58	0.13	1.06	3.45	2.49848
POLAT, A.; KUSKY, T. M.; LI, JIANGHAI; FRYER, B. J.; KERRICH, R.; PATRICK, K., 2005	2002-74	GEOROC	113.74	38.8689	IGNEOUS	VOLCANIC	BASALT	2525	25	50.87	1.84	16.71	12.92			0.18	4.83	7.97	0.3	3.48	0.9	0.5	8.04	1.81555
POLAT, A.; KUSKY, T. M.; LI, JIANGHAI; FRYER, B. J.; KERRICH, R.; PATRICK, K., 2005	2002-85	GEOROC	113.693	38.9303	IGNEOUS	VOLCANIC	BASALT	2525	25	48.82	1.03	12.57	15.12			0.28	10.81	9.7	0.09	1.28	0.31	1.42	3.49	0.322491
POLAT, A.; KUSKY, T. M.; LI, JIANGHAI; FRYER, B. J.; KERRICH, R.; PATRICK, K., 2005	2002-86	GEOROC	113.693	38.9303	IGNEOUS	VOLCANIC	BASALT	2525	25	47.7	0.61	14.39	15.26			0.29	9.56	9.88	0.05	1.79	0.46	0.91	1.73	0.72034
POLAT, A.; KUSKY, T. M.; LI, JIANGHAI; FRYER, B. J.; KERRICH, R.; PATRICK, K., 2005	2002-92	GEOROC	113	38.5	IGNEOUS	VOLCANIC	BASALT	2525	25	49.54	0.97	16.75	12.07			0.14	6.96	8.65	3.06	1.67	0.19	1.16	3.23	3.42093
POLAT, A.; KUSKY, T. M.; LI, JIANGHAI; FRYER, B. J.; KERRICH, R.; PATRICK, K., 2005	2002-93	GEOROC	113	38.5	IGNEOUS	VOLCANIC	BASALT	2525	25	49.32	1.64	13.3	16.65			0.3	5.67	8.95	1.9	2.01	0.26	1.16	3.45	2.419
POLAT, A.; KUSKY, T. M.; LI, JIANGHAI; FRYER, B. J.; KERRICH, R.; PATRICK, K., 2005	2002-94	GEOROC	113	38.5	IGNEOUS	VOLCANIC	BASALT	2525	25	50.4	1.67	13.49	15.45			0.32	5.71	8	2.2	2.51	0.25	1.21	4.34	2.99785
POLAT, A.; KUSKY, T. M.; LI, JIANGHAI; FRYER, B. J.; KERRICH, R.; PATRICK, K., 2005	2-十一月	GEOROC	114.128	39.0068	IGNEOUS	VOLCANIC	BASALT	2525	25	50.8	0.86	15.13	11.08			0.18	8.41	9.65	0.07	3.35	0.46	0.81	1.49	1.49954
POLAT, A.; KUSKY, T. M.; LI, JIANGHAI; FRYER, B. J.; KERRICH, R.; PATRICK, K., 2005	TK-15	GEOROC	113	38.5	IGNEOUS	VOLCANIC	BASALT	2525	25	51.22	1.03	13.58	14.15			0.22	6.97	10.19	1.95	0.56	0.13	0.96	2.21	0.766436
POLAT, A.; KUSKY, T. M.; LI, JIANGHAI; FRYER, B. J.; KERRICH, R.; PATRICK, K., 2005	TK16	GEOROC	113	38.5	IGNEOUS	VOLCANIC	BASALT	2525	25	49.34	0.95	14.64	14.33			0.21	7.77	9.77	0.08	2.75	0.16	2.56	1.71	1.26323
CORREA DA COSTA, P. C.; GIRARDI, V. A. V., 2005	CR02	GEOROC	-49.9	-14.5	IGNEOUS	VOLCANIC	BASALT	2490	0	49.9	1.16	12.45	13.1	1.56	11.54	0.18	9.52	11.66	1.7	0.24	0.11	0.91	3	0.545449
CORREA DA COSTA, P. C.; GIRARDI, V. A. V., 2005	CR03	GEOROC	-49.9	-14.5	IGNEOUS	VOLCANIC	BASALT	2490	0	49.2	1.08	12.44	13.21	1.57	11.64	0.19	10.01	11.68	1.59	0.25	0.11	0.99	3	0.546065
CORREA DA COSTA, P. C.; GIRARDI, V. A. V., 2005	CR04	GEOROC	-49.9	-14.5	IGNEOUS	VOLCANIC	BASALT	2490	0	49.4	1.39	11.96	14.53	1.73	12.8	0.19	9.11	11.51	1.77	0.23	0.15	1.23	3.4	0.625
CORREA DA COSTA, P. C.; GIRARDI, V. A. V., 2005	CR06	GEOROC	-49.9	-14.5	IGNEOUS	VOLCANIC	BASALT	2490	0	49.7	1.44	12.46	14.53	1.73	12.8	0.2	8.6	11.09	1.97	0.24	0.15	0.7	3.7	0.72897
CORREA DA COSTA, P. C.; GIRARDI, V. A. V., 2005	CR07	GEOROC	-49.9	-14.5	IGNEOUS	VOLCANIC	BASALT	2490	0	50.4	1.18	12.19	13.38	1.59	11.79	0.18	9.38	11.45	1.57	0.25	0.12	0.75	4	0.447622
CORREA DA COSTA, P. C.; GIRARDI, V. A. V., 2005	CR08	GEOROC	-49.9	-14.5	IGNEOUS	VOLCANIC	BASALT	2490	0	50	1.32	12.51	13.57	1.61	11.96	0.18	9	11.53	1.72	0.21	0.12	0.97	2	0.532129
CORREA DA COSTA, P. C.; GIRARDI, V. A. V., 2005	CR09	GEOROC	-49.9	-14.5	IGNEOUS	VOLCANIC	BASALT	2490	0	50	1.3	12	14.24	1.69	12.55	0.19	9.26	11.29	1.46	0.33	0.14	0.65	2	0.457729
CORREA DA COSTA, P. C.; GIRARDI, V. A. V., 2005	CR10	GEOROC	-49.9	-14.5	IGNEOUS	VOLCANIC	BASALT	2490	0	49.9	1.19	12.12	13.9	1.65	12.25	0.19	9.2	11.45	1.77	0.32	0.1	0.88	2.3	0.633058
CORREA DA COSTA, P. C.; GIRARDI, V. A. V., 2005	CR100	GEOROC	-49.9	-14.5	IGNEOUS	VOLCANIC	BASALT	2490	0	50	1.1	12.94	13.15	1.56	11.59	0.18	9.15	11.43	1.84	0.2	0.14	0.62		0.594514
CORREA DA COSTA, P. C.; GIRARDI, V. A. V., 2005	CR104	GEOROC	-49.9	-14.5	IGNEOUS	VOLCANIC	BASALT	2490	0	50	1.35	13.88	13.03	1.55	11.48	0.18	8.29	11.11	2.07	0.18	0.18	0.01	3.4	0.723214
CORREA DA COSTA, P. C.; GIRARDI, V. A. V., 2005	CR105	GEOROC	-49.9	-14.5	IGNEOUS	VOLCANIC	BASALT	2490	0	50.6	0.98	12.08	13.71	1.63	12.08	0.19	9.33	11.25	1.58	0.3	0.14	0.84	2.8	0.465053
CORREA DA COSTA, P. C.; GIRARDI, V. A. V., 2005	CR106	GEOROC	-49.9	-14.5	IGNEOUS	VOLCANIC	BASALT	2490	0	51.1	1.01	12.59	13.3	1.58	11.72	0.18	8.89	11.14	1.7	0.21	0.14	0.61	4	0.450383
CORREA DA COSTA, P. C.; GIRARDI, V. A. V., 2005	CR108	GEOROC	-49.9	-14.5	IGNEOUS	VOLCANIC	BASALT	2490	0	50.1	1.31	12.42	13.84	1.65	12.19	0.19	8.98	11.15	1.82	0.26	0.15	0.66	3.5	0.609352
CORREA DA COSTA, P. C.; GIRARDI, V. A. V., 2005	CR12	GEOROC	-49.9	-14.5	IGNEOUS	VOLCANIC	BASALT	2490	0	49.4	1.1	12.17	13.56	1.61	11.95	0.19	9.78	11.74	1.66	0.24	0.11	0.93	4	0.564063
CORREA DA COSTA, P. C.; GIRARDI, V. A. V., 2005	GO01	GEOROC	-49.9	-14.5	IGNEOUS	VOLCANIC	BASALT	2490	0	49.5	2.23	9.91	20.31	2.42	17.89	0.22	5.68	9.72	2.42	0.84	0.3	0.91	10	1.63502
CORREA DA COSTA, P. C.; GIRARDI, V. A. V., 2005	GO03	GEOROC	-49.9	-14.5	IGNEOUS	VOLCANIC	BASALT	2490	0	49.5	2.06	10.45	18.92	2.25	16.67	0.21	6.21	10.23	2.59	0.71	0.22	0.77	6	1.67538
CORREA DA COSTA, P. C.; GIRARDI, V. A. V., 2005	GO04	GEOROC	-49.9	-14.5	IGNEOUS	VOLCANIC	BASALT	2490	0	49.2	2.13	10.19	19.29	2.29	17	0.21	6.36	10.5	2.19	0.73	0.27	0.75	7	1.37523
CORREA DA COSTA, P. C.; GIRARDI, V. A. V., 2005	GO08	GEOROC	-49.9	-14.5	IGNEOUS	VOLCANIC	BASALT	2490	0	50.7	2.15	10.1	19.72	2.35	17.37	0.21	5.61	9.6	2.03	0.79	0.3	0.69	10	1.03278
CORREA DA COSTA, P. C.; GIRARDI, V. A. V., 2005	GO100	GEOROC	-49.9	-14.5	IGNEOUS	VOLCANIC	BASALT	2490	0	49.4	1.71	13.77	15.09	1.79	13.3	0.18	7.24	9.06	2.69	1.09	0.32	0.6	8.6	2.23256
CORREA DA COSTA, P. C.; GIRARDI, V. A. V., 2005	GO106	GEOROC	-49.9	-14.5	IGNEOUS	VOLCANIC	BASALT	2490	0	51.8	1.73	11.36	17.78	2.11	15.67	0.19	5.33	8.92	2.52	1.08	0.34	0.64	10	1.47273
CORREA DA COSTA, P. C.; GIRARDI, V. A. V., 2005	GO107	GEOROC	-49.9	-14.5	IGNEOUS	VOLCANIC	BASALT	2490	0	49.9	1	13.05	12.99	1.54	11.44	0.18	9.34	11.56	1.67	0.24	0.11	0.87	4	0.52871
CORREA DA COSTA, P. C.; GIRARDI, V. A. V., 2005	GO108	GEOROC	-49.9	-14.5	IGNEOUS	VOLCANIC	BASALT	2490	0	50.2	1.1	12.39	13.24	1.57	11.67	0.18	9.58	11.45	1.53	0.2	0.1	1.01	4	0.415681
CORREA DA COSTA, P. C.; GIRARDI, V. A. V., 2005	GO11	GEOROC	-49.9	-14.5	IGNEOUS	VOLCANIC	BASALT	2490	0	51.9	2.01	10.46	18.36	2.18	16.18	0.2	5.27	8.89	2.52	1.2	0.37	0.85	16	1.55488
CORREA DA COSTA, P. C.; GIRARDI, V. A. V., 2005	GO110	GEOROC	-49.9	-14.5	IGNEOUS	VOLCANIC	BASALT	2490	0	50.4	0.84	12.59	11.87	1.41	10.46	0.18	10.23	11.58	1.65	0.2	0.1	1.15	2	0.4625
CORREA DA COSTA, P. C.; GIRARDI, V. A. V., 2005	GO111	GEOROC	-49.9	-14.5	IGNEOUS	VOLCANIC	BASALT	2490	0	50.5	1.02	10.35	13.3	1.58	11.72	0.19	11.79	9.98	1.46	0.23	0.12	1.06	3	0.380813
CORREA DA COSTA, P. C.; GIRARDI, V. A. V., 2005	GO112	GEOROC	-49.9	-14.5	IGNEOUS	VOLCANIC	BASALT	2490	0	49.5	1.11	12.99	13.75	1.64	12.11	0.18	8.97	11.21	2.03	0.25	0.14	0.95	2	0.799754
CORREA DA COSTA, P. C.; GIRARDI, V. A. V., 2005	GO12	GEOROC	-49.9	-14.5	IGNEOUS	VOLCANIC	BASALT	2490	0	51.1	2.08	11.8	17.86	2.12	15.74	0.19	4.52	8.85	2.84	1.3	0.39	0.58	17	2.116
CORREA DA COSTA, P. C.; GIRARDI, V. A. V., 2005	GO13	GEOROC	-49.9	-14.5	IGNEOUS	VOLCANIC	BASALT	2490	0	51.7	1.11	13.92	13.92	1.66	12.26	0.19	7.08	8.88	2.33	1.43	0.2	1.04	7	1.62501
CORREA DA COSTA, P. C.; GIRARDI, V. A. V., 2005	GO14	GEOROC	-49.9	-14.5	IGNEOUS	VOLCANIC	BASALT	2490	0	50.3	2.47	9.68	20.48	2.44	18.04	0.22	5.58	9.59	1.93	0.68	0.3	1.12	7.6	0.933164
CORREA DA COSTA, P. C.; GIRARDI, V. A. V., 2005	GO15	GEOROC	-49.9	-14.5	IGNEOUS	VOLCANIC	BASALT	2490	0	49.9	2.23	10.03	19.71	2.34	17.37	0.22	5.81	10.04	2.29	0.72	0.26	0.97	7.2	1.31306
JOLLY, W. T., 1987	4374	GEOROC	-83.55	46.25	IGNEOUS	VOLCANIC	BASALT	2450	0	51.2	1.19	13	15.1			0.52	5.26	3.74	2.43	1.07	0.11		14	1.4939
JOLLY, W. T., 1987	4291C	GEOROC	-83.55	46.25	IGNEOUS	VOLCANIC	BASALT	2450	0	50.4	3.28	12.3		15		0.15	4.92	6.42	0.77	1.93	1.68		15	0.985135
JOLLY, W. T., 1987	4307E2D	GEOROC	-83.55	46.25	IGNEOUS	VOLCANIC	BASALT	2450	0	50	1.58	10.9		14.1		0.24	9.84	8.97	2.55	0.68	0.16		15	1.49041
JOLLY, W. T., 1987	4307E2L	GEOROC	-83.55	46.25	IGNEOUS	VOLCANIC	BASALT	2450	0	50.5	1.16	14.2	12			0.28	7.09	10.2	1.35	1.26	0.19		6	0.90828
JOLLY, W. T., 1987	4336B	GEOROC	-83.55	46.25	IGNEOUS	VOLCANIC	BASALT	2450	0	51.1	1.21	14.2		15.4		0.49	6.4	6.93	2.75	1.09	0.09		6	1.82044
JOLLY, W. T., 1987	4357C	GEOROC	-83.55	46.25	IGNEOUS	VOLCANIC	BASALT	2450	0	50.4	1.09	14.1		12.3		0.2	5.18	10.4	2.76	0.61	0.05		13	1.53472
JOLLY, W. T., 1987	4413A	GEOROC	-83.55	46.25	IGNEOUS	VOLCANIC	BASALT	2450	0	49.7	0.87	14.2	13.4			0.57	4.87	6.29	3.07	3.44	0.05		22	6.32539
JOLLY, W. T., 1987	4443K	GEOROC	-83.55	46.25	IGNEOUS	VOLCANIC	ANDESITE	2450	0	49.5	0.98	16.3	14.8			0.18	7.22	1.27	3.7	2.2	0.08		46	5.35538
JOLLY, W. T., 1987	4445A	GEOROC	-83.55	46.25	IGNEOUS	VOLCANIC	BASALT	2450	0	51	0.87	13.4	14			0.24	6.29	7.56	3.4	0.43	0.04		10	1.83361
JOLLY, W. T., 1987	4449B	GEOROC	-83.55	46.25	IGNEOUS	VOLCANIC	BASALT	2450	0	51.4	0.67	12	13			0.27	8.72	7.1	3.41	0.65	0.05		10	1.96233
JOLLY, W. T., 1987	4450N	GEOROC	-83.55	46.25	IGNEOUS	VOLCANIC	BASALT	2450	0	51.4	0.79	14.3	13.5			0.28	6.11	7.8	3.87	1.34	0.05		51	3.23144
STEPANOVA, A. V.; STEPANOV, V. S., 2010	C-2396-24	GEOROC	33.22	67.55	IGNEOUS	VOLCANIC	THOLEIITE	2450	50	50.82	1.1	10.56	14.87			0.18	9.08	8.88	2.88	0.82	0.12	1.67	11.2	1.75064
STEPANOVA, A. V.; STEPANOV, V. S., 2010	C-2407-41	GEOROC	33.22	67.55	IGNEOUS	VOLCANIC	THOLEIITE	2450	50	50.44	1.08	10.39	14.079			0.18	9.83	9.25	2.95	0.79	0.16	1.43	10.7	1.88005
MUTANEN, T., 1997	R302/233.65-233.80M	GEOROC	27	67.72	IGNEOUS	PLUTONIC	GABBRO	2440	0	51.03	0.19	17.67				0.12	7.36	10.99	3.08	0.8	0			1.87477
VREVSKII, A. B., 2011	08-/08	GEOROC	33	67.67	IGNEOUS	VOLCANIC	BASALT	2430	0	49.9	0.87	15.3				0.18	7.85	10.8	2.13	0.3	0.07	0.55	3.2	0.855783
VREVSKII, A. B., 2011	205-/84	GEOROC	33	67.67	IGNEOUS	VOLCANIC	BASALT	2430	0	50.01	0.81	15.16				0.17	6.44	10.13	2.01	0.45	0.09	2.54	4.51	0.863281
VREVSKII, A. B., 2011	205A-/84	GEOROC	33	67.67	IGNEOUS	VOLCANIC	BASALT	2430	0	48.72	0.98	16.69				0.06	7.07	9.24	3.09	0.26	0.04	2.02	5.05	1.96198
VREVSKII, A. B., 2011	63-2-/84	GEOROC	33	67.67	IGNEOUS	VOLCANIC	BASALT	2430	0	49.4	0.81	15.4				0.17	7.78	10.43	2.36	0.42		1.62	5.51	1.20756
MANNINEN, T., 1991	1	GEOROC	28.72	66.91	IGNEOUS	VOLCANIC	BASALT	2415	35	50.61	1.3	14.99	13.52			0.18	7.25	7.39	4.2	0.39	0.13			2.76848
MANNINEN, T., 1991	1	GEOROC	28.7525	66.9232	IGNEOUS	VOLCANIC	BASALT	2415	35	48.7	1.29	14.4	13.06			0.22	6.79	8.66	3.16	0.21	0.14			1.99244
MANNINEN, T., 1991	2	GEOROC	28.8	66.87	IGNEOUS	VOLCANIC	BASALT	2415	35	51.98	1.09	15.02	12.69			0.13	8.14	5.46	5.26	0.12	0.11			3.22321
MANNINEN, T., 1991	2	GEOROC	28.7516	66.9239	IGNEOUS	VOLCANIC	BASALT	2415	35	49.6	1.3	14.9	13.47			0.19	6.79	7.18	4.21	0.23	0.13			2.98691
MANNINEN, T., 1991	2	GEOROC	28.88	66.99	IGNEOUS	VOLCANIC	NOT-GIVEN	2415	35	45.5	0.7	9.62	13.43			0.16	15.5	6.22	1.7	0.04	0.04			1.21104
MANNINEN, T., 1991	3	GEOROC	28.7509	66.9243	IGNEOUS	VOLCANIC	BASALT	2415	35	50.6	1.24	14.8	13.26			0.12	7.77	5.87	5.02	0.73	0.13			4.35033
MANNINEN, T., 1991	3	GEOROC	29.04	67.09	IGNEOUS	VOLCANIC	BASALT	2415	35	50.37	0.86	15.24	13.1			0.2	6.72	10.64	2.47	0.25	0.09			1.00385
MANNINEN, T., 1991	3	GEOROC	29.1726	67.0846	IGNEOUS	VOLCANIC	BASALT	2415	35	48.3	0.9	14.2	12.78			0.2	6.47	10.6	2.18	0.21	0.1			1.07775
MANNINEN, T., 1991	3	GEOROC	28.88	66.99	IGNEOUS	VOLCANIC	NOT-GIVEN	2415	35	51.7	0.68	12.5	13.3			0.23	10.6	2.5	4.3	0.02	0.06			2.1451
MANNINEN, T., 1991	4	GEOROC	29.1753	67.0752	IGNEOUS	VOLCANIC	BASALT	2415	35	48.9	0.9	13.8	13.77			0.22	7.99	10.4	1.64	0.28	0.1			0.624814
MANNINEN, T., 1991	5	GEOROC	29.1648	67.0644	IGNEOUS	VOLCANIC	BASALT	2415	35	49.4	0.9	14.9	12.98			0.2	7.03	10.3	2.6	0.22	0.1			1.24256
MANNINEN, T., 1991	5	GEOROC	28.85	67.11	IGNEOUS	VOLCANIC	BASALT	2415	35	50.51	0.93	15.94	11.9			0.17	6.64	9.63	3.44	0.69	0.1			2.27123
MANNINEN, T., 1991	6	GEOROC	29.13	67.06	IGNEOUS	VOLCANIC	BASALT	2415	35	50.97	0.9	13.51	13.51			0.22	7.48	11.22	1.86	0.2	0.09			0.532447
MANNINEN, T., 1991	6	GEOROC	29.0678	67.088	IGNEOUS	VOLCANIC	BASALT	2415	35	46.9	0.8	15.1	12.51			0.19	6.99	10.3	1.87	0.27	0.1			1.17426
MANNINEN, T., 1991	7	GEOROC	29.0644	67.0867	IGNEOUS	VOLCANIC	BASALT	2415	35	48	0.94	14.3	13.64			0.2	6.52	10.7	1.69	0.25	0.11			0.75272
MANNINEN, T., 1991	8	GEOROC	29.061	67.0858	IGNEOUS	VOLCANIC	BASALT	2415	35	48.6	0.89	15	12.5			0.19	6.77	9.4	2.63	0.29	0.1			1.52257
MANNINEN, T., 1991	9	GEOROC	29.0588	67.0848	IGNEOUS	VOLCANIC	BASALT	2415	35	48.3	0.76	14.2	12.4			0.19	6.66	10.7	1.91	0.2	0.09			0.840019
MANNINEN, T., 1991	10	GEOROC	29.06	67.0813	IGNEOUS	VOLCANIC	BASALT	2415	35	50.1	0.82	14	12.41			0.2	6.44	9.67	2.13	0.21	0.1			0.771211
MANNINEN, T., 1991	11	GEOROC	29.0566	67.0799	IGNEOUS	VOLCANIC	BASALT	2415	35	48.1	0.85	15	11.71			0.17	5.73	11	2.71	0.25	0.1			1.71796
MANNINEN, T., 1991	12	GEOROC	29.0521	67.079	IGNEOUS	VOLCANIC	BASALT	2415	35	48.9	0.79	14.2	12.13			0.17	6.55	10.3	1.63	0.31	0.08			0.637898
MANNINEN, T., 1991	13	GEOROC	29.0603	67.0741	IGNEOUS	VOLCANIC	BASALT	2415	35	51.4	0.73	14.2	11.14			0.17	6.46	9.09	2.13	0.18	0.08			0.63525
STEPANOVA, A. V.; STEPANOV, V. S., 2010	C-2407-3	GEOROC	33.22	67.55	IGNEOUS	PLUTONIC	GABBRO	2400	40	51.02	0.6	10.56	12.896			0.18	14.48	8	1.68	0.51	0.08	0.75	3	0.598017
STEPANOVA, A. V.; STEPANOV, V. S., 2010	IZ-M2-1	GEOROC	33.22	67.55	IGNEOUS	PLUTONIC	GABBRO	2400	40	49.04	0.58	11.16	11.2			0.15	16.16	7.51	1.69	0.48	0.12	1.99	2.6	0.779619
STEPANOVA, A. V.; STEPANOV, V. S., 2010	IZ-M3/1	GEOROC	33.22	67.55	IGNEOUS	PLUTONIC	GABBRO	2400	40	50.26	0.87	6.92	14.31			0.18	15.4	7.32	2.96	0.77	0.14	1.32	9.5	1.91638
STEPANOVA, A. V.; STEPANOV, V. S., 2010	SUP-5-1	GEOROC	33.22	67.55	IGNEOUS	PLUTONIC	GABBRO	2400	40	51.9	1.08	9.27	11.8			0.17	13.88	8.29	2.55	0.79	0.03	0.88	8.6	1.25344
KLEIN, E. L.; LUZARDO, R.; MOURA, C. A. V.; LOBATO, D. C.; BRITO, R. S. C.; ARMSTRONG, R. A., 2009	EK22B	GEOROC	-45.5	-1.25	IGNEOUS	VOLCANIC	BASALT	2160	10	51.56	1.05	17.98	12.3			0.22	4.74	7.8	3.39	0.8	0.16	2.1	4.1	2.05095
IACUMIN, P.; PICCIRILLO, E. M.; GIRARDI, V. A. V.; TEIXEIRA, W.; BELLIENI, G.; ECHEVESTE, H.; FERNANDEZ, R.; PINESE, J. P. P.; RIBOT, A., 2001	SL1	GEOROC	-59.15	-37.32	IGNEOUS	PLUTONIC	GABBRO	2150	0	49.45	0.44	14.59				0.16	11.22	13.71	1.21	0.5	0.19		7	0.453349
NGOM, P. M.; CORDANI, U. G.; TEIXEIRA, W.; JANASI, V. A., 2010	1	GEOROC	-12	13	IGNEOUS	VOLCANIC	BASALT	2140	60	50.88	0.73	13.97		12.01		0.19	7.16	10.39	2.2	0.06	0.05	2.21	1.55	0.648173
NGOM, P. M.; CORDANI, U. G.; TEIXEIRA, W.; JANASI, V. A., 2010	7	GEOROC	-12	13	IGNEOUS	VOLCANIC	BASALT	2140	60	47.69	1.31	13.61		13.75		0.2	4.23	14.38	1.52	0.02	0.11	3.31	2.84	0.505672
NGOM, P. M.; CORDANI, U. G.; TEIXEIRA, W.; JANASI, V. A., 2010	12	GEOROC	-12	13	IGNEOUS	VOLCANIC	BASALT	2140	60	50.56	1.09	13.93		13.71		0.19	6.24	7.71	3.77	0.08	0.1	2.68	2.4	1.96065
NGOM, P. M.; CORDANI, U. G.; TEIXEIRA, W.; JANASI, V. A., 2010	13	GEOROC	-12	13	IGNEOUS	VOLCANIC	BASALT	2140	60	46.35	0.74	15.36		13.39		0.19	7.52	11.9	1.31	0.01	0.06	3.1	1.5	0.520119
NGOM, P. M.; CORDANI, U. G.; TEIXEIRA, W.; JANASI, V. A., 2010	15	GEOROC	-12	13	IGNEOUS	VOLCANIC	BASALT	2140	60	48.71	0.95	14.99		11.66		0.2	7.49	12.47	2.33	0.16	0.08	1.05	1.44	1.08583
NGOM, P. M.; CORDANI, U. G.; TEIXEIRA, W.; JANASI, V. A., 2010	107	GEOROC	-12	13	IGNEOUS	VOLCANIC	BASALT	2140	60	48.01	0.88	13.87		12.94		0.22	7.12	13.36	1.72	0.2	0.07	1.12	1.84	0.735808
NGOM, P. M.; CORDANI, U. G.; TEIXEIRA, W.; JANASI, V. A., 2010	U 4	GEOROC	-12	13	IGNEOUS	PLUTONIC	GABBRO	2140	60	46.21	1.58	12.9		17.01		0.2	6.84	10.76	1.57	0.16	0.06	2.2	2.57	0.932368
STEPANOVA, A. V.; SAMSONOV, A. V.; SALNIKOVA, E. B.; PUCHTEL, I. S.; LARIONOVA, YU. O.; LARIONOV, A. N.; STEPANOV, V. S.; SHAPOVALOV, Y. B.; EGOROVA, S. V., 2014	1043/3	GEOROC	31.2297	62.0253	IGNEOUS	PLUTONIC	GABBRO	2135	5	46.29	1.95	14.35	19.84			0.24	4.23	7.91	2.6	1.05	0.15	1.02	6.33	4.04939
STEPANOVA, A. V.; SAMSONOV, A. V.; SALNIKOVA, E. B.; PUCHTEL, I. S.; LARIONOVA, YU. O.; LARIONOV, A. N.; STEPANOV, V. S.; SHAPOVALOV, Y. B.; EGOROVA, S. V., 2014	1102/3	GEOROC	31.2297	62.0253	IGNEOUS	PLUTONIC	GABBRO	2135	5	46.09	1.98	12.1	20.44			0.31	5.53	7.57	1.91	2.28	0.14	1.26	6.44	5.68159
STEPANOVA, A. V.; SAMSONOV, A. V.; SALNIKOVA, E. B.; PUCHTEL, I. S.; LARIONOVA, YU. O.; LARIONOV, A. N.; STEPANOV, V. S.; SHAPOVALOV, Y. B.; EGOROVA, S. V., 2014	CA-255-7	GEOROC	30.7358	64.9786	IGNEOUS	PLUTONIC	GABBRO	2133	7	48.37	1.26	14.64	18.25			0.23	4.11	9.22	2.64	0.35	0.19	0.3	7.6	1.66482
STEPANOVA, A. V.; STEPANOV, V. S., 2010	C-1093-2	GEOROC	33.22	67.55	IGNEOUS	VOLCANIC	THOLEIITE	2120	0	49.65	2.37	13.58	14.73			0.22	6.93	10.2	2.61	0.49	0.36		14.7	1.44511
STEPANOVA, A. V.; STEPANOV, V. S., 2010	C-2407-64	GEOROC	33.22	67.55	IGNEOUS	VOLCANIC	THOLEIITE	2120	0	48.83	0.99	14.66	14.136			0.22	7.32	11.02	1.96	0.03	0.09	1.14	4.7	0.679262
STEPANOVA, A. V.; STEPANOV, V. S., 2010	C-2717-2A	GEOROC	33.22	67.55	IGNEOUS	VOLCANIC	THOLEIITE	2120	0	50.34	1.26	15.27	15.2			0.22	5.42	9.92	2.79	0.37	0.22		10.7	1.36044
STEPANOVA, A. V.; STEPANOV, V. S., 2010	C-765-1	GEOROC	33.22	67.55	IGNEOUS	VOLCANIC	THOLEIITE	2120	0	51.37	1.36	12.87	14.34			0.22	7.1	10.53	2.8	0.37	0.12		5.7	1.20059
STEPANOVA, A. V.; STEPANOV, V. S., 2010	C-765-40	GEOROC	33.22	67.55	IGNEOUS	VOLCANIC	THOLEIITE	2120	0	51.36	1.33	14.6	14.11			0.21	5.24	10.33	3.32	0.36	0.2		5.7	1.6199
STEPANOVA, A. V.; STEPANOV, V. S., 2010	F-2/5	GEOROC	33.22	67.55	IGNEOUS	VOLCANIC	THOLEIITE	2120	0	48.46	2.26	14.01	17.51			0.24	5.16	8.15	2.45	0.89	0.59	1.06	16.3	2.04315
STEPANOVA, A. V.; STEPANOV, V. S., 2010	IZ-F1	GEOROC	33.22	67.55	IGNEOUS	VOLCANIC	THOLEIITE	2120	0	48.34	2.14	13.82	17.32			0.25	5.67	8.44	2.41	0.75	0.52	1.19	16.5	1.86996
ABOUCHAMI, W.; BOHER, M.; MICHARD, A.; ALBAREDE, F., 1990	72	GEOROC	-12.03	13.2	IGNEOUS	VOLCANIC	BASALT	2100	0	48.71	0.7	14.52	11.2			0.19	8.14	11.53	1.3	0.71	0.09	2.75	3	0.707548
ABOUCHAMI, W.; BOHER, M.; MICHARD, A.; ALBAREDE, F., 1990	79	GEOROC	-12.03	13.2	IGNEOUS	VOLCANIC	BASALT	2100	0	46.35	1.78	13.24	16.09			0.23	7.41	9.73	2	0.28	0.17	2.81	7	1.55176
ABOUCHAMI, W.; BOHER, M.; MICHARD, A.; ALBAREDE, F., 1990	AS86	GEOROC	2	13.5	IGNEOUS	VOLCANIC	BASALT	2100	0	51.29	0.73	13.66	11.64			0.2	7.45	11.83	1.62	0.11	0.01	1.92		0.361025
ABOUCHAMI, W.; BOHER, M.; MICHARD, A.; ALBAREDE, F., 1990	D4M3	GEOROC	-5.2	7.2	IGNEOUS	VOLCANIC	BASALT	2100	0	48.9	0.77	14.92	10.89			0.17	8.4	10.83	1.99	0.05	0.06	3.01		0.705356
ABOUCHAMI, W.; BOHER, M.; MICHARD, A.; ALBAREDE, F., 1990	GOV7	GEOROC	-5.2	7.2	IGNEOUS	VOLCANIC	BASALT	2100	0	50.53	1.61	13.71	17.63			0.24	3.81	5.82	3.07	0.27	0.04	2.94		1.48149
ABOUCHAMI, W.; BOHER, M.; MICHARD, A.; ALBAREDE, F., 1990	GOV8	GEOROC	-5.2	7.2	IGNEOUS	VOLCANIC	BASALT	2100	0	51.54	1.55	12.91	15.73			0.23	3.75	7.49	2.91	0.37	0.03	3.49		1.25977
ABOUCHAMI, W.; BOHER, M.; MICHARD, A.; ALBAREDE, F., 1990	J196V	GEOROC	-5.2	7.2	IGNEOUS	VOLCANIC	BASALT	2100	0	49.85	1.05	14.25	12.99			0.2	6.92	11.01	1.98	0.13	0.09	1.77		0.649942
ABOUCHAMI, W.; BOHER, M.; MICHARD, A.; ALBAREDE, F., 1990	J31	GEOROC	-5.2	7.2	IGNEOUS	VOLCANIC	BASALT	2100	0	50.37	0.89	14.76	11.65			0.17	7.78	9.29	2.39	0.06	0.06	2.52		0.81445
ABOUCHAMI, W.; BOHER, M.; MICHARD, A.; ALBAREDE, F., 1990	J311	GEOROC	-5.2	7.2	IGNEOUS	PLUTONIC	GABBRO	2100	0	48.79	0.37	15.73	7.24			0.13	9.35	13.7	0.93	0.01	0.04	3.38		0.152608
ABOUCHAMI, W.; BOHER, M.; MICHARD, A.; ALBAREDE, F., 1990	L2542	GEOROC	-5.2	7.2	IGNEOUS	VOLCANIC	BASALT	2100	0	50.24	0.85	14.31	11.95			0.18	7.69	11.08	1.85	0.09	0.07	1.71		0.519834
ABOUCHAMI, W.; BOHER, M.; MICHARD, A.; ALBAREDE, F., 1990	M25	GEOROC	-12.03	13.2	IGNEOUS	VOLCANIC	BASALT	2100	0	49.56	1.2	13.94	14.42			0.22	5.76	9.48	2.12	0.1	0.09	2.96		0.75128
ABOUCHAMI, W.; BOHER, M.; MICHARD, A.; ALBAREDE, F., 1990	M28	GEOROC	-12.03	13.2	IGNEOUS	VOLCANIC	BASALT	2100	0	49.2	0.84	14.36	12.14			0.2	8.2	9.29	2.42	0.33	0.07	2.99		1.21976
ABOUCHAMI, W.; BOHER, M.; MICHARD, A.; ALBAREDE, F., 1990	M515	GEOROC	-12.03	13.2	IGNEOUS	VOLCANIC	BASALT	2100	0	50.73	1.1	13.45	13.7			0.18	5.21	9.34	3.37	0.1	0.1	2.27		1.55768
ABOUCHAMI, W.; BOHER, M.; MICHARD, A.; ALBAREDE, F., 1990	MAS259B	GEOROC	-8.55	23.2	IGNEOUS	VOLCANIC	BASALT	2100	0	47.68	0.98	14.04	13.74			0.22	7.58	9.34	0.3	0.04	0.15	5.57	5	0.0247009
ABOUCHAMI, W.; BOHER, M.; MICHARD, A.; ALBAREDE, F., 1990	N3	GEOROC	-12.03	13.2	IGNEOUS	VOLCANIC	BASALT	2100	0	45.32	1.04	15.66	15.97			0.21	7.48	6.82	3.29	0.08	0.08	4.33		4.89522
ABOUCHAMI, W.; BOHER, M.; MICHARD, A.; ALBAREDE, F., 1990	T17	GEOROC	-12.03	13.2	IGNEOUS	VOLCANIC	BASALT	2100	0	45.01	0.99	11.86	13.59			0.2	10.21	9.08	2.05	0.1	0.07	6.58		2.29975
ABOUCHAMI, W.; BOHER, M.; MICHARD, A.; ALBAREDE, F., 1990	TOU	GEOROC	-5.2	7.2	IGNEOUS	VOLCANIC	BASALT	2100	0	50.1	0.86	11.99	8.88			0.14	10.47	10.13	1.8	1.43	0.14	3.29		1.46942
ABOUCHAMI, W.; BOHER, M.; MICHARD, A.; ALBAREDE, F., 1990	V2023	GEOROC	-5.2	7.2	IGNEOUS	VOLCANIC	BASALT	2100	0	48.55	1.11	14.41	14.26			0.2	6.76	10.68	1.14	0.2	0.09	2.57		0.323532
ABOUCHAMI, W.; BOHER, M.; MICHARD, A.; ALBAREDE, F., 1990	V2M8	GEOROC	-5.2	7.2	IGNEOUS	PLUTONIC	GABBRO	2100	0	50.42	0.42	14.21	7.96			0.15	10.18	12.69	1.37	0.02	0.03	2.45		0.260391
ABOUCHAMI, W.; BOHER, M.; MICHARD, A.; ALBAREDE, F., 1990	YAC18310	GEOROC	-5.2	7.2	IGNEOUS	VOLCANIC	BASALT	2100	0	48.65	1.12	13.56	13.29			0.21	6.81	10.06	1.8	0.11	0.13	3.82	5	0.645681
ABOUCHAMI, W.; BOHER, M.; MICHARD, A.; ALBAREDE, F., 1990	YAC39705	GEOROC	-5.2	7.2	IGNEOUS	VOLCANIC	BASALT	2100	0	51.35	0.88	13.98	10.87			0.17	5.62	10.79	2.88	0.21	0.11	2.7	6	1.14349
PAWLIG, S.; GUEYE, M.; KLISCHIES, R.; SCHWARZ, S.; WEMMER, K.; SIEGESMUND, S., 2006	MP14	GEOROC	-11.5	12.8	IGNEOUS	PLUTONIC	GABBRO	2100	0	47.64	1.23	8.94	17.41			0.18	9.47	11.13	1.73	0.55	0.09	0.89		1.12034
PAWLIG, S.; GUEYE, M.; KLISCHIES, R.; SCHWARZ, S.; WEMMER, K.; SIEGESMUND, S., 2006	MP7	GEOROC	-11.5	12.8	IGNEOUS	PLUTONIC	GABBRO	2100	0	46.62	1.3	15.13	12.09			0.15	7.9	11.17	2.49	1.1	0.09	1.16		3.56025
MAYBORN, K. R.; LESHER, C. E.; CONNELLY, J. N., 2008	158074	GEOROC	-53.34	65.83	IGNEOUS	VOLCANIC	BASALT	2050	50	50.61	1.79	12.74		3.09	11.3	0.25	5.29	10.43	2.53	0.38	0.17	1.03	8	1.11276
MAYBORN, K. R.; LESHER, C. E.; CONNELLY, J. N., 2008	430966	GEOROC	-53.34	65.83	IGNEOUS	VOLCANIC	BASALT	2050	50	49.63	2.66	13.83		3.55	13.05	0.23	3	8.71	2.75	0.63	0.26	1.01	18	1.72314
MAYBORN, K. R.; LESHER, C. E.; CONNELLY, J. N., 2008	430981	GEOROC	-53.34	65.83	IGNEOUS	VOLCANIC	BASALT	2050	50	50.71	1.02	14.09		1.55	9.89	0.21	7.43	11.27	2.15	0.18	0.09	0.79	3.2	0.704137
MAYBORN, K. R.; LESHER, C. E.; CONNELLY, J. N., 2008	430988	GEOROC	-53.34	65.83	IGNEOUS	VOLCANIC	BASALT	2050	50	49.3	1.45	13.34		1.91	11.4	0.22	6.6	11.39	2.25	0.3	0.13	1.31	8.2	1.03214
MAYBORN, K. R.; LESHER, C. E.; CONNELLY, J. N., 2008	430998	GEOROC	-53.34	65.83	IGNEOUS	VOLCANIC	BASALT	2050	50	51.36	1.92	11.79		2.92	13.1	0.24	5.39	8.96	2.31	0.52	0.16	1.34	12	0.958002
MAYBORN, K. R.; LESHER, C. E.; CONNELLY, J. N., 2008	432121	GEOROC	-53.34	65.83	IGNEOUS	VOLCANIC	BASALT	2050	50	50.98	2.01	12.66		2.32	13.18	0.24	5.06	9.36	2.51	0.51	0.18	0.94	10	1.14291
MAYBORN, K. R.; LESHER, C. E.; CONNELLY, J. N., 2008	432143	GEOROC	-53.34	65.83	IGNEOUS	VOLCANIC	BASALT	2050	50	50.57	1.33	13.14		1.26	11.99	0.23	6.98	11.4	2.11	0.22	0.1	1.11	4.6	0.71716
MAYBORN, K. R.; LESHER, C. E.; CONNELLY, J. N., 2008	432151	GEOROC	-53.34	65.83	IGNEOUS	VOLCANIC	BASALT	2050	50	51.59	1.46	15.01		1.59	10.86	0.19	4.71	9.91	2.73	0.43	0.15	1.02	5.7	1.16247
MAYBORN, K. R.; LESHER, C. E.; CONNELLY, J. N., 2008	432158	GEOROC	-53.34	65.83	IGNEOUS	VOLCANIC	BASALT	2050	50	50.48	1.34	13.59		1.75	11.84	0.23	6.12	10.59	2.07	0.35	0.13	1.06	5.2	0.782941
CADMAN, A. C.; TARNEY, J.; BRIDGWATER, D.; MENGEL, F.; WHITEHOUSE, M. J.; WINDLEY, B. F., 2001	416001	GEOROC	-52	65.8	IGNEOUS	VOLCANIC	NOT-GIVEN	2040	0	50.9	1.37	13.6	14.1			0.2	6.43	9.68	3.1	0.48	0.14		7	1.62233
CADMAN, A. C.; TARNEY, J.; BRIDGWATER, D.; MENGEL, F.; WHITEHOUSE, M. J.; WINDLEY, B. F., 2001	416002	GEOROC	-52	65.8	IGNEOUS	VOLCANIC	NOT-GIVEN	2040	0	50.6	1.57	13.2	14.7			0.22	6.34	9.67	3	0.5	0.16		13	1.61184
CADMAN, A. C.; TARNEY, J.; BRIDGWATER, D.; MENGEL, F.; WHITEHOUSE, M. J.; WINDLEY, B. F., 2001	416003	GEOROC	-52	65.8	IGNEOUS	VOLCANIC	NOT-GIVEN	2040	0	50.9	1.63	13.8	14.7			0.21	5.7	7.68	4.4	0.86	0.15		18	3.50223
CADMAN, A. C.; TARNEY, J.; BRIDGWATER, D.; MENGEL, F.; WHITEHOUSE, M. J.; WINDLEY, B. F., 2001	416004	GEOROC	-52	65.8	IGNEOUS	VOLCANIC	NOT-GIVEN	2040	0	51.2	1.63	12.7	15.7			0.23	5.53	9.48	3	0.47	0.15		7	1.4684
CADMAN, A. C.; TARNEY, J.; BRIDGWATER, D.; MENGEL, F.; WHITEHOUSE, M. J.; WINDLEY, B. F., 2001	416004	GEOROC	-52	65.8	IGNEOUS	VOLCANIC	NOT-GIVEN	2040	0	51.2	2.09	12.4	16.9			0.25	5.21	8.75	2.6	0.46	0.18		8	1.1419
CADMAN, A. C.; TARNEY, J.; BRIDGWATER, D.; MENGEL, F.; WHITEHOUSE, M. J.; WINDLEY, B. F., 2001	416005	GEOROC	-52	65.8	IGNEOUS	VOLCANIC	NOT-GIVEN	2040	0	50.8	2.29	12.3	17.6			0.25	4.51	8.52	2.9	0.62	0.25		8	1.58851
CADMAN, A. C.; TARNEY, J.; BRIDGWATER, D.; MENGEL, F.; WHITEHOUSE, M. J.; WINDLEY, B. F., 2001	416008	GEOROC	-52	65.8	IGNEOUS	VOLCANIC	NOT-GIVEN	2040	0	48.4	2.43	12.1	19			0.26	5.29	8.74	3.2	0.39	0.18		14	2.38669
CADMAN, A. C.; TARNEY, J.; BRIDGWATER, D.; MENGEL, F.; WHITEHOUSE, M. J.; WINDLEY, B. F., 2001	416009	GEOROC	-52	65.8	IGNEOUS	VOLCANIC	NOT-GIVEN	2040	0	49.7	0.84	14.3	10.9			0.18	8.91	12.81	2.1	0.21	0.07		6	0.796433
CADMAN, A. C.; TARNEY, J.; BRIDGWATER, D.; MENGEL, F.; WHITEHOUSE, M. J.; WINDLEY, B. F., 2001	416010	GEOROC	-52	65.8	IGNEOUS	VOLCANIC	NOT-GIVEN	2040	0	49.1	2.37	11.9	17.8			0.24	5.87	9.51	2.7	0.41	0.17		10	1.58559
CADMAN, A. C.; TARNEY, J.; BRIDGWATER, D.; MENGEL, F.; WHITEHOUSE, M. J.; WINDLEY, B. F., 2001	416010	GEOROC	-52	65.8	IGNEOUS	VOLCANIC	NOT-GIVEN	2040	0	50.4	2.02	12.4	16.5			0.24	5.54	9.4	3	0.39	0.17		9	1.55299
CADMAN, A. C.; TARNEY, J.; BRIDGWATER, D.; MENGEL, F.; WHITEHOUSE, M. J.; WINDLEY, B. F., 2001	416011	GEOROC	-52	65.8	IGNEOUS	VOLCANIC	NOT-GIVEN	2040	0	50.4	2.2	13.2	14.7			0.22	5.63	9.57	3.1	0.53	0.33		12	1.78066
CADMAN, A. C.; TARNEY, J.; BRIDGWATER, D.; MENGEL, F.; WHITEHOUSE, M. J.; WINDLEY, B. F., 2001	416013	GEOROC	-52	65.8	IGNEOUS	VOLCANIC	NOT-GIVEN	2040	0	50.4	1.94	12.5	16			0.23	5.87	9.78	2.7	0.42	0.19		8	1.31546
CADMAN, A. C.; TARNEY, J.; BRIDGWATER, D.; MENGEL, F.; WHITEHOUSE, M. J.; WINDLEY, B. F., 2001	416018	GEOROC	-52	65.8	IGNEOUS	VOLCANIC	NOT-GIVEN	2040	0	50.7	2.65	13	15.5			0.21	4.15	7.38	4.8	1.38	0.32		25	4.96005
CADMAN, A. C.; TARNEY, J.; BRIDGWATER, D.; MENGEL, F.; WHITEHOUSE, M. J.; WINDLEY, B. F., 2001	416019	GEOROC	-52	65.8	IGNEOUS	VOLCANIC	NOT-GIVEN	2040	0	49.1	3.34	12.7	17.7			0.23	3.78	8.04	3.3	1.34	0.42		21	3.52944
CADMAN, A. C.; TARNEY, J.; BRIDGWATER, D.; MENGEL, F.; WHITEHOUSE, M. J.; WINDLEY, B. F., 2001	416020	GEOROC	-52	65.8	IGNEOUS	VOLCANIC	NOT-GIVEN	2040	0	50.7	1.09	13	14.6			0.22	6.96	10.6	2.5	0.24	0.09		3	0.975013
CADMAN, A. C.; TARNEY, J.; BRIDGWATER, D.; MENGEL, F.; WHITEHOUSE, M. J.; WINDLEY, B. F., 2001	416021	GEOROC	-52	65.8	IGNEOUS	VOLCANIC	NOT-GIVEN	2040	0	51.2	1.65	13.1	15.4			0.22	5.6	9.76	2.5	0.4	0.14		5	1.02561
CADMAN, A. C.; TARNEY, J.; BRIDGWATER, D.; MENGEL, F.; WHITEHOUSE, M. J.; WINDLEY, B. F., 2001	416022	GEOROC	-52	65.8	IGNEOUS	VOLCANIC	NOT-GIVEN	2040	0	51.4	1.65	13.1	15.6			0.23	5.23	9.48	2.7	0.46	0.14		7	1.18876
CADMAN, A. C.; TARNEY, J.; BRIDGWATER, D.; MENGEL, F.; WHITEHOUSE, M. J.; WINDLEY, B. F., 2001	416023	GEOROC	-52	65.8	IGNEOUS	VOLCANIC	NOT-GIVEN	2040	0	51.1	2.69	11.8	18.2			0.26	4.08	8.13	2.7	0.66	0.33		15	1.39378
CADMAN, A. C.; TARNEY, J.; BRIDGWATER, D.; MENGEL, F.; WHITEHOUSE, M. J.; WINDLEY, B. F., 2001	416025	GEOROC	-52	65.8	IGNEOUS	VOLCANIC	NOT-GIVEN	2040	0	51.8	2.7	11.9	17.4			0.26	3.98	8.05	2.8	0.68	0.28		16	1.37618
MODELAND, S.; FRANCIS, D. M.; HYNES, A. J., 2003	18758	GEOROC	-72	60.75	IGNEOUS	VOLCANIC	THOLEIITE	2040	0	47.94	3.99	14.22		13.32		0.14	4.32	7.62	4.98	0.27	0.49	2.67	24	5.57945
MODELAND, S.; FRANCIS, D. M.; HYNES, A. J., 2003	18774	GEOROC	-72	60.75	IGNEOUS	VOLCANIC	THOLEIITE	2040	0	51.24	1.21	13.59		11.39		0.17	6.42	11.82	3.05	0.27	0.09	1.29	7	1.33767
MODELAND, S.; FRANCIS, D. M.; HYNES, A. J., 2003	18846	GEOROC	-72	60.75	IGNEOUS	VOLCANIC	THOLEIITE	2040	0	50.08	2.41	8.54		12.68		0.16	11.47	9.4	2.44	0.05	0.22	2.66	16	0.87572
MODELAND, S.; FRANCIS, D. M.; HYNES, A. J., 2003	19263	GEOROC	-72	60.75	IGNEOUS	VOLCANIC	THOLEIITE	2040	0	49.59	1.7	12.97		14.68		0.23	6.69	9.93	2.63	0.58	0.16	1.82	10	1.5636
MODELAND, S.; FRANCIS, D. M.; HYNES, A. J., 2003	23980	GEOROC	-72	60.75	IGNEOUS	VOLCANIC	THOLEIITE	2040	0	45.85	3.28	12.58		14.85		0.21	5.08	7.45	3.56	0.87	0.52	5.84	39	6.88593
MODELAND, S.; FRANCIS, D. M.; HYNES, A. J., 2003	31542	GEOROC	-72	60.75	IGNEOUS	VOLCANIC	THOLEIITE	2040	0	46.21	4.69	12.34		18.66		0.29	4.22	8.41	3.2	1.27	0.67	0.73	42	6.22458
MODELAND, S.; FRANCIS, D. M.; HYNES, A. J., 2003	88931	GEOROC	-72	60.75	IGNEOUS	VOLCANIC	THOLEIITE	2040	0	48.73	1.12	14.19		13.49		0.21	7.49	9.9	3.26	0.14	0.09	2.08	6	2.01745
MODELAND, S.; FRANCIS, D. M.; HYNES, A. J., 2003	838344	GEOROC	-72	60.75	IGNEOUS	VOLCANIC	THOLEIITE	2040	0	46.81	1.43	15.17		12.97		0.18	6.26	13.46	2.07	0.24	0.16	1.6	12	1.40055
HANSKI, E. J.; HUHMA, H.; RASTAS, P.; KAMENETSKY, V. S., 2001	9312	GEOROC	24.95	67.83	IGNEOUS	VOLCANIC	BASALT	2000	0	46.39	2.32	13.41	14.99			0.23	6.57	9.08	3.41	0.12	0.19	3.36	14.6	3.67578
HANSKI, E. J.; HUHMA, H.; RASTAS, P.; KAMENETSKY, V. S., 2001	9325	GEOROC	24.95	67.83	IGNEOUS	VOLCANIC	BASALT	2000	0	47.34	1.87	11.01	11.91			0.23	7.71	11.34	3.4	0.15	0.16	4.99	12.4	2.9038
HANSKI, E. J.; HUHMA, H.; RASTAS, P.; KAMENETSKY, V. S., 2001	9328	GEOROC	24.95	67.83	IGNEOUS	VOLCANIC	BASALT	2000	0	47.96	2.21	12.32	14.29			0.21	7.74	8.97	3.17	0.14	0.18	3	13.3	2.20889
HANSKI, E. J.; HUHMA, H.; RASTAS, P.; KAMENETSKY, V. S., 2001	9337	GEOROC	24.95	67.83	IGNEOUS	VOLCANIC	BASALT	2000	0	47.02	1.62	9.02	11.06			0.18	11.74	10.95	2.31	0.12	0.13	5.5	9.4	1.46888
HANSKI, E. J.; HUHMA, H.; RASTAS, P.; KAMENETSKY, V. S., 2001	9338	GEOROC	24.95	67.83	IGNEOUS	VOLCANIC	BASALT	2000	0	45.01	1.65	9.1	13.74			0.19	14.05	8.32	0.38	0.93	0.13	6.18	9.75	0.853781
HANSKI, E. J.; HUHMA, H.; RASTAS, P.; KAMENETSKY, V. S., 2001	9350	GEOROC	24.95	67.83	IGNEOUS	VOLCANIC	BASALT	2000	0	45.37	2.08	13.71	15.01			0.25	8.38	7.24	1.92	2.06	0.16	3.75	12	6.68371
HANSKI, E. J.; HUHMA, H.; RASTAS, P.; KAMENETSKY, V. S., 2001	9351	GEOROC	24.95	67.83	IGNEOUS	VOLCANIC	BASALT	2000	0	48.59	1.85	15.27	12.62			0.19	6.95	6.36	4.08	0.62	0.16	3.37	13.1	3.9517
HANSKI, E. J.; HUHMA, H.; RASTAS, P.; KAMENETSKY, V. S., 2001	9361	GEOROC	24.95	67.83	IGNEOUS	VOLCANIC	BASALT	2000	0	47.86	2.77	10.47	13.81			0.18	7.42	9.83	2.94	0.16	0.23	4.54	17.4	1.97737
HANSKI, E. J.; HUHMA, H.; RASTAS, P.; KAMENETSKY, V. S., 2001	9366	GEOROC	24.95	67.83	IGNEOUS	VOLCANIC	BASALT	2000	0	48.22	2.14	12.54	13.75			0.19	8.58	7.68	2.87	0.88	0.16	2.82	13.6	2.69397
HANSKI, E. J.; HUHMA, H.; RASTAS, P.; KAMENETSKY, V. S., 2001	9503	GEOROC	24.95	67.83	IGNEOUS	VOLCANIC	BASALT	2000	0	47.84	2.15	12.9	14.37			0.2	7.57	8.14	3.39	0.24	0.18	3.09	14.7	2.7225
REID, D. L.; ERLANK, A. J.; WELKE, H. J.; MOYES, A. B., 1987	DLR-142	GEOROC	18.35	-28.97	IGNEOUS	VOLCANIC	BASALT	2000	0	47.56	0.78	15.89	11.93			0.17	8.68	10.93	1.88	2.03	0.14		5.7	3.35265
REID, D. L.; ERLANK, A. J.; WELKE, H. J.; MOYES, A. B., 1987	DRL-270	GEOROC	19.17	-29.06	IGNEOUS	VOLCANIC	BASALT	2000	0	51.24	1.17	12.86	10.66			0.21	8.85	11.19	2.06	1.49	0.27		10.1	1.52943
REID, D. L.; ERLANK, A. J.; WELKE, H. J.; MOYES, A. B., 1987	三月-79	GEOROC	18.35	-28.97	IGNEOUS	VOLCANIC	BASALT	2000	0	50.61	0.43	16.94	9.71			0.16	8.9	9.25	2.7	1.17	0.13		2.8	1.96806
RAVIKANT, V., 2009	K157	GEOROC	79.68	14.2	IGNEOUS	PLUTONIC	GABBRO	1900	0	45.6	2.68	14.26		9.55	8.1	0.2	5.62	8.47	3.19	0.22	0.32	0.6	20	4.47235
RAVIKANT, V., 2009	K42C	GEOROC	79.68	14.2	IGNEOUS	VOLCANIC	BASALT	1900	0	48.8	1.43	12.5		5.76	10.8	0.22	6.51	10.18	1.49	0.17	0.11	0.57	3	0.475103
RAVIKANT, V., 2009	K42C1	GEOROC	79.68	14.2	IGNEOUS	VOLCANIC	BASALT	1900	0	51.3	1.49	14.68		3.69	8.64	0.17	6.93	8.87	2.21	0.27	0.17	0.37		0.741012
RAVIKANT, V., 2009	K42E	GEOROC	79.68	14.2	IGNEOUS	PLUTONIC	GABBRO	1900	0	50.5	0.76	15.15		3.31	7.38	0.16	7.15	10.91	2.22	0.27	0.04	1.05	2.26	0.82668
RAVIKANT, V., 2009	K42F	GEOROC	79.68	14.2	IGNEOUS	PLUTONIC	GABBRO	1900	0	50.9	0.78	17.66		2.44	6.3	0.14	5.11	12.41	2.55	0.32	0.06	0.38	2.85	1.04265
RAVIKANT, V., 2009	K42G	GEOROC	79.68	14.2	IGNEOUS	VOLCANIC	BASALT	1900	0	45.1	2.37	13.37		6.08	12.24	0.22	9.57	6.89	1.84	0.31	0.28	0.22		2.20119
STERN, R. A.; SYME, E. C.; LUCAS, S. B., 1995	52-90-120-1	GEOROC	-100.928	54.8351	IGNEOUS	VOLCANIC	BASALT	1900	0	49.72	0.94	17.47				0.16	5.85	12.33	2.24	0.37	0.12		2.13	1.01371
STERN, R. A.; SYME, E. C.; LUCAS, S. B., 1995	52-90-128-A	GEOROC	-100.89	54.8102	IGNEOUS	VOLCANIC	BASALT	1900	0	51.48	1.22	14.15				0.21	6.91	9.91	3.3	0.12	0.11		3.3	1.37929
STERN, R. A.; SYME, E. C.; LUCAS, S. B., 1995	52-90-372-1	GEOROC	-100.804	54.8189	IGNEOUS	VOLCANIC	BASALT	1900	0	50.68	0.9	15.41				0.19	7.99	10.52	2.95	0.13	0.08		1.56	1.23521
STERN, R. A.; SYME, E. C.; LUCAS, S. B., 1995	52-90-411-A	GEOROC	-100.915	54.8445	IGNEOUS	VOLCANIC	BASALT	1900	0	51.75	0.94	16.03				0.17	6.38	10.49	2.67	0.4	0.13		2.05	1.07713
STERN, R. A.; SYME, E. C.; LUCAS, S. B., 1995	52-91-1064-A	GEOROC	-100.894	54.8458	IGNEOUS	VOLCANIC	BASALT	1900	0	50.88	0.84	15.17				0.22	7.92	11.33	1.72	0.27	0.1		2.19	0.502551
STERN, R. A.; SYME, E. C.; LUCAS, S. B., 1995	52-91-1183-A	GEOROC	-100.898	54.8121	IGNEOUS	VOLCANIC	BASALT	1900	0	49.94	1.04	14.62				0.21	7.27	12.5	1.53	0.15	0.08		2.78	0.406686
STERN, R. A.; SYME, E. C.; LUCAS, S. B., 1995	52-91-281-A	GEOROC	-100.894	54.8244	IGNEOUS	VOLCANIC	BASALT	1900	0	50.33	1.05	14.94				0.18	8.53	10.94	2.43	0.17	0.08		2.78	0.922237
STERN, R. A.; SYME, E. C.; LUCAS, S. B., 1995	52-91-515-1	GEOROC	-100.819	54.8521	IGNEOUS	VOLCANIC	BASALT	1900	0	51.14	1.09	14.39				0.19	7.14	10.61	2.45	0.27	0.1		2.15	0.908894
STERN, R. A.; SYME, E. C.; LUCAS, S. B., 1995	52-91-676-1	GEOROC	-100.832	54.895	IGNEOUS	VOLCANIC	BASALT	1900	0	50.22	0.88	14.67				0.17	7.18	14.75	1.41	0.09	0.06		1.15	0.311634
STERN, R. A.; SYME, E. C.; LUCAS, S. B., 1995	52-91-679-1	GEOROC	-100.837	54.8929	IGNEOUS	VOLCANIC	BASALT	1900	0	49.39	1.21	14.24				0.27	6.59	11.54	2.44	0.45	0.09		1.28	1.30706
STERN, R. A.; SYME, E. C.; LUCAS, S. B., 1995	52-91-904-B	GEOROC	-100.909	54.8629	IGNEOUS	VOLCANIC	BASALT	1900	0	49.65	2.29	12.52				0.14	9.06	10.6	3.89	0.2	0.2		10.93	2.5155
STERN, R. A.; SYME, E. C.; LUCAS, S. B., 1995	52-91-925-1	GEOROC	-100.916	54.8626	IGNEOUS	VOLCANIC	BASALT	1900	0	50.6	1.35	9.7				0.16	14.09	10.89	2.75	0.21	0.18		5.82	1.15284
STERN, R. A.; SYME, E. C.; LUCAS, S. B., 1995	52-91-954-A	GEOROC	-100.92	54.8563	IGNEOUS	VOLCANIC	BASALT	1900	0	49.63	1.63	13.42				0.18	11.17	8.05	3.53	0.24	0.14		5.81	2.14373
STERN, R. A.; SYME, E. C.; LUCAS, S. B., 1995	52-91-954-F	GEOROC	-100.92	54.8563	IGNEOUS	VOLCANIC	BASALT	1900	0	49.7	2.15	14.3				0.18	7.65	7.23	4.93	0.48	0.18		8.07	4.36837
STERN, R. A.; SYME, E. C.; LUCAS, S. B., 1995	52-92-1519-A	GEOROC	-100.762	54.8198	IGNEOUS	VOLCANIC	BASALT	1900	0	50.47	1.02	14.52				0.21	7.25	12.7	1.74	0.16	0.1		3.38	0.483266
STERN, R. A.; SYME, E. C.; LUCAS, S. B., 1995	52-92-1724-A	GEOROC	-100.822	54.8966	IGNEOUS	VOLCANIC	BASALT	1900	0	50.2	1.19	14.04				0.23	6.75	11.51	2.47	0.19	0.1		1.31	0.982722
STERN, R. A.; SYME, E. C.; LUCAS, S. B., 1995	52-92-1973-A	GEOROC	-100.764	54.8223	IGNEOUS	VOLCANIC	BASALT	1900	0	51.99	1.09	14.54				0.22	5.96	9.63	2.39	0.22	0.12		3.93	0.757742
STERN, R. A.; SYME, E. C.; LUCAS, S. B., 1995	9130-001	GEOROC	-101.136	54.558	IGNEOUS	VOLCANIC	BASALT	1900	0	47.41	2.53	13.77				0.25	6.68	11.39	2.28	0.4	0.22		12.89	1.62866
STERN, R. A.; SYME, E. C.; LUCAS, S. B., 1995	9130-003	GEOROC	-101.135	54.5652	IGNEOUS	VOLCANIC	BASALT	1900	0	50.65	2.23	14.65				0.19	6.7	8.09	2.2	0.33	0.18		8.04	0.836719
STERN, R. A.; SYME, E. C.; LUCAS, S. B., 1995	9130-038	GEOROC	-101.149	54.5437	IGNEOUS	VOLCANIC	BASALT	1900	0	47.41	1.97	15.53				0.21	8.13	10.66	2.38	0.34	0.16		8.34	1.67764
STERN, R. A.; SYME, E. C.; LUCAS, S. B., 1995	9130-117	GEOROC	-101.104	54.6091	IGNEOUS	VOLCANIC	BASALT	1900	0	47.76	3.37	13.5				0.23	4.35	12.56	2.7	0.69	0.45		36.34	2.41431
STERN, R. A.; SYME, E. C.; LUCAS, S. B., 1995	AP-1985-C1	GEOROC	-101.598	54.5928	IGNEOUS	VOLCANIC	BASALT	1900	0	50.93	1.15	15.4				0.19	7.11	10.56	1.36	0.18	0.09		3.35	0.299067
STERN, R. A.; SYME, E. C.; LUCAS, S. B., 1995	AP-2005-C1	GEOROC	-101.611	54.5968	IGNEOUS	VOLCANIC	BASALT	1900	0	51.3	1.22	14.53				0.22	7.08	8.33	3.71	0.22	0.09		3.73	1.86083
STERN, R. A.; SYME, E. C.; LUCAS, S. B., 1995	AP-2047-C1	GEOROC	-101.62	54.5841	IGNEOUS	VOLCANIC	BASALT	1900	0	50.65	0.96	15.97				0.16	7.79	12.09	1.03	0.11	0.06		3.92	0.169882
STERN, R. A.; SYME, E. C.; LUCAS, S. B., 1995	AP-2100-C1	GEOROC	-101.608	54.5735	IGNEOUS	VOLCANIC	BASALT	1900	0	50.78	0.91	16.09				0.21	9.34	7.38	3.81	0.13	0.13		4.65	1.99532
STERN, R. A.; SYME, E. C.; LUCAS, S. B., 1995	AP-2101-C1	GEOROC	-101.61	54.5726	IGNEOUS	VOLCANIC	BASALT	1900	0	48.71	0.96	17.15				0.28	10.07	6.58	3.88	0.14	0.13		4.78	2.83019
STERN, R. A.; SYME, E. C.; LUCAS, S. B., 1995	AP-2103-C1	GEOROC	-101.605	54.5724	IGNEOUS	VOLCANIC	BASALT	1900	0	48.57	1.01	13.19				0.22	11.66	10.34	1.34	0.11	0.15		4.16	0.377469
STERN, R. A.; SYME, E. C.; LUCAS, S. B., 1995	AP-2155-C1	GEOROC	-101.643	54.5869	IGNEOUS	VOLCANIC	BASALT	1900	0	51.29	2	14.42				0.21	6.42	6.39	3.02	0.68	0.3		7.95	1.65139
STERN, R. A.; SYME, E. C.; LUCAS, S. B., 1995	AP-771-1	GEOROC	-101.586	54.5741	IGNEOUS	VOLCANIC	BASALT	1900	0	47.99	1.45	16.89				0.23	6.52	9.54	3.28	0.5	0.13		5.02	2.86341
STERN, R. A.; SYME, E. C.; LUCAS, S. B., 1995	AP-772-1	GEOROC	-101.578	54.5731	IGNEOUS	VOLCANIC	BASALT	1900	0	51.19	0.96	18.07				0.18	6.46	8.44	3.05	0.2	0.13		4.69	1.28968
LEYBOURNE, M. I.; VAN WAGONER, N. A.; AYRES, L. D., 1997	16.8	GEOROC	-102.25	54.58	IGNEOUS	VOLCANIC	BASALT	1890	0	48.8	1.28	14.71	14.34			0.31	8.24	5.76	2.79	0.73	0.1	4.15	6	2.13628
LEYBOURNE, M. I.; VAN WAGONER, N. A.; AYRES, L. D., 1997	33.1	GEOROC	-102.25	54.58	IGNEOUS	VOLCANIC	BASALT	1890	0	50.71	1.97	15.52	8.16			0.15	7.85	7.43	3.2	1.11	0.17	3.03	9	2.40935
LEYBOURNE, M. I.; VAN WAGONER, N. A.; AYRES, L. D., 1997	171A-1	GEOROC	-102.25	54.58	IGNEOUS	VOLCANIC	BASALT	1890	0	51.45	0.61	13.05	10.73			0.2	9.49	9.21	3.47	0.19	0.06	2.13	6	1.58528
LEYBOURNE, M. I.; VAN WAGONER, N. A.; AYRES, L. D., 1997	173F-3	GEOROC	-102.25	54.58	IGNEOUS	VOLCANIC	BASALT	1890	0	50.47	0.56	14.9	11.4			0.16	9	7.88	3.46	0.72	0.05	2.52	5	2.33901
LEYBOURNE, M. I.; VAN WAGONER, N. A.; AYRES, L. D., 1997	179C-1	GEOROC	-102.25	54.58	IGNEOUS	VOLCANIC	BASALT	1890	0	49.96	0.55	14.58	11.52			0.19	9.44	7.03	3.87	0.22	0.05	3.5	5	2.40346
LEYBOURNE, M. I.; VAN WAGONER, N. A.; AYRES, L. D., 1997	218-A2	GEOROC	-102.25	54.58	IGNEOUS	VOLCANIC	BASALT	1890	0	48.71	0.61	15.57	10.52			0.18	9.24	7.2	2.54	2.33	0.07	3.4	5	4.15357
LEYBOURNE, M. I.; VAN WAGONER, N. A.; AYRES, L. D., 1997	299C-1	GEOROC	-102.25	54.58	IGNEOUS	VOLCANIC	BASALT	1890	0	48.88	0.6	14.77	11.24			0.19	8.81	10.69	2.86	0.18	0.05	2.49	5	1.5717
LEYBOURNE, M. I.; VAN WAGONER, N. A.; AYRES, L. D., 1997	299L-1	GEOROC	-102.25	54.58	IGNEOUS	VOLCANIC	BASALT	1890	0	49.7	0.42	14.73	11.38			0.21	8.88	10.43	2.76	0.2	0.03	2.4	5	1.3077
LEYBOURNE, M. I.; VAN WAGONER, N. A.; AYRES, L. D., 1997	320A-1	GEOROC	-102.25	54.58	IGNEOUS	VOLCANIC	BASALT	1890	0	49.48	1.89	14.12	14.36			0.27	6	3.04	2.54	0.75	0.27	3.31	9	1.67039
LEYBOURNE, M. I.; VAN WAGONER, N. A.; AYRES, L. D., 1997	341-A2	GEOROC	-102.25	54.58	IGNEOUS	VOLCANIC	BASALT	1890	0	50.7	0.52	13.4	11.17			0.19	7.67	8.19	3.63	0.62	0.06	4.8	5	2.34578
LEYBOURNE, M. I.; VAN WAGONER, N. A.; AYRES, L. D., 1997	344C-1	GEOROC	-102.25	54.58	IGNEOUS	VOLCANIC	BASALT	1890	0	49.36	0.6	15.99	10.77			0.17	8.79	7.01	2.91	1.32	0.06	3.08	5	2.81335
LEYBOURNE, M. I.; VAN WAGONER, N. A.; AYRES, L. D., 1997	346B-1	GEOROC	-102.25	54.58	IGNEOUS	VOLCANIC	BASALT	1890	0	47.78	0.58	15.68	11.98			0.17	9.14	8.8	2.67	0.5	0.05	3.63	1.99	2.10228
LEYBOURNE, M. I.; VAN WAGONER, N. A.; AYRES, L. D., 1997	348-C2	GEOROC	-102.25	54.58	IGNEOUS	VOLCANIC	BASALT	1890	0	50.81	0.58	15.02	11.08			0.19	9.02	7.16	3.7	0.44	0.05	2.83	5	2.19457
LEYBOURNE, M. I.; VAN WAGONER, N. A.; AYRES, L. D., 1997	36G	GEOROC	-102.25	54.58	IGNEOUS	VOLCANIC	BASALT	1890	0	50.47	0.67	11.97	8.88			0.14	13.12	5.33	2.09	1.6	0.33	5.8	6	1.82277
LEYBOURNE, M. I.; VAN WAGONER, N. A.; AYRES, L. D., 1997	41-C1	GEOROC	-102.25	54.58	IGNEOUS	VOLCANIC	BASALT	1890	0	47.01	1.34	14.17	14.91			0.34	7.58	7.344	2.55	0.63	0.1	3.4	3	2.5218
LEYBOURNE, M. I.; VAN WAGONER, N. A.; AYRES, L. D., 1997	42-A1	GEOROC	-102.25	54.58	IGNEOUS	VOLCANIC	BASALT	1890	0	50.97	1.71	20	11.45			0.09	3.52	1.4	3.7	3.49	0.15	1.4	8	6.48634
LEYBOURNE, M. I.; VAN WAGONER, N. A.; AYRES, L. D., 1997	46D-1	GEOROC	-102.25	54.58	IGNEOUS	VOLCANIC	BASALT	1890	0	50.34	0.55	14.28	12.2			0.22	8.05	10.09	2.99	0.12	0.06	1.69	5	1.31772
LEYBOURNE, M. I.; VAN WAGONER, N. A.; AYRES, L. D., 1997	47D-2	GEOROC	-102.25	54.58	IGNEOUS	VOLCANIC	BASALT	1890	0	47.45	0.78	16.18	11.75			0.2	9.22	6.9	3.24	0.74	0.06	4.39	7	3.55964
LEYBOURNE, M. I.; VAN WAGONER, N. A.; AYRES, L. D., 1997	48F-1	GEOROC	-102.25	54.58	IGNEOUS	VOLCANIC	BASALT	1890	0	50.07	0.57	14.8	10.99			0.19	9.51	8.79	3.46	0.14	0.04	2.47	6	1.8331
LEYBOURNE, M. I.; VAN WAGONER, N. A.; AYRES, L. D., 1997	74A-1163	GEOROC	-102.25	54.58	IGNEOUS	VOLCANIC	BASALT	1890	0	48.94	1.16	14.08	14.01			0.22	7.42	7.86	3.92	0.15	0.13	1.94	12	2.7887
LEYBOURNE, M. I.; VAN WAGONER, N. A.; AYRES, L. D., 1997	74A-1166	GEOROC	-102.25	54.58	IGNEOUS	VOLCANIC	BASALT	1890	0	47.26	0.61	15.15	11.8			0.2	9.29	11.07	2.47	0.16	0.04	2.44	2.16	1.62369
LEYBOURNE, M. I.; VAN WAGONER, N. A.; AYRES, L. D., 1997	74A-1955	GEOROC	-102.25	54.58	IGNEOUS	VOLCANIC	BASALT	1890	0	48.59	1.08	18.77	11.32			0.15	3.86	8	4.52	0.67	0.35	1.75	8	4.81862
LEYBOURNE, M. I.; VAN WAGONER, N. A.; AYRES, L. D., 1997	74A-1998	GEOROC	-102.25	54.58	IGNEOUS	VOLCANIC	BASALT	1890	0	49.94	1.46	14.23	16.24			0.23	6.89	7.29	3.39	0.17	0.12	1.28	8	1.82617
LEYBOURNE, M. I.; VAN WAGONER, N. A.; AYRES, L. D., 1997	74A-2114	GEOROC	-102.25	54.58	IGNEOUS	VOLCANIC	BASALT	1890	0	50.57	1.76	14.89	14.13			0.2	5.86	5.42	4.62	0.3	0.31	2.33	11	3.19768
LEYBOURNE, M. I.; VAN WAGONER, N. A.; AYRES, L. D., 1997	74A-905	GEOROC	-102.25	54.58	IGNEOUS	VOLCANIC	BASALT	1890	0	50.14	0.56	14.23	12.29			0.24	8.93	7.16	3.48	0.46	0.07	2.67	5	2.17417
LEYBOURNE, M. I.; VAN WAGONER, N. A.; AYRES, L. D., 1997	74A-955	GEOROC	-102.25	54.58	IGNEOUS	VOLCANIC	BASALT	1890	0	49.39	0.65	15.01	11.61			0.18	9.03	7.03	3.09	0.75	0.08	2.7	5	2.30761
LEYBOURNE, M. I.; VAN WAGONER, N. A.; AYRES, L. D., 1997	A12-2	GEOROC	-102.25	54.58	IGNEOUS	VOLCANIC	BASALT	1890	0	50.04	0.73	15.08	12.21			0.21	8.34	6.78	3.64	0.26	0.08	2.67	6	2.16051
LEYBOURNE, M. I.; VAN WAGONER, N. A.; AYRES, L. D., 1997	A13-84	GEOROC	-102.25	54.58	IGNEOUS	VOLCANIC	BASALT	1890	0	49.19	1.09	12.06	9.75			0.15	12.65	6.05	2.38	2.65	0.42	4.34	10	4.08738
LEYBOURNE, M. I.; VAN WAGONER, N. A.; AYRES, L. D., 1997	A7-4	GEOROC	-102.25	54.58	IGNEOUS	VOLCANIC	BASALT	1890	0	51.22	0.61	13.38	12.28			0.21	9.26	6.4	3.9	0.23	0.07	2.7	4	2.07505
LEYBOURNE, M. I.; VAN WAGONER, N. A.; AYRES, L. D., 1997	B2-1	GEOROC	-102.25	54.58	IGNEOUS	VOLCANIC	BASALT	1890	0	49.74	0.72	13.78	11.4			0.18	8.93	7.87	3.87	0.12	0.06	3.05	6	2.36203
LEYBOURNE, M. I.; VAN WAGONER, N. A.; AYRES, L. D., 1997	B4-2B	GEOROC	-102.25	54.58	IGNEOUS	VOLCANIC	BASALT	1890	0	49.29	0.56	14.69	11.48			0.19	8.97	8	3.45	0.24	0.05	2.95	6	2.16472
LEYBOURNE, M. I.; VAN WAGONER, N. A.; AYRES, L. D., 1997	BF156	GEOROC	-102.25	54.58	IGNEOUS	VOLCANIC	BASALT	1890	0	49.34	1.04	14.34	12.9			0.2	8.56	7.77	2.56	0.19	0.14	3.66	7	1.19282
LEYBOURNE, M. I.; VAN WAGONER, N. A.; AYRES, L. D., 1997	BF172	GEOROC	-102.25	54.58	IGNEOUS	VOLCANIC	BASALT	1890	0	49.4	0.49	16.21	10.5			0.19	9.12	10.44	2.29	0.21	0.06	1.96	5	0.976563
LEYBOURNE, M. I.; VAN WAGONER, N. A.; AYRES, L. D., 1997	BF232	GEOROC	-102.25	54.58	IGNEOUS	VOLCANIC	BASALT	1890	0	50.81	0.57	14.78	10.86			0.19	9.62	8.66	2.76	0.46	0.06	1.97	5	1.32758
LEYBOURNE, M. I.; VAN WAGONER, N. A.; AYRES, L. D., 1997	BF349	GEOROC	-102.25	54.58	IGNEOUS	VOLCANIC	BASALT	1890	0	49.77	0.41	14.87	11.39			0.2	8.91	8.71	2.52	0.66	0.05	2.69	4	1.49371
LEYBOURNE, M. I.; VAN WAGONER, N. A.; AYRES, L. D., 1997	BF912	GEOROC	-102.25	54.58	IGNEOUS	VOLCANIC	BASALT	1890	0	49.35	0.55	14.53	11.34			0.18	11.55	8.12	2.84	0.29	0.06	2.98	4	1.54282
LEYBOURNE, M. I.; VAN WAGONER, N. A.; AYRES, L. D., 1997	36A	GEOROC	-102.25	54.58	IGNEOUS	VOLCANIC	BASALT	1886	0	50.55	0.89	13.62	14.24			0.23	6.93	6.62	3.61	0.71	0.1	2	7	2.47184
LEYBOURNE, M. I.; VAN WAGONER, N. A.; AYRES, L. D., 1997	BF804	GEOROC	-102.25	54.58	IGNEOUS	VOLCANIC	BASALT	1886	0	49.48	0.74	15	12			0.2	8.19	8.94	3.08	0.2	0.08	2.02	6	1.66025
WATTERS, B. R.; PEARCE, J. A., 1987	BW-129	GEOROC	-104	56	IGNEOUS	VOLCANIC	BASALT	1885	5	47.9	1.69	15.1		5.72	7.45	0.18	5.81	6.95	2.2	1.89	0.53	3	10	3.4139
WATTERS, B. R.; PEARCE, J. A., 1987	BW-16	GEOROC	-104	56	IGNEOUS	VOLCANIC	BASALT	1885	5	49.75	0.58	18.51		2.09	4.73	0.14	6.52	11.57	2.92	0.49	0.17	1.58	5	1.72268
WATTERS, B. R.; PEARCE, J. A., 1987	BW-87	GEOROC	-104	56	IGNEOUS	VOLCANIC	BASALT	1885	5	49.3	0.54	16		3.11	8	0.19	5.13	10.6	0.68	2.44	0.18	2.6	4	1.54514
WATTERS, B. R.; PEARCE, J. A., 1987	BW-98	GEOROC	-104	56	IGNEOUS	VOLCANIC	BASALT	1885	5	51.1	0.42	19		4.75	5.2	0.15	3.87	7.93	3.39	0.61	0.13	1.8	4	1.97531
WATTERS, B. R.; PEARCE, J. A., 1987	BW-99	GEOROC	-104	56	IGNEOUS	VOLCANIC	BASALT	1885	5	49.7	0.51	15.5		2.84	8.24	0.21	6.88	11.7	0.93	1.14	0.2	1.47	3	0.639537
WATTERS, B. R.; PEARCE, J. A., 1987	BW-13	GEOROC	-104	56	IGNEOUS	VOLCANIC	BASALT	1882	6	49.04	0.86	16.26		2.86	6.45	0.15	8.87	10.7	2.39	1.17	0.16	0.99	5	2.09828
MAXEINER, R. O.; SIBBALD, T. I. I.; SLIMMON, W. L.; HEAMAN, L. M.; WATTERS, B. R., 1999	9351-113	GEOROC	-102.83	54.72	IGNEOUS	VOLCANIC	NOT-GIVEN	1880	0	47.4	0.78	11.7	12.67			0.25	7.29	12.71	2.68	0.51	0.27	3.03	3	2.31275
MUNGALL, J. E., 2007	03-0513-0008	GEOROC	-73.47	61.56	IGNEOUS	PLUTONIC	GABBRO	1880	0	47.65	0.34	16.36	9.91			0.15	8.99	13.3	1.63	0.18	0.02	1.61	0.6	0.704538
MUNGALL, J. E., 2007	03-0513-0014	GEOROC	-73.25	61.57	IGNEOUS	VOLCANIC	BASALT	1880	0	47.44	0.56	8.82	12.67			0.22	14.45	10.11	0.41	1.33	0.04	2.98	1.6	0.681892
MUNGALL, J. E., 2007	03-0513-0015	GEOROC	-73.25	61.57	IGNEOUS	VOLCANIC	BASALT	1880	0	48.71	1.46	14.09	13.54			0.19	7.34	9.67	2.92	0.06	0.11	2.26	5.6	1.55524
MUNGALL, J. E., 2007	03-0513-0025	GEOROC	-73.25	61.57	IGNEOUS	PLUTONIC	GABBRO	1880	0	46.25	0.69	10.88	13.4			0.18	12.28	10.89	1.44	0.11	0.05	2.77	2.4	0.739231
MUNGALL, J. E., 2007	03-0513-0028	GEOROC	-73.25	61.57	IGNEOUS	VOLCANIC	NOT-GIVEN	1880	0	49.18	2.73	13.07	15.21			0.19	6.06	6.81	3.49	2.09	0.3	1.75	23.6	5.03825
MUNGALL, J. E., 2007	03-0513-0029	GEOROC	-73.25	61.57	IGNEOUS	VOLCANIC	NOT-GIVEN	1880	0	47.45	0.72	5.83	16.82			0.26	13.08	10.62	1.04	0.21	0.04	2.64	3.5	0.351124
MUNGALL, J. E., 2007	03-0513-0030	GEOROC	-73.25	61.57	IGNEOUS	VOLCANIC	NOT-GIVEN	1880	0	47.79	2.05	13.83	14.77			0.22	6.1	12.05	2.05	0.26	0.2	1.76	15.5	1.11401
MUNGALL, J. E., 2007	03-0513-0031	GEOROC	-73.25	61.57	IGNEOUS	VOLCANIC	NOT-GIVEN	1880	0	48.16	2.1	14.12	13.77			0.21	6.1	12.11	2.52	0.32	0.2	1.73	15.5	1.5631
MUNGALL, J. E., 2007	03-0513-0032	GEOROC	-73.25	61.57	IGNEOUS	VOLCANIC	NOT-GIVEN	1880	0	47.68	1.98	12.63	13.88			0.2	6.82	8.52	3.05	1.12	0.19	5.18	15.5	3.71558
MUNGALL, J. E., 2007	03-0513-0034	GEOROC	-73.25	61.57	IGNEOUS	VOLCANIC	NOT-GIVEN	1880	0	49.4	2.8	14.51	15.46			0.19	5.19	5.64	3.36	2.16	0.29	2.1	25.7	4.761
MUNGALL, J. E., 2007	03-0513-0036	GEOROC	-73.25	61.57	IGNEOUS	VOLCANIC	NOT-GIVEN	1880	0	48.25	1.85	13.66	14.87			0.23	6.5	9.89	2.47	0.51	0.22	2.23	18.1	1.6915
MUNGALL, J. E., 2007	03-0513-0037	GEOROC	-73.25	61.57	IGNEOUS	VOLCANIC	NOT-GIVEN	1880	0	47.86	1.89	13.92	15.02			0.24	7.04	9.59	2.95	0.39	0.22	2.19	18.4	2.29539
MUNGALL, J. E., 2007	03-0513-0038	GEOROC	-73.25	61.57	IGNEOUS	VOLCANIC	NOT-GIVEN	1880	0	48.82	1.88	13.51	14.28			0.22	6.37	8.96	3.53	0.5	0.22	1.94	18.4	2.79053
MUNGALL, J. E., 2007	03-0513-0039	GEOROC	-73.25	61.57	IGNEOUS	VOLCANIC	NOT-GIVEN	1880	0	48.71	1.88	13.88	14.66			0.23	6.58	10.15	2.75	0.27	0.22	2.01	19.4	1.59727
MUNGALL, J. E., 2007	03-0513-0040	GEOROC	-73.25	61.57	IGNEOUS	VOLCANIC	NOT-GIVEN	1880	0	48.1	1.9	14.18	14.68			0.21	6.96	11.25	2.3	0.18	0.22	2	19.3	1.20596
MUNGALL, J. E., 2007	03-0513-0041	GEOROC	-73.25	61.57	IGNEOUS	VOLCANIC	NOT-GIVEN	1880	0	48.18	1.76	13.53	13.84			0.2	6.83	11.47	2.52	0.25	0.21	1.76	17.7	1.48125
MUNGALL, J. E., 2007	03-0513-0045	GEOROC	-73.25	61.57	IGNEOUS	VOLCANIC	NOT-GIVEN	1880	0	46.9	1.31	15.04	13.11			0.18	6.78	12.98	1.96	0.3	0.11	1.73	9.4	1.30964
MUNGALL, J. E., 2007	03-0513-0046	GEOROC	-73.25	61.57	IGNEOUS	VOLCANIC	NOT-GIVEN	1880	0	50.4	1.31	14.48	11.36			0.17	6.68	12.36	2.8	0.24	0.13	1.52	9.7	1.24886
SHEPPARD, S.; TYLER, I. M.; GRIFFIN, T. J.; TAYLOR, W. R., 1999	108563	GEOROC	127.879	-18.0767	IGNEOUS	VOLCANIC	BASALT	1880	0	51.3	1.36	14.1		1.33	9.39	0.2	6.82	11.2	2.4	0.2	0.12	0.79	6.36	0.814458
SHEPPARD, S.; TYLER, I. M.; GRIFFIN, T. J.; TAYLOR, W. R., 1999	108607	GEOROC	127.178	-18.8655	IGNEOUS	VOLCANIC	BASALT	1880	0	49.7	1.07	14.3		2.39	9.47	0.21	7.38	11.4	1.88	0.19	0.09	2.05	3.35	0.639537
SHEPPARD, S.; TYLER, I. M.; GRIFFIN, T. J.; TAYLOR, W. R., 1999	108608	GEOROC	127.193	-18.8359	IGNEOUS	VOLCANIC	BASALT	1880	0	50.5	1.08	14.1		1.98	9.87	0.21	7.43	11	1.89	0.15	0.09	1.82	3.37	0.55488
SHEPPARD, S.; TYLER, I. M.; GRIFFIN, T. J.; TAYLOR, W. R., 1999	108625	GEOROC	127.254	-18.7244	IGNEOUS	VOLCANIC	BASALT	1880	0	49	1.35	13.7		1.22	11.6	0.25	6.77	11.8	1.64	0.2	0.11	2.45	4.28	0.564267
SHEPPARD, S.; TYLER, I. M.; GRIFFIN, T. J.; TAYLOR, W. R., 1999	92520783	GEOROC	128.008	-18.0829	IGNEOUS	VOLCANIC	BASALT	1880	0	48.91	0.48	16.7		2.21	6.88	0.19	6.47	13.95	1.87	0.33	0.06	2.06	2.82	0.818951
SHEPPARD, S.; TYLER, I. M.; GRIFFIN, T. J.; TAYLOR, W. R., 1999	93525013A	GEOROC	127.996	-17.9572	IGNEOUS	VOLCANIC	BASALT	1880	0	49.65	0.51	14.21		1.83	7.23	0.14	6.91	12.02	1.32	0.38	0.04	5.27	3.33	0.434586
STERN, R. A.; SYME, E. C.; BAILES, A. H.; LUCAS, S. B., 1995	7-1674-C2	GEOROC	-100.105	54.8284	IGNEOUS	VOLCANIC	BASALT	1880	20	51.71	0.5	16.45				0.22	5.86	8.43	3.27	0.13	0.12		1.65	1.32721
STERN, R. A.; SYME, E. C.; BAILES, A. H.; LUCAS, S. B., 1995	7-85-2414-2-1	GEOROC	-100.089	54.8207	IGNEOUS	VOLCANIC	BASALT	1880	20	50.28	0.59	20.02				0.18	3.81	8.84	3.54	1.05	0.29		3.64	2.89397
STERN, R. A.; SYME, E. C.; BAILES, A. H.; LUCAS, S. B., 1995	7-86-656-C1	GEOROC	-100.104	54.8048	IGNEOUS	VOLCANIC	BASALT	1880	20	49.58	0.51	16.32				0.14	5.37	10.19	3.01	0.46	0.09			1.82992
STERN, R. A.; SYME, E. C.; BAILES, A. H.; LUCAS, S. B., 1995	7-87-1497-C1	GEOROC	-100.101	54.8229	IGNEOUS	VOLCANIC	BASALT	1880	20	50.2	0.87	15.58				0.24	6.84	8.92	2.34	0.52	0.3		5.6	1.13606
STERN, R. A.; SYME, E. C.; BAILES, A. H.; LUCAS, S. B., 1995	7-87-1549-C1	GEOROC	-100.081	54.8474	IGNEOUS	VOLCANIC	BASALT	1880	20	49.69	0.39	14.47				0.25	8.35	10.19	2.67	0.15	0.04		0.84	1.1887
STERN, R. A.; SYME, E. C.; BAILES, A. H.; LUCAS, S. B., 1995	7-89-2540-1-1	GEOROC	-100.054	54.8175	IGNEOUS	VOLCANIC	BASALT	1880	20	50.72	0.41	13.98				0.16	9.12	12.94	2.82	0.24	0.03		0.88	1.2129
STERN, R. A.; SYME, E. C.; BAILES, A. H.; LUCAS, S. B., 1995	9212-3002	GEOROC	-101.892	54.7509	IGNEOUS	VOLCANIC	BASALT	1880	20	50.53	0.5	18.48				0.2	5.81	9.57	2.3	0.53	0.08		0.69	1.0636
STERN, R. A.; SYME, E. C.; BAILES, A. H.; LUCAS, S. B., 1995	9212-3005	GEOROC	-101.869	54.7599	IGNEOUS	VOLCANIC	BASALT	1880	20	49.13	0.51	15.79				0.2	9.02	11.41	2.29	0.2	0.07		0.76	1.01144
STERN, R. A.; SYME, E. C.; BAILES, A. H.; LUCAS, S. B., 1995	FW-4058-C1	GEOROC	-101.797	54.7146	IGNEOUS	VOLCANIC	BASALT	1880	20	47.99	0.57	16				0.23	11.37	8.97	2.2	1.16	0.06		0.74	2.26244
STERN, R. A.; SYME, E. C.; BAILES, A. H.; LUCAS, S. B., 1995	FW-5177-C1	GEOROC	-101.823	54.7503	IGNEOUS	VOLCANIC	BASALT	1880	20	50.82	0.2	14.93				0.14	10.75	13.35	0.96	0.49	0.06		1.06	0.268862
STERN, R. A.; SYME, E. C.; BAILES, A. H.; LUCAS, S. B., 1995	FW-6036-C2	GEOROC	-101.872	54.7832	IGNEOUS	VOLCANIC	BASALT	1880	20	51.73	0.57	16.88				0.65	6.63	6.56	4.11	0.23	0.06		1.15	2.15757
STERN, R. A.; SYME, E. C.; BAILES, A. H.; LUCAS, S. B., 1995	FW-6083-C1	GEOROC	-101.864	54.7738	IGNEOUS	VOLCANIC	BASALT	1880	20	50.62	0.62	17.07				0.23	4.22	12.36	3.12	0.29	0.05		1.11	1.526
MAXEINER, R. O.; SIBBALD, T. I. I.; SLIMMON, W. L.; HEAMAN, L. M.; WATTERS, B. R., 1999	9351-019	GEOROC	-102.83	54.72	IGNEOUS	VOLCANIC	NOT-GIVEN	1877.5	2.5	47.8	0.47	8.6	11.94			0.22	9.5	17.33	0.8	0.48	0.09	2.74	3	0.341333
MAXEINER, R. O.; SIBBALD, T. I. I.; SLIMMON, W. L.; HEAMAN, L. M.; WATTERS, B. R., 1999	9151-30	GEOROC	-102.83	54.72	IGNEOUS	VOLCANIC	NOT-GIVEN	1870	0	50.8	0.59	13.9	11.6			0.2	7.74	10.3	1.56	0.53	0.12	1		0.560013
MAXEINER, R. O.; SIBBALD, T. I. I.; SLIMMON, W. L.; HEAMAN, L. M.; WATTERS, B. R., 1999	9151-31	GEOROC	-102.83	54.72	IGNEOUS	VOLCANIC	NOT-GIVEN	1870	0	47	0.73	15.1	14.1			0.2	6.64	11.3	1.75	0.62	0.23	0.5		1.40423
MAXEINER, R. O.; SIBBALD, T. I. I.; SLIMMON, W. L.; HEAMAN, L. M.; WATTERS, B. R., 1999	9151-36	GEOROC	-102.83	54.72	IGNEOUS	VOLCANIC	NOT-GIVEN	1870	0	48	0.72	15.8	13.2			0.19	7.63	8.81	2.92	0.14	0.15	0.8		1.87272
SHOKHONOVA, M. N.; DONSKAYA, T. V.; GLADKOCHUB, D. P.; MAZUKABZOV, A. M.; PADERIN, I. P., 2010	5055	GEOROC	108.75	54.87	IGNEOUS	VOLCANIC	BASALT	1870	0	51.01	0.93	14.75	9.97			0.17	6.04	8.84	1.43	0.83	0.27	5.62	7.32	0.637653
SHEPPARD, S.; TYLER, I. M.; GRIFFIN, T. J.; TAYLOR, W. R., 1999	113442	GEOROC	127.759	-17.7796	IGNEOUS	VOLCANIC	BASALT	1865	0	51.2	0.69	13.9		1.59	8.85	0.18	8.68	12.1	1.49	0.16	0.07	1.17	2.82	0.332012
SHEPPARD, S.; TYLER, I. M.; GRIFFIN, T. J.; TAYLOR, W. R., 1999	118085	GEOROC	128.146	-17.3885	IGNEOUS	VOLCANIC	BASALT	1865	0	50.65	1.2	13.67		2.77	9.45	0.25	7.18	10.69	1.33	0.4	0.14		12.67	0.391229
SHEPPARD, S.; TYLER, I. M.; GRIFFIN, T. J.; TAYLOR, W. R., 1999	118086	GEOROC	128.129	-17.4671	IGNEOUS	VOLCANIC	BASALT	1865	0	51.13	1.16	13.91		2.24	8.6	0.18	7.59	10.15	2.3	0.26	0.1		3.37	0.806101
SHEPPARD, S.; TYLER, I. M.; GRIFFIN, T. J.; TAYLOR, W. R., 1999	118089	GEOROC	128.007	-17.5108	IGNEOUS	VOLCANIC	BASALT	1865	0	47.56	0.43	15.31		2.81	8.41	0.2	9.12	12.03	1.78	0.21	0.03		0.69	0.868443
SHEPPARD, S.; TYLER, I. M.; GRIFFIN, T. J.; TAYLOR, W. R., 1999	118090	GEOROC	127.999	-17.5595	IGNEOUS	VOLCANIC	BASALT	1865	0	47.36	0.86	14.33		5.01	10.15	0.24	6.82	11.33	1.79	0.18	0.06		1.46	0.890115
SHEPPARD, S.; TYLER, I. M.; GRIFFIN, T. J.; TAYLOR, W. R., 1999	118091	GEOROC	127.9	-17.5382	IGNEOUS	VOLCANIC	BASALT	1865	0	46.07	1.09	12.86		3.44	9.55	0.22	9.33	13.54	0.97	0.31	0.04		1.55	0.533681
SHEPPARD, S.; TYLER, I. M.; GRIFFIN, T. J.; TAYLOR, W. R., 1999	118121	GEOROC	127.813	-17.5612	IGNEOUS	VOLCANIC	BASALT	1865	0	49.3	0.89	12.7		0.87	11.1	0.2	8.6	13.4	1.39	0.11	0.08	1	3.26	0.357143
BAGAS, L.; BIERLEIN, F. P.; ENGLISH, L.; ANDERSON, J. A. C.; MAIDMENT, D.; HUSTON, D. L., 2008	GSWA 177280	GEOROC	128.83	-19.5	IGNEOUS	VOLCANIC	BASALT	1864	0	45.77	1.44	11.97	14.48			0.2	9.08	4.19	0.78	0.67	0.15	11.47	6.1	0.759025
BAGAS, L.; BIERLEIN, F. P.; ENGLISH, L.; ANDERSON, J. A. C.; MAIDMENT, D.; HUSTON, D. L., 2008	GSWA 177282	GEOROC	128.83	-19.5	IGNEOUS	VOLCANIC	BASALT	1860	0	51.21	1.65	13.31	14.53			0.2	6.19	7.59	1.98	0.56	0.17	3.57	6.5	0.785822
BAGAS, L.; BIERLEIN, F. P.; ENGLISH, L.; ANDERSON, J. A. C.; MAIDMENT, D.; HUSTON, D. L., 2008	GSWA 177294	GEOROC	128.83	-19.5	IGNEOUS	VOLCANIC	BASALT	1860	0	50.92	0.88	13.82	13.41			0.2	7.34	8.64	2.95	0.28	0.08	2.25	2.4	1.31729
BAGAS, L.; BIERLEIN, F. P.; ENGLISH, L.; ANDERSON, J. A. C.; MAIDMENT, D.; HUSTON, D. L., 2008	GSWA 177298	GEOROC	128.83	-19.5	IGNEOUS	VOLCANIC	BASALT	1860	0	49.41	1.92	15.59	13.23			0.36	4.27	2.63	4.03	0.41	0.21	7.95	7.6	3.07544
BAGAS, L.; BIERLEIN, F. P.; ENGLISH, L.; ANDERSON, J. A. C.; MAIDMENT, D.; HUSTON, D. L., 2008	GSWA 178804	GEOROC	128.83	-19.5	IGNEOUS	VOLCANIC	BASALT	1860	0	50.46	1.74	13.88	15.33			0.21	5.91	9.69	3.22	0.25	0.18	0.156	6.6	1.61406
BAGAS, L.; BIERLEIN, F. P.; ENGLISH, L.; ANDERSON, J. A. C.; MAIDMENT, D.; HUSTON, D. L., 2008	GSWA 178808	GEOROC	128.83	-19.5	IGNEOUS	VOLCANIC	BASALT	1860	0	50.76	1.08	14.36	13.24			0.19	6.92	10.53	3.11	0.27	0.11	0.406	3.5	1.47222
BAGAS, L.; BIERLEIN, F. P.; ENGLISH, L.; ANDERSON, J. A. C.; MAIDMENT, D.; HUSTON, D. L., 2008	GSWA 178814	GEOROC	128.83	-19.5	IGNEOUS	VOLCANIC	BASALT	1860	0	49.72	1.13	14.75	13.89			0.2	6.94	10.91	2.57	0.37	0.1	0.422	3.8	1.28625
BAGAS, L.; BIERLEIN, F. P.; ENGLISH, L.; ANDERSON, J. A. C.; MAIDMENT, D.; HUSTON, D. L., 2008	GSWA 178819	GEOROC	128.83	-19.5	IGNEOUS	VOLCANIC	BASALT	1860	0	49.63	1.61	13.24	15.83			0.23	6.59	8.48	2.19	0.44	0.16	2.636	6.4	1.04327
BAGAS, L.; BIERLEIN, F. P.; ENGLISH, L.; ANDERSON, J. A. C.; MAIDMENT, D.; HUSTON, D. L., 2008	GSWA 178830	GEOROC	128.83	-19.5	IGNEOUS	VOLCANIC	BASALT	1860	0	49.68	1.34	13.22	15.24			0.21	6.68	8.59	2.47	0.55	0.13	2.868	4.6	1.36533
GRIFFIN, T. J.; PAGE, R. W.; SHEPPARD, S.; TYLER, I. M., 2000	118172	GEOROC	127.748	-17.4867	IGNEOUS	PLUTONIC	GABBRO	1857.5	7.5	52	0.9	16.8		1.06	8.4	0.13	4.64	10.6	1.63	0.84	0.13		4.7	0.677878
GRIFFIN, T. J.; PAGE, R. W.; SHEPPARD, S.; TYLER, I. M., 2000	92721	GEOROC	124.916	-17.2041	IGNEOUS	PLUTONIC	GABBRO	1850	0	51.7	0.87	16.7		1	7.59	0.13	6.24	11.3	1.84	0.71	0.19	1.13	9	0.747414
SUN, SHEN-SU; WALLACE, D. A.; HOATSON, D. M.; GLIKSON, A. Y.; KEAYS, R. R., 1991	83330043	GEOROC	127.7	-17.7	IGNEOUS	VOLCANIC	BASALT	1850	0	47.69	0.17	26.55		0.94	2.64	0.04	4.49	14.12	2.51	0.09	0.03	0.6		1.44136
SUN, SHEN-SU; WALLACE, D. A.; HOATSON, D. M.; GLIKSON, A. Y.; KEAYS, R. R., 1991	83330060	GEOROC	127.6	-17.5	IGNEOUS	VOLCANIC	BASALT	1850	0	47.28	1.71	14.47		1.81	11.74	0.17	8.15	6.43	3.1	0.19	0.27	4.34	10	2.529
SUN, SHEN-SU; WALLACE, D. A.; HOATSON, D. M.; GLIKSON, A. Y.; KEAYS, R. R., 1991	83330081	GEOROC	127.8	-17.35	IGNEOUS	VOLCANIC	BASALT	1850	0	49.16	2.15	13.37		2.76	11.07	0.18	5.26	9.02	2.46	1.12	0.31	2.25	12	2.08058
SUN, SHEN-SU; WALLACE, D. A.; HOATSON, D. M.; GLIKSON, A. Y.; KEAYS, R. R., 1991	83330086	GEOROC	127.8	-17.35	IGNEOUS	VOLCANIC	BASALT	1850	0	49.48	0.27	16.02		1.78	8.25	0.14	8.08	10.71	1.66	0.89	0.01	2.44		1.00347
HOU, GUITING; LI, JIANGHAI; YANG, MOHAN; YAO, WEIHAO; WANG, CHUANGCHENG; WANG, YANXIN, 2008	SD1	GEOROC	117	35	IGNEOUS	VOLCANIC	BASALT	1805	35	47.75	1.59	14.25				0.2	5.81	9.84	2.79	1.54	0.33	1.66	8.17	3.94714
HOU, GUITING; LI, JIANGHAI; YANG, MOHAN; YAO, WEIHAO; WANG, CHUANGCHENG; WANG, YANXIN, 2008	SD10	GEOROC	117	35	IGNEOUS	VOLCANIC	BASALT	1805	35	46.29	2.87	13.69				0.19	6.17	8.64	3.31	1.36	0.36	2.47	15.3	6.62884
HOU, GUITING; LI, JIANGHAI; YANG, MOHAN; YAO, WEIHAO; WANG, CHUANGCHENG; WANG, YANXIN, 2008	SD11	GEOROC	117	35	IGNEOUS	VOLCANIC	BASALT	1805	35	46.63	2.69	13.65				0.19	6.43	9.37	2.79	1.56	0.37	2	11	5.21281
HOU, GUITING; LI, JIANGHAI; YANG, MOHAN; YAO, WEIHAO; WANG, CHUANGCHENG; WANG, YANXIN, 2008	SD12	GEOROC	117	35	IGNEOUS	VOLCANIC	BASALT	1805	35	45.55	1.17	13.71				0.22	7.37	11.54	2.6	0.8	0.28	2.02	3.93	4.53333
HOU, GUITING; LI, JIANGHAI; YANG, MOHAN; YAO, WEIHAO; WANG, CHUANGCHENG; WANG, YANXIN, 2008	SD13	GEOROC	117	35	IGNEOUS	VOLCANIC	BASALT	1805	35	50.27	1.55	14.16				0.2	5.47	8.67	2.48	1.51	0.14	1.27	4.44	2.18983
HOU, GUITING; LI, JIANGHAI; YANG, MOHAN; YAO, WEIHAO; WANG, CHUANGCHENG; WANG, YANXIN, 2008	SD14	GEOROC	117	35	IGNEOUS	VOLCANIC	BASALT	1805	35	49.04	2.11	14				0.22	4.41	8.4	2.91	1.35	0.43	0.46	5.46	3.00457
HOU, GUITING; LI, JIANGHAI; YANG, MOHAN; YAO, WEIHAO; WANG, CHUANGCHENG; WANG, YANXIN, 2008	SD15	GEOROC	117	35	IGNEOUS	VOLCANIC	BASALT	1805	35	51.87	2.64	13.97				0.2	4.96	5.86	3.99	2.24	0.33	1.77	16	4.37575
HOU, GUITING; LI, JIANGHAI; YANG, MOHAN; YAO, WEIHAO; WANG, CHUANGCHENG; WANG, YANXIN, 2008	SD16	GEOROC	117	35	IGNEOUS	VOLCANIC	BASALT	1805	35	50.92	2.34	14.06				0.2	5.48	6.97	3.72	2.09	0.29	2.18	9.08	4.26213
HOU, GUITING; LI, JIANGHAI; YANG, MOHAN; YAO, WEIHAO; WANG, CHUANGCHENG; WANG, YANXIN, 2008	SD2	GEOROC	117	35	IGNEOUS	VOLCANIC	BASALT	1805	35	46.23	1.82	13.8				0.23	5.73	9.32	2.73	1.31	0.4	1.98	7.69	5.05313
HOU, GUITING; LI, JIANGHAI; YANG, MOHAN; YAO, WEIHAO; WANG, CHUANGCHENG; WANG, YANXIN, 2008	SD3	GEOROC	117	35	IGNEOUS	VOLCANIC	BASALT	1805	35	48.49	0.9	14.02				0.23	7.95	8.91	1.82	3.45	0.25	1.68	6.13	5.05882
HOU, GUITING; LI, JIANGHAI; YANG, MOHAN; YAO, WEIHAO; WANG, CHUANGCHENG; WANG, YANXIN, 2008	SD5	GEOROC	117	35	IGNEOUS	VOLCANIC	BASALT	1805	35	46.9	2.59	14.25				0.19	5.89	7.92	3.31	1.94	0.45	3.17	17.5	7.06731
HOU, GUITING; LI, JIANGHAI; YANG, MOHAN; YAO, WEIHAO; WANG, CHUANGCHENG; WANG, YANXIN, 2008	SD6	GEOROC	117	35	IGNEOUS	VOLCANIC	BASALT	1805	35	48.95	2.61	14.93				0.21	5	6.76	3.51	2.41	0.46	2.38	21.5	5.89015
HOU, GUITING; LI, JIANGHAI; YANG, MOHAN; YAO, WEIHAO; WANG, CHUANGCHENG; WANG, YANXIN, 2008	SD7	GEOROC	117	35	IGNEOUS	VOLCANIC	BASALT	1805	35	46.45	2.8	13.69				0.22	5.76	7.61	2.92	1.89	0.61	2.64	21.2	6.70612
HOU, GUITING; LI, JIANGHAI; YANG, MOHAN; YAO, WEIHAO; WANG, CHUANGCHENG; WANG, YANXIN, 2008	SD9	GEOROC	117	35	IGNEOUS	VOLCANIC	BASALT	1805	35	51.9	2.28	14.25				0.19	4.55	6.99	3.51	2.25	0.41	2.14	24.8	3.72782
STEIN, HOLLY JAYNE, 1985	HS-82-71	NAVDAT	-106.12	39.5689	IGNEOUS	PLUTONIC	AMPHIBOLITE	1800	5	47.4
WANG, YUE-JUN; FAN, WEI-MING; ZHANG, YANHUA; GUO, FENG; ZHANG, HONG-FU; PENG, TOUPING, 2004	99JX-01	GEOROC	114	37	IGNEOUS	VOLCANIC	BASALT	1800	0	50.55	0.91	14.79		4.61	6.23	0.15	6.13	8.55	2.73	1.1	0.19	3.85	3.51	1.9429
WANG, YUE-JUN; FAN, WEI-MING; ZHANG, YANHUA; GUO, FENG; ZHANG, HONG-FU; PENG, TOUPING, 2004	99JX-16	GEOROC	114	37	IGNEOUS	VOLCANIC	BASALT	1800	0	49.8	1.24	13.17		3.92	8.92	0.21	6.34	9.87	2.78	0.62	0.14	2.82	4.87	1.7
WANG, YUE-JUN; FAN, WEI-MING; ZHANG, YANHUA; GUO, FENG; ZHANG, HONG-FU; PENG, TOUPING, 2004	99JX-17	GEOROC	114	37	IGNEOUS	VOLCANIC	BASALT	1800	0	50	1.18	13.3		3.93	8.73	0.21	6.69	9.29	2.46	0.71	0.13	3.19	5.2	1.43556
WANG, YUE-JUN; FAN, WEI-MING; ZHANG, YANHUA; GUO, FENG; ZHANG, HONG-FU; PENG, TOUPING, 2004	99JX-18	GEOROC	114	37	IGNEOUS	VOLCANIC	BASALT	1800	0	49.78	1.21	13.29		4.11	8.78	0.2	6.48	8.96	2.9	0.76	0.13	3.23	5.73	1.97575
WANG, YUE-JUN; FAN, WEI-MING; ZHANG, YANHUA; GUO, FENG; ZHANG, HONG-FU; PENG, TOUPING, 2004	99JX-20	GEOROC	114	37	IGNEOUS	VOLCANIC	BASALT	1800	0	50.11	1.27	12.9		5.69	7.67	0.21	6.14	8.79	1.89	0.98	0.15	3.98	5.89	1.1585
WANG, YUE-JUN; FAN, WEI-MING; ZHANG, YANHUA; GUO, FENG; ZHANG, HONG-FU; PENG, TOUPING, 2004	99JX-49	GEOROC	114	37	IGNEOUS	VOLCANIC	BASALT	1800	0	47.62	0.71	13.72		1.49	9.37	0.18	11.07	8.66	1.55	1.21	0.16	4.04	3.09	1.64883
WANG, YUE-JUN; FAN, WEI-MING; ZHANG, YANHUA; GUO, FENG; ZHANG, HONG-FU; PENG, TOUPING, 2004	99JX-51	GEOROC	114	37	IGNEOUS	VOLCANIC	BASALT	1800	0	49.52	0.8	15.63		1.64	6.1	0.16	8.14	11.42	2.01	1.54	0.17	2.66	3.51	1.9329
WANG, YUE-JUN; FAN, WEI-MING; ZHANG, YANHUA; GUO, FENG; ZHANG, HONG-FU; PENG, TOUPING, 2004	99JX-54	GEOROC	114	37	IGNEOUS	VOLCANIC	BASALT	1800	0	51.24	0.81	14.62		1.37	7.78	0.17	7	9.75	2.44	1.54	0.18	2.9	3.98	1.92238
WANG, YUE-JUN; FAN, WEI-MING; ZHANG, YANHUA; GUO, FENG; ZHANG, HONG-FU; PENG, TOUPING, 2004	99JX-56	GEOROC	114	37	IGNEOUS	VOLCANIC	BASALT	1800	0	50.99	0.67	14.76		1.08	7.53	0.16	8.06	11.15	1.82	1.08	0.17	2.41	3.14	1.05257
WANG, YUE-JUN; FAN, WEI-MING; ZHANG, YANHUA; GUO, FENG; ZHANG, HONG-FU; PENG, TOUPING, 2004	99JX-57	GEOROC	114	37	IGNEOUS	VOLCANIC	BASALT	1800	0	50.75	0.76	15.33		1.22	7.95	0.15	7.19	11.1	2.24	0.75	0.16	2.2	3.6	1.15356
WANG, YUE-JUN; FAN, WEI-MING; ZHANG, YANHUA; GUO, FENG; ZHANG, HONG-FU; PENG, TOUPING, 2004	99JX-58	GEOROC	114	37	IGNEOUS	VOLCANIC	BASALT	1800	0	50.54	0.76	15.2		1.61	7.72	0.16	6.92	10.97	2.44	0.65	0.16	2.68	3.56	1.26633
WANG, YUE-JUN; FAN, WEI-MING; ZHANG, YANHUA; GUO, FENG; ZHANG, HONG-FU; PENG, TOUPING, 2004	99JX-60	GEOROC	114	37	IGNEOUS	VOLCANIC	BASALT	1800	0	51.09	1.24	13.4		5.13	8.8	0.18	5.9	8.49	2.48	0.25	0.29	2.6	6.41	0.921248
WANG, YUE-JUN; FAN, WEI-MING; ZHANG, YANHUA; GUO, FENG; ZHANG, HONG-FU; PENG, TOUPING, 2004	99JX-62	GEOROC	114	37	IGNEOUS	VOLCANIC	BASALT	1800	0	50.37	1.33	14.97		3.24	9.55	0.18	5.57	8.68	2.83	0.46	0.33	2.47	5.35	1.46867
WANG, YUE-JUN; FAN, WEI-MING; ZHANG, YANHUA; GUO, FENG; ZHANG, HONG-FU; PENG, TOUPING, 2004	99JX-65	GEOROC	114	37	IGNEOUS	VOLCANIC	BASALT	1800	0	48.64	0.65	15.18		3.86	5.5	0.16	7.64	11.34	2.9	0.12	0.21	3.44	3.88	1.61709
WANG, YUE-JUN; FAN, WEI-MING; ZHANG, YANHUA; GUO, FENG; ZHANG, HONG-FU; PENG, TOUPING, 2004	99JX-68	GEOROC	114	37	IGNEOUS	VOLCANIC	BASALT	1800	0	49.23	1.82	13.57		4.39	9.37	0.2	5.6	9.36	2.53	0.27	0.32	3	9.46	1.25843
WANG, YUE-JUN; FAN, WEI-MING; ZHANG, YANHUA; GUO, FENG; ZHANG, HONG-FU; PENG, TOUPING, 2004	99JX-69	GEOROC	114	37	IGNEOUS	VOLCANIC	BASALT	1800	0	47.48	1.29	14.04		5.36	9.7	0.21	6.45	8.41	2.68	0.6	0.34	3.16	4.92	2.40143
WANG, YUE-JUN; FAN, WEI-MING; ZHANG, YANHUA; GUO, FENG; ZHANG, HONG-FU; PENG, TOUPING, 2004	99JX-70	GEOROC	114	37	IGNEOUS	VOLCANIC	BASALT	1800	0	47.1	1.26	13.93		5.63	9.63	0.22	6.4	9.31	2.32	0.49	0.35	3.1	4.99	1.92588
WANG, YUE-JUN; FAN, WEI-MING; ZHANG, YANHUA; GUO, FENG; ZHANG, HONG-FU; PENG, TOUPING, 2004	99JX-71	GEOROC	114	37	IGNEOUS	VOLCANIC	BASALT	1800	0	48.06	1.29	13.71		4.94	10.43	0.24	5.38	8.45	2.73	0.34	0.33	2.92	5.03	1.86263
WANG, YUE-JUN; FAN, WEI-MING; ZHANG, YANHUA; GUO, FENG; ZHANG, HONG-FU; PENG, TOUPING, 2004	99JX-76	GEOROC	114	37	IGNEOUS	VOLCANIC	BASALT	1800	0	47.7	1.31	13.76		5.7	10.05	0.24	5.79	9.28	2.64	0.43	0.34	2.78	5.03	2.0053
WANG, YUE-JUN; FAN, WEI-MING; ZHANG, YANHUA; GUO, FENG; ZHANG, HONG-FU; PENG, TOUPING, 2004	99JX-80	GEOROC	114	37	IGNEOUS	VOLCANIC	BASALT	1800	0	50.67	1.1	13.01		4.03	9.73	0.2	6.75	9.16	2.66	0.3	0.11	2.12	5.34	1.14232
WANG, YUE-JUN; FAN, WEI-MING; ZHANG, YANHUA; GUO, FENG; ZHANG, HONG-FU; PENG, TOUPING, 2004	99JX-81	GEOROC	114	37	IGNEOUS	VOLCANIC	BASALT	1800	0	50.29	1.08	13.04		4.07	9.53	0.21	6.72	9.26	2.71	0.34	0.11	2.42	5.82	1.27606
WANG, YUE-JUN; FAN, WEI-MING; ZHANG, YANHUA; GUO, FENG; ZHANG, HONG-FU; PENG, TOUPING, 2004	99JX-85	GEOROC	114	37	IGNEOUS	VOLCANIC	BASALT	1800	0	50.84	1.17	12.45		3.34	11.33	0.24	5.66	9.52	2.56	0.35	0.11	2.26	4.08	1.08011
WANG, YUE-JUN; FAN, WEI-MING; ZHANG, YANHUA; GUO, FENG; ZHANG, HONG-FU; PENG, TOUPING, 2004	99JX-87	GEOROC	114	37	IGNEOUS	VOLCANIC	BASALT	1800	0	51.01	1.18	12.47		4.3	10.6	0.23	5.21	9.57	2.03	0.83	0.11	2.27	3.99	1.02117
PENG, PENG; ZHAI, MINGGUO; ERNST, R. E.; GUO, JINGHUI; LIU, FU; HU, BO, 2008	05LN05	GEOROC	111	34	IGNEOUS	VOLCANIC	NOT-GIVEN	1780	0	50.43	0.86	15.7	10.95			0.23	6.14	5.9	2.53	3.61	0.22	3.68	4.86	5.07397
WANG, XI; ZHU, WENBIN; LUO, MENG; REN, XINGMIN; CUI, XIANG, 2014	12PQG-07	GEOROC	111.4	37.7	IGNEOUS	VOLCANIC	NOT-GIVEN	1780	0	49.0984	0.852872	14.2059				0.223812	7.84586	10.4613	3.77972	0.827751	0.130877	0.77605	5.5899	3.48104
WANG, XI; ZHU, WENBIN; LUO, MENG; REN, XINGMIN; CUI, XIANG, 2014	12PQG-18	GEOROC	111.4	37.7	IGNEOUS	VOLCANIC	NOT-GIVEN	1780	0	48.2914	1.18203	16.6294				0.172821	8.01595	6.04257	2.39244	2.83792	0.494219	3.73143	7.1246	5.17002
NEDER, R. D.; LEITE, J. A. D.; FIGUEIREDO, B. R.; MCNAUGHTON, N. J., 2002	RJ18	GEOROC	-59.5	-10	IGNEOUS	VOLCANIC	BASALT	1760	0	48.41	0.96	15.3	11.65			0.2	8.56	11.23	2.15	0.48	0.1	0.81		1.27854
NEDER, R. D.; LEITE, J. A. D.; FIGUEIREDO, B. R.; MCNAUGHTON, N. J., 2002	RJ22	GEOROC	-59.5	-10	IGNEOUS	VOLCANIC	BASALT	1760	0	48.97	1.06	14.4	12.95			0.24	7.61	9.97	2.41	1.12	0.09	1.54		2.08725
NEDER, R. D.; LEITE, J. A. D.; FIGUEIREDO, B. R.; MCNAUGHTON, N. J., 2002	RJ34	GEOROC	-59.5	-10	IGNEOUS	VOLCANIC	BASALT	1760	0	47.5	0.62	15.05	11.61			0.21	9.61	11.52	1.72	0.54	0.05	1.59		1.13502
NEDER, R. D.; LEITE, J. A. D.; FIGUEIREDO, B. R.; MCNAUGHTON, N. J., 2002	RJ36	GEOROC	-59.5	-10	IGNEOUS	VOLCANIC	BASALT	1760	0	50.55	0.9	15.74	9.06			0.14	7.52	12.02	2.47	0.37	0.09	1.26	2	1.06829
NEDER, R. D.; LEITE, J. A. D.; FIGUEIREDO, B. R.; MCNAUGHTON, N. J., 2002	RJ62	GEOROC	-59.5	-10	IGNEOUS	VOLCANIC	BASALT	1760	0	48.24	0.99	15.84	12.21			0.206	6.96	9.85	2.09	1.75	0.08	2.69		2.81405
NEDER, R. D.; LEITE, J. A. D.; FIGUEIREDO, B. R.; MCNAUGHTON, N. J., 2002	RJ95	GEOROC	-59.5	-10	IGNEOUS	VOLCANIC	BASALT	1760	0	47.99	0.47	15.96	9.86			0.38	9.22	11.56	1.3	1.55	0.05	2.4		1.62776
PETERSON, T. D.; SCOTT, J. M.J.; LECHEMINANT, A. N.; JEFFERSON, C. W.; PEHRSSON, S. J., 2015	04RAT-36A	GEOROC	-100	63	IGNEOUS	VOLCANIC	NOT-GIVEN	1750	0	47.7	2.49	14.35		4.69		0.16	5.78	7.88	2.51	1.79	0.97		10.6	3.93404
PETERSON, T. D.; SCOTT, J. M.J.; LECHEMINANT, A. N.; JEFFERSON, C. W.; PEHRSSON, S. J., 2015	79LAAT287	GEOROC	-99	63.77	IGNEOUS	VOLCANIC	NOT-GIVEN	1750	0	48.46	1.74	16.88		4.5		0.18	4.99	4.02	3.28	3.61	0.49		41	8.69452
PETERSON, T. D.; SCOTT, J. M.J.; LECHEMINANT, A. N.; JEFFERSON, C. W.; PEHRSSON, S. J., 2015	PHA89-R5	GEOROC	-101.7	63.07	IGNEOUS	VOLCANIC	NOT-GIVEN	1750	0	49.6	1.87	16.45		2.15		0.24	5.81	5.03	3.01	3.17	0.28		44	5.78673
TURNER, SIMON P.; FODEN, J. D.; SANDIFORD, M.; BRUCE, D., 1993	MG2	GEOROC	137.117	-32.6833	IGNEOUS	VOLCANIC	BASALT	1740	0	47.44	1.06	14.57		11.78		0.21	8.63	12.12	2.3	0.84	0.29	0.51	13	2.22063
RUTHERFORD, L.; BAROVICH, K. M.; HAND, M.; FODEN, J. D., 2006	M01	GEOROC	140.013	-32.1734	IGNEOUS	VOLCANIC	BASALT	1700	0	47.3	1.42	14.7		13.9		0.13	9.34	4.11	3.97	3.6	0.07	1.03	3.5	13.3267
RUTHERFORD, L.; BAROVICH, K. M.; HAND, M.; FODEN, J. D., 2006	M02	GEOROC	140.013	-32.1734	IGNEOUS	VOLCANIC	BASALT	1700	0	45.4	1.54	13.7		16		0.17	10.8	4.73	4.12	0.19	0.07	2.96	2	7.74004
RUTHERFORD, L.; BAROVICH, K. M.; HAND, M.; FODEN, J. D., 2006	M03	GEOROC	140	-32.1747	IGNEOUS	VOLCANIC	BASALT	1700	0	46.9	2.17	12.1		20.7		0.18	4.06	7.61	4.85	0.28	0.3	0.32	13	6.74792
RUTHERFORD, L.; BAROVICH, K. M.; HAND, M.; FODEN, J. D., 2006	M04	GEOROC	139.999	-32.1755	IGNEOUS	VOLCANIC	BASALT	1700	0	46.7	1.45	14.1		16.3		0.17	5.25	9.42	4.49	0.71	0.14	0.78	6	7.30811
RUTHERFORD, L.; BAROVICH, K. M.; HAND, M.; FODEN, J. D., 2006	M06	GEOROC	139.904	-32.2168	IGNEOUS	VOLCANIC	BASALT	1700	0	49.4	1.66	3.5		19.2		0.1	12.7	10.8	1.57	0.08	0.26	0.95	9.5	0.425391
RUTHERFORD, L.; BAROVICH, K. M.; HAND, M.; FODEN, J. D., 2006	M07	GEOROC	139.933	-32.0437	IGNEOUS	VOLCANIC	NOT-GIVEN	1685	0	49.5	2.03	13.3		15		0.13	6.1	6.07	5.34	0.31	0.17	0.7	10	4.91115
RUTHERFORD, L.; BAROVICH, K. M.; HAND, M.; FODEN, J. D., 2006	M08	GEOROC	139.984	-32.0225	IGNEOUS	VOLCANIC	NOT-GIVEN	1685	0	49.6	0.7	17.4		9.99		0.18	6.5	12.5	2.04	0.27	0.03	1.03	2	0.8085
RUTHERFORD, L.; BAROVICH, K. M.; HAND, M.; FODEN, J. D., 2006	M12	GEOROC	140.094	-32.0615	IGNEOUS	VOLCANIC	NOT-GIVEN	1685	0	48	1.37	14.2		14.6		0.05	8.44	4.73	5.36	0.26	0.05	2.98	1.5	6.31688
RUTHERFORD, L.; BAROVICH, K. M.; HAND, M.; FODEN, J. D., 2006	M13	GEOROC	140.393	-31.8295	IGNEOUS	VOLCANIC	NOT-GIVEN	1685	0	48.4	1.21	13.7		14.2		0.21	6.48	8.65	3.85	1.22	0.08	1.96	3.5	4.76017
RUTHERFORD, L.; BAROVICH, K. M.; HAND, M.; FODEN, J. D., 2006	M14	GEOROC	140.393	-31.8295	IGNEOUS	VOLCANIC	NOT-GIVEN	1685	0	48.7	1.21	13.5		13.6		0.2	6.63	8.46	3.45	1.82	0.09	1.49	3.5	4.87244
RUTHERFORD, L.; BAROVICH, K. M.; HAND, M.; FODEN, J. D., 2006	M22	GEOROC	140.978	-32.1056	IGNEOUS	VOLCANIC	NOT-GIVEN	1685	0	49.4	1.04	12.8		13.1		0.22	7.97	12.1	1.78	0.21	0.07	0.79	2.5	0.618766
RUTHERFORD, L.; BAROVICH, K. M.; HAND, M.; FODEN, J. D., 2006	M23	GEOROC	140.909	-32.206	IGNEOUS	VOLCANIC	NOT-GIVEN	1685	0	49.4	0.87	13.7		12.1		0.19	7.72	11.7	1.69	0.55	0.06	0.9	2	0.784
RUTHERFORD, L.; BAROVICH, K. M.; HAND, M.; FODEN, J. D., 2006	M24	GEOROC	140.905	-32.204	IGNEOUS	VOLCANIC	NOT-GIVEN	1685	0	49.5	0.46	14.3		8.47		0.16	9.64	14.6	1.36	0.25	0.02	0.93	1	0.398785
RUTHERFORD, L.; BAROVICH, K. M.; HAND, M.; FODEN, J. D., 2006	M25	GEOROC	140.901	-32.2075	IGNEOUS	VOLCANIC	NOT-GIVEN	1685	0	50.3	0.66	11.9		11.4		0.2	10.5	12.9	1.37	0.21	0.04	0.74	1.5	0.341973
RUTHERFORD, L.; BAROVICH, K. M.; HAND, M.; FODEN, J. D., 2006	M26	GEOROC	140.902	-32.2079	IGNEOUS	VOLCANIC	NOT-GIVEN	1685	0	50	0.49	14.2		9.12		0.16	9.24	14.2	1.87	0.4	0.03	0.97	1	0.736129
RUTHERFORD, L.; BAROVICH, K. M.; HAND, M.; FODEN, J. D., 2006	M27	GEOROC	140.897	-32.2937	IGNEOUS	VOLCANIC	NOT-GIVEN	1685	0	50.3	1.14	15.4		13.1		0.2	5.7	10.6	1.05	0.49	0.09	0.78	3.5	0.324877
RUTHERFORD, L.; BAROVICH, K. M.; HAND, M.; FODEN, J. D., 2006	M28	GEOROC	140.913	-32.2934	IGNEOUS	VOLCANIC	NOT-GIVEN	1685	0	49.1	1.16	14.8		14.9		0.24	6.96	10	2.05	0.31	0.05	0.95	2	0.913049
RUTHERFORD, L.; BAROVICH, K. M.; HAND, M.; FODEN, J. D., 2006	M29	GEOROC	140.955	-32.438	IGNEOUS	VOLCANIC	NOT-GIVEN	1685	0	49.1	1.33	13.6		15		0.23	7.11	9.56	1.95	0.64	0.11	1.23	3.5	1.09969
RUTHERFORD, L.; BAROVICH, K. M.; HAND, M.; FODEN, J. D., 2006	M32	GEOROC	141.033	-31.6847	IGNEOUS	VOLCANIC	NOT-GIVEN	1685	0	47.3	2.52	14.4		15.4		0.4	4.56	10.7	3.12	0.63	0.18	1	8.5	3.27035
BREWER, T. S.; DALY, J. S.; AH脛LL, K. I., 1998	H30	GEOROC	11.4	59.05	IGNEOUS	VOLCANIC	BASALT	1660	0	49.03	0.75	17.99	11.48			0.21	5.37	10.12	2.98	0.93	0.44	0.48	4	2.53534
BREWER, T. S.; DALY, J. S.; AH脛LL, K. I., 1998	H7	GEOROC	11.4	59.05	IGNEOUS	VOLCANIC	BASALT	1660	0	47.36	1.31	16.98	12.18			0.18	6.3	10.52	2.76	0.87	0.15	1.08	3	3.02222
BREWER, T. S.; DALY, J. S.; AH脛LL, K. I., 1998	H9	GEOROC	11.4	59.05	IGNEOUS	VOLCANIC	BASALT	1660	0	47.71	0.71	18.07	10.48			0.2	6.38	11.09	3.12	0.87	0.24	0.98	1	3.38006
BREWER, T. S.; DALY, J. S.; AH脛LL, K. I., 1998	D105	GEOROC	11.4	59.05	IGNEOUS	VOLCANIC	BASALT	1610	0	51.93	0.73	16.1	10.23			0.21	5.88	8.81	1.45	1.03	0.17	3.41	4	0.688735
BREWER, T. S.; DALY, J. S.; AH脛LL, K. I., 1998	D112	GEOROC	11.4	59.05	IGNEOUS	VOLCANIC	BASALT	1610	0	50.53	0.78	16.69	11.06			0.17	5.96	7.3	2.29	2.03	0.19	2.79	4	2.47841
BREWER, T. S.; DALY, J. S.; AH脛LL, K. I., 1998	D3	GEOROC	11.4	59.05	IGNEOUS	VOLCANIC	BASALT	1610	0	49.89	1.07	15.24	10.3			0.14	7.18	8.12	2.5	3.03	0.36	2.04	4	4.43845
BREWER, T. S.; DALY, J. S.; AH脛LL, K. I., 1998	DS12	GEOROC	11.4	59.05	IGNEOUS	VOLCANIC	BASALT	1595	5	46.8	1.77	13.63	16.27			0.23	6.1	11.96	1.12	0.48	0.13		4	0.673684
BREWER, T. S.; DALY, J. S.; AH脛LL, K. I., 1998	DS13	GEOROC	11.4	59.05	IGNEOUS	VOLCANIC	BASALT	1595	5	47.76	1.37	13.44	13.8			0.23	8.75	10.94	2.29	0.54	0.1		4	1.68254
BREWER, T. S.; DALY, J. S.; AH脛LL, K. I., 1998	DS14	GEOROC	11.4	59.05	IGNEOUS	VOLCANIC	BASALT	1595	5	46.87	1.87	13.06	16.68			0.26	6.35	11.35	2	0.52	0.15		5	1.64093
BREWER, T. S.; DALY, J. S.; AH脛LL, K. I., 1998	GS12	GEOROC	11.4	59.05	IGNEOUS	VOLCANIC	BASALT	1595	5	47.91	2.04	12.95	17.43			0.23	5.02	10.31	2.82	0.51	0.2		5	2.25843
BREWER, T. S.; DALY, J. S.; AH脛LL, K. I., 1998	GS216	GEOROC	11.4	59.05	IGNEOUS	VOLCANIC	BASALT	1595	5	48.08	0.88	14.35	13.22			0.22	8.36	12.19	1.61	0.35	0.07		2	0.75622
BREWER, T. S.; DALY, J. S.; AH脛LL, K. I., 1998	GS221	GEOROC	11.4	59.05	IGNEOUS	VOLCANIC	BASALT	1595	5	48.05	0.82	15.41	13.69			0.3	7.37	11.68	1.56	0.37	0.07		2	0.737604
BREWER, T. S.; DALY, J. S.; AH脛LL, K. I., 1998	GS23	GEOROC	11.4	59.05	IGNEOUS	VOLCANIC	BASALT	1595	5	47.49	1.3	14.28	15.26			0.22	6.63	10.79	2.73	0.25	0.07		2	1.97782
BREWER, T. S.; DALY, J. S.; AH脛LL, K. I., 1998	US3	GEOROC	11.4	59.05	IGNEOUS	VOLCANIC	BASALT	1595	5	47.36	1.17	9.3	16.9			0.24	12.02	10.48	0.98	0.31	0.05		8	0.381674
IACUMIN, P.; PICCIRILLO, E. M.; GIRARDI, V. A. V.; TEIXEIRA, W.; BELLIENI, G.; ECHEVESTE, H.; FERNANDEZ, R.; PINESE, J. P. P.; RIBOT, A., 2001	A10	GEOROC	-59.85	-36.78	IGNEOUS	VOLCANIC	BASALT	1590	0	50.03	1.21	14.72		2.96	9.76	0.2	8.49	9.09	2.15	1.56	0.13	3.55	9	1.95791
IACUMIN, P.; PICCIRILLO, E. M.; GIRARDI, V. A. V.; TEIXEIRA, W.; BELLIENI, G.; ECHEVESTE, H.; FERNANDEZ, R.; PINESE, J. P. P.; RIBOT, A., 2001	A16	GEOROC	-59.85	-36.78	IGNEOUS	VOLCANIC	BASALT	1590	0	50.48	0.92	17.73		1.19	9.14	0.16	6.47	10.56	2.4	0.97	0.1	1.36	2	1.5183
IACUMIN, P.; PICCIRILLO, E. M.; GIRARDI, V. A. V.; TEIXEIRA, W.; BELLIENI, G.; ECHEVESTE, H.; FERNANDEZ, R.; PINESE, J. P. P.; RIBOT, A., 2001	A2	GEOROC	-59.85	-36.78	IGNEOUS	VOLCANIC	BASALT	1590	0	50.2	1.29	14.85		2.18	10.15	0.19	7	11.55	2.27	0.42	0.12	1.4	6	1.00501
IACUMIN, P.; PICCIRILLO, E. M.; GIRARDI, V. A. V.; TEIXEIRA, W.; BELLIENI, G.; ECHEVESTE, H.; FERNANDEZ, R.; PINESE, J. P. P.; RIBOT, A., 2001	A32	GEOROC	-59.15	-37.32	IGNEOUS	VOLCANIC	BASALT	1590	0	48.72	0.91	15.65		2.24	10.44	0.2	8.44	9.66	2.3	1.22	0.44	3.42	10	2.16615
IACUMIN, P.; PICCIRILLO, E. M.; GIRARDI, V. A. V.; TEIXEIRA, W.; BELLIENI, G.; ECHEVESTE, H.; FERNANDEZ, R.; PINESE, J. P. P.; RIBOT, A., 2001	A33	GEOROC	-59.15	-37.32	IGNEOUS	VOLCANIC	BASALT	1590	0	50.86	1.23	14.28		3.56	9.58	0.2	7.57	9.64	2.16	1.14	0.14	2.61	6	1.3855
IACUMIN, P.; PICCIRILLO, E. M.; GIRARDI, V. A. V.; TEIXEIRA, W.; BELLIENI, G.; ECHEVESTE, H.; FERNANDEZ, R.; PINESE, J. P. P.; RIBOT, A., 2001	A34	GEOROC	-59.15	-37.32	IGNEOUS	VOLCANIC	BASALT	1590	0	50.36	1.31	14.48		2.9	10.68	0.21	6.93	10.01	2.15	1.14	0.12	2.02	9	1.47067
IACUMIN, P.; PICCIRILLO, E. M.; GIRARDI, V. A. V.; TEIXEIRA, W.; BELLIENI, G.; ECHEVESTE, H.; FERNANDEZ, R.; PINESE, J. P. P.; RIBOT, A., 2001	A35	GEOROC	-59.15	-37.32	IGNEOUS	VOLCANIC	BASALT	1590	0	50.67	1.28	15.41		2.71	9.85	0.2	6.32	10.03	2.35	1.33	0.12	2.88	4	1.76563
IACUMIN, P.; PICCIRILLO, E. M.; GIRARDI, V. A. V.; TEIXEIRA, W.; BELLIENI, G.; ECHEVESTE, H.; FERNANDEZ, R.; PINESE, J. P. P.; RIBOT, A., 2001	A38	GEOROC	-59.15	-37.32	IGNEOUS	VOLCANIC	TRACHYBASALT	1590	0	47.99	3.74	14.16		3.93	11.22	0.23	5.42	6.94	2.71	2.58		3.61	47	5.60804
IACUMIN, P.; PICCIRILLO, E. M.; GIRARDI, V. A. V.; TEIXEIRA, W.; BELLIENI, G.; ECHEVESTE, H.; FERNANDEZ, R.; PINESE, J. P. P.; RIBOT, A., 2001	A39	GEOROC	-59.15	-37.32	IGNEOUS	VOLCANIC	BASALT	1590	0	48.11	3.61	13.99		3.37	12.8	0.22	3.87	9.17	2.05	1.63		3.64	51	2.65018
IACUMIN, P.; PICCIRILLO, E. M.; GIRARDI, V. A. V.; TEIXEIRA, W.; BELLIENI, G.; ECHEVESTE, H.; FERNANDEZ, R.; PINESE, J. P. P.; RIBOT, A., 2001	A4	GEOROC	-59.85	-36.78	IGNEOUS	VOLCANIC	BASALT	1590	0	50.76	1.16	14.07		2.37	9.48	0.19	8	11.46	2.16	0.46	0.13	1.84	6	0.884588
IACUMIN, P.; PICCIRILLO, E. M.; GIRARDI, V. A. V.; TEIXEIRA, W.; BELLIENI, G.; ECHEVESTE, H.; FERNANDEZ, R.; PINESE, J. P. P.; RIBOT, A., 2001	A5	GEOROC	-59.85	-36.78	IGNEOUS	VOLCANIC	BASALT	1590	0	50.72	0.99	14.66		1.91	9	0.18	8.02	12.24	2.17	0.19	0.11	1.47	5	0.721451
IACUMIN, P.; PICCIRILLO, E. M.; GIRARDI, V. A. V.; TEIXEIRA, W.; BELLIENI, G.; ECHEVESTE, H.; FERNANDEZ, R.; PINESE, J. P. P.; RIBOT, A., 2001	A53	GEOROC	-59.15	-37.32	IGNEOUS	VOLCANIC	BASALT	1590	0	49.58	2.14	13.06		3.34	12.24	0.23	6.72	8.71	2.25	0.9	1.16	3.11	15	1.50798
IACUMIN, P.; PICCIRILLO, E. M.; GIRARDI, V. A. V.; TEIXEIRA, W.; BELLIENI, G.; ECHEVESTE, H.; FERNANDEZ, R.; PINESE, J. P. P.; RIBOT, A., 2001	A8	GEOROC	-59.85	-36.78	IGNEOUS	VOLCANIC	BASALT	1590	0	50.86	1.19	14.17		2.93	9.27	0.19	7.4	11.39	2.27	0.48	0.14	2.36	6	0.96215
IACUMIN, P.; PICCIRILLO, E. M.; GIRARDI, V. A. V.; TEIXEIRA, W.; BELLIENI, G.; ECHEVESTE, H.; FERNANDEZ, R.; PINESE, J. P. P.; RIBOT, A., 2001	A9	GEOROC	-59.85	-36.78	IGNEOUS	VOLCANIC	BASALT	1590	0	50.42	1.36	15.17		3.46	9.2	0.19	6.71	9.46	2.3	1.93	0.15	2.63	6	2.41144
IACUMIN, P.; PICCIRILLO, E. M.; GIRARDI, V. A. V.; TEIXEIRA, W.; BELLIENI, G.; ECHEVESTE, H.; FERNANDEZ, R.; PINESE, J. P. P.; RIBOT, A., 2001	MT55	GEOROC	-59.15	-37.32	IGNEOUS	VOLCANIC	BASALT	1590	0	50	1.66	16.17		4.13	10.15	0.2	4.63	9.45	2.6	1.19	0.18	3.11	7	2.05201
IACUMIN, P.; PICCIRILLO, E. M.; GIRARDI, V. A. V.; TEIXEIRA, W.; BELLIENI, G.; ECHEVESTE, H.; FERNANDEZ, R.; PINESE, J. P. P.; RIBOT, A., 2001	MT65	GEOROC	-59.15	-37.32	IGNEOUS	VOLCANIC	BASALT	1590	0	50.62	1.43	12.99		1.96	7.49	0.22	7.46	10.87	2.33	0.64	0.14	3.5	4	1.1576
IACUMIN, P.; PICCIRILLO, E. M.; GIRARDI, V. A. V.; TEIXEIRA, W.; BELLIENI, G.; ECHEVESTE, H.; FERNANDEZ, R.; PINESE, J. P. P.; RIBOT, A., 2001	MT66	GEOROC	-59.15	-37.32	IGNEOUS	VOLCANIC	BASALT	1590	0	50.69	1.24	14.34		1.06	4.73	0.21	7.59	11.56	2	0.33	0.1	2.33	3	0.705969
IACUMIN, P.; PICCIRILLO, E. M.; GIRARDI, V. A. V.; TEIXEIRA, W.; BELLIENI, G.; ECHEVESTE, H.; FERNANDEZ, R.; PINESE, J. P. P.; RIBOT, A., 2001	MT67	GEOROC	-59.15	-37.32	IGNEOUS	VOLCANIC	BASALT	1590	0	48.28	1.9	14.42		3.21	9.48	0.22	6.88	9.33	2.37	0.95		2.44	17	2.08758
IACUMIN, P.; PICCIRILLO, E. M.; GIRARDI, V. A. V.; TEIXEIRA, W.; BELLIENI, G.; ECHEVESTE, H.; FERNANDEZ, R.; PINESE, J. P. P.; RIBOT, A., 2001	MT68	GEOROC	-59.15	-37.32	IGNEOUS	VOLCANIC	BASALT	1590	0	49.04	1.71	14.02		2.62	10.88	0.22	6.55	8.97	2.34	0.95		3.13	16	1.79207
IACUMIN, P.; PICCIRILLO, E. M.; GIRARDI, V. A. V.; TEIXEIRA, W.; BELLIENI, G.; ECHEVESTE, H.; FERNANDEZ, R.; PINESE, J. P. P.; RIBOT, A., 2001	MT69	GEOROC	-59.15	-37.32	IGNEOUS	VOLCANIC	BASALT	1590	0	50.24	2.45	14.02		2.59	9.56	0.23	5.57	8.93	2.57	0.93		1.96	15	1.69199
IACUMIN, P.; PICCIRILLO, E. M.; GIRARDI, V. A. V.; TEIXEIRA, W.; BELLIENI, G.; ECHEVESTE, H.; FERNANDEZ, R.; PINESE, J. P. P.; RIBOT, A., 2001	MT70	GEOROC	-59.15	-37.32	IGNEOUS	VOLCANIC	BASALT	1590	0	48.66	1.96	14.16		2.84	12.06	0.22	6.43	8.82	2.69	1.04		3.29	14	2.45811
WADE, C. E.; REID, A. J.; WINGATE, M. T. D.; JAGODZINSKI, E. A.; BAROVICH, K. M., 2012	R1709481	GEOROC	134.087	-30.4955	IGNEOUS	VOLCANIC	TRACHYTE	1590	0	46.9	2.515	12.5	17.8		16.0164	0.18	2.34	2.64	0.13	7.9	0.32	6.29	16	16.5336
WADE, C. E.; REID, A. J.; WINGATE, M. T. D.; JAGODZINSKI, E. A.; BAROVICH, K. M., 2012	R1709482	GEOROC	134.087	-30.4955	IGNEOUS	VOLCANIC	ANDESITE	1590	0	51.9	3.18	13.3	11.9		10.7076	0.19	3.79	3.46	0.93	4.57	0.41	6.34	24	3.39888
WADE, C. E.; REID, A. J.; WINGATE, M. T. D.; JAGODZINSKI, E. A.; BAROVICH, K. M., 2012	RS668268	GEOROC	134.087	-30.4955	IGNEOUS	VOLCANIC	ANDESITE	1590	0	47.6	1.98	14	11.2		10.0778	0.24	3.7	9.23	2.7	1.11	0.32		19.5	3.15567
WADE, C. E.; REID, A. J.; WINGATE, M. T. D.; JAGODZINSKI, E. A.; BAROVICH, K. M., 2012	RS668269	GEOROC	134.087	-30.4955	IGNEOUS	VOLCANIC	TRACHYBASALT	1590	0	45.9	2.87	13.9	15.9		14.3068	0.64	3.92	3.77	0.13	5.64	0.51		24.5	11.4803
IACUMIN, P.; PICCIRILLO, E. M.; GIRARDI, V. A. V.; TEIXEIRA, W.; BELLIENI, G.; ECHEVESTE, H.; FERNANDEZ, R.; PINESE, J. P. P.; RIBOT, A., 2001	A1	GEOROC	-59.85	-36.78	IGNEOUS	VOLCANIC	BASALT	1588	0	50.55	1.26	14.22		2.4	9.95	0.2	7.73	10.77	2.15	0.87	0.14	2.02	4	1.208
CORRIVEAU, L.; BONNET, A.-L., 2005	550I	GEOROC	-60.6	50.2	IGNEOUS	VOLCANIC	BASALT	1500	0	48.1	0.94	14.8	10.58			0.2	9.8	9.13	2.56	1.52	0.21	1.01	8.5	3.264
ARNDT, N. T.; BR脺GMANN, G. E.; LEHNERT (KATZ), K.; CHAUVEL, C.; CHAPPELL, B. W., 1987	SS124	GEOROC	-72	61	IGNEOUS	VOLCANIC	BASALT	1460	30	49.7	0.83	12.1					13.2	10.7	2.14	0.04			2	0.709313
GREGORY, M. J.; KEAYS, R. R.; WILDE, A. R., 2008	78203528	GEOROC	139.5	-20.73	IGNEOUS	VOLCANIC	BASALT	1370	0	45.6	2.85	16.8		15.7		0.19	4.15	8.66	1.7	1.75	0.42	2.79		4.57788
GREGORY, M. J.; KEAYS, R. R.; WILDE, A. R., 2008	78203528	GEOROC	139.5	-20.73	IGNEOUS	VOLCANIC	BASALT	1370	0	45.9	2.87	16.4		15.7		0.2	4.14	8.65	1.76	1.78	0.42	3.14	18.5	4.32124
GREGORY, M. J.; KEAYS, R. R.; WILDE, A. R., 2008	78203535	GEOROC	139.5	-20.73	IGNEOUS	VOLCANIC	BASALT	1370	0	45.7	1.29	18		11.5		0.2	6.5	8.27	2.84	1.84	0.13	3.38	6.34	8.112
BARNES-MELANIE; ROHS-C-RENEE; ANTHONY-ELIZABETH-Y; VAN-SCHMUS-W-RANDY; DENISON-RODGER-E, 1999	595	NAVDAT	-102.571	30.6719	IGNEOUS	PLUTONIC	DIORITE	1350	20	46.51	3.21	15.28		14.67		0.24	5.04	7.73	3.61	2.3	0.74		10	9.95103
BARNES-MELANIE; ROHS-C-RENEE; ANTHONY-ELIZABETH-Y; VAN-SCHMUS-W-RANDY; DENISON-RODGER-E, 1999	596	NAVDAT	-103.059	30.9453	IGNEOUS	PLUTONIC	GABBRO	1350	20	45.23	2.09	14.01		15.99		0.45	7.71	11.02	2.45	0.63	0.33		3	4.25399
BARNES-MELANIE; ROHS-C-RENEE; ANTHONY-ELIZABETH-Y; VAN-SCHMUS-W-RANDY; DENISON-RODGER-E, 1999	1161	NAVDAT	-102.605	31.1008	IGNEOUS	PLUTONIC	DIORITE	1350	20	49.5	1.55	13.27		12.49		0.22	7.97	11.9	2.49	0.19	0.01		1	1.10498
DELOR, C.; ROCK, N. M. S., 1991	VHD93	GEOROC	-80	-70	IGNEOUS	VOLCANIC	THOLEIITE	1300	0	48.22	2.12	13.39	15.57			0.23	6.87	10.69	2.12	0.49	0.21	0.1	12	1.305
MORAES, R.; FUCK, R. A.; PIMENTEL, M. M.; GIOIA, S. M. C. L.; FIGUEIREDO, A. M. G., 2003	F14-123	GEOROC	-49.1586	-15.0867	IGNEOUS	VOLCANIC	BASALT	1300	0	48.15	1.35	14.5		3.63	9.78	0.2	8.05	9.81	3.08	0	0.12	1.58		1.84202
MORAES, R.; FUCK, R. A.; PIMENTEL, M. M.; GIOIA, S. M. C. L.; FIGUEIREDO, A. M. G., 2003	F14-152	GEOROC	-49.1586	-15.0867	IGNEOUS	VOLCANIC	BASALT	1300	0	49.01	1.16	14.87		2.05	9.32	0.19	9.5	10.37	2.61	0.75	0.13	0.8		1.87847
MORAES, R.; FUCK, R. A.; PIMENTEL, M. M.; GIOIA, S. M. C. L.; FIGUEIREDO, A. M. G., 2003	F14-41	GEOROC	-49.1586	-15.0867	IGNEOUS	VOLCANIC	BASALT	1300	0	50.1	1.94	15.16		1.47	10.79	0.15	7.17	7.99	3.08	1.9	0.16	0.39		3.49301
MORAES, R.; FUCK, R. A.; PIMENTEL, M. M.; GIOIA, S. M. C. L.; FIGUEIREDO, A. M. G., 2003	F14-51	GEOROC	-49.1586	-15.0867	IGNEOUS	VOLCANIC	BASALT	1300	0	48.37	2.06	13.72		3.92	10.75	0.23	6.57	9.64	2.74	0.1	0.19	1.43		1.50197
MORAES, R.; FUCK, R. A.; PIMENTEL, M. M.; GIOIA, S. M. C. L.; FIGUEIREDO, A. M. G., 2003	F14-77	GEOROC	-49.1586	-15.0867	IGNEOUS	VOLCANIC	BASALT	1300	0	45.63	2.37	15.41		4.17	12.77	0.2	7.1	9.36	2.41	0.13	0.16	0.55		2.45308
MORAES, R.; FUCK, R. A.; PIMENTEL, M. M.; GIOIA, S. M. C. L.; FIGUEIREDO, A. M. G., 2003	F29-125	GEOROC	-49.1586	-15.0867	IGNEOUS	VOLCANIC	BASALT	1300	0	46.45	3.68	11.84		6.63	14.21	0.31	6.5	8.07	0.81	0	0.42	1.58		0.190174
MORAES, R.; FUCK, R. A.; PIMENTEL, M. M.; GIOIA, S. M. C. L.; FIGUEIREDO, A. M. G., 2003	RM16B	GEOROC	-49.1586	-15.0867	IGNEOUS	VOLCANIC	BASALT	1300	0	48.82	1.16	16.61		1.63	8.13	0.13	5.44	12.84	2.44	0.54	0.07	1.29		1.52584
MORAES, R.; FUCK, R. A.; PIMENTEL, M. M.; GIOIA, S. M. C. L.; FIGUEIREDO, A. M. G., 2003	RM179	GEOROC	-49.1586	-15.0867	IGNEOUS	VOLCANIC	BASALT	1300	0	47.03	3.03	12.98		0.1	18.27	0.24	4.83	8.41	2.27	0.39	0.3	2.39		1.75573
MORAES, R.; FUCK, R. A.; PIMENTEL, M. M.; GIOIA, S. M. C. L.; FIGUEIREDO, A. M. G., 2003	RM180	GEOROC	-49.1586	-15.0867	IGNEOUS	VOLCANIC	BASALT	1300	0	46.9	2.02	15.34		0.85	12.14	0.17	8.52	10.99	0.8	0.45	0.19	1.91		0.400641
MORAES, R.; FUCK, R. A.; PIMENTEL, M. M.; GIOIA, S. M. C. L.; FIGUEIREDO, A. M. G., 2003	RM184	GEOROC	-49.1586	-15.0867	IGNEOUS	VOLCANIC	BASALT	1300	0	46.1	2.47	14.25		2.35	12.47	0.28	7.05	11.91	1.29	0.34	0.2	1.63		0.857065
MORAES, R.; FUCK, R. A.; PIMENTEL, M. M.; GIOIA, S. M. C. L.; FIGUEIREDO, A. M. G., 2003	RM188	GEOROC	-49.1586	-15.0867	IGNEOUS	VOLCANIC	BASALT	1300	0	46.01	3.41	12.24		4.03	14.1	0.2	5.44	9.68	2.4	0.75	0.33	2.02	16.5	3.29651
MORAES, R.; FUCK, R. A.; PIMENTEL, M. M.; GIOIA, S. M. C. L.; FIGUEIREDO, A. M. G., 2003	RM191	GEOROC	-49.1586	-15.0867	IGNEOUS	VOLCANIC	BASALT	1300	0	49.13	2.85	12.41		4.07	13.15	0.22	5.06	8.74	1.97	0.62	0.32	1.66		1.09431
MORAES, R.; FUCK, R. A.; PIMENTEL, M. M.; GIOIA, S. M. C. L.; FIGUEIREDO, A. M. G., 2003	RM201	GEOROC	-49.1586	-15.0867	IGNEOUS	VOLCANIC	BASALT	1300	0	45.81	2.23	13.66		2.76	12.82	0.21	6.55	10.26	3.43	0.62	0.18	1.96		5.83719
MORAES, R.; FUCK, R. A.; PIMENTEL, M. M.; GIOIA, S. M. C. L.; FIGUEIREDO, A. M. G., 2003	RM220	GEOROC	-49.1586	-15.0867	IGNEOUS	VOLCANIC	BASALT	1300	0	46.01	2.12	14.03		2.04	13.96	0.22	7.24	9.21	3.01	0.41	0.14	1.9	5.3	3.88585
MORAES, R.; FUCK, R. A.; PIMENTEL, M. M.; GIOIA, S. M. C. L.; FIGUEIREDO, A. M. G., 2003	RM29	GEOROC	-49.1586	-15.0867	IGNEOUS	VOLCANIC	BASALT	1300	0	51.06	2.97	10.39		2.14	13.78	0.22	5.43	8.69	2.28	0.42	0.25	2.4		0.904467
MORAES, R.; FUCK, R. A.; PIMENTEL, M. M.; GIOIA, S. M. C. L.; FIGUEIREDO, A. M. G., 2003	RM40B	GEOROC	-49.1586	-15.0867	IGNEOUS	VOLCANIC	BASALT	1300	0	46.33	2.74	13.22		2.9	11.95	0.22	7.17	8.76	3.46	0.44	0.22	2.09		4.56757
WANG, XIAOLEI; ZHOU, JINCHENG; QIU, JIAN-SHENG; GAO, JIANFENG, 2004	NQ-22	GEOROC	111.46	26.84	IGNEOUS	VOLCANIC	BASALT	1271	0	49.5	0.68	13.4		2.53	8.16	0.2	7.53	13.21	1.57	0.13	0.09	2.32	1.31	0.444615
DAY, J. M. D.; PEARSON, D. G.; HULBERT, L. J., 2008	DDH-MX-N-18	GEOROC	-115.275	67.0883	IGNEOUS	PLUTONIC	GABBRO	1270	0	51.4	0.84	14.2	8.65			0.15	9.35	12.8	1.41	1.14	0.06		3.57	0.774107
DAY, J. M. D.; PEARSON, D. G.; HULBERT, L. J., 2008	DDH-MX-N-27	GEOROC	-115.275	67.0883	IGNEOUS	PLUTONIC	GABBRO	1270	0	50.5	0.73	15.5	7.98			0.12	10	12.8	1.72	0.63	0.07		3.21	0.736333
DAY, J. M. D.; PEARSON, D. G.; HULBERT, L. J., 2008	DDH-MX-S-192	GEOROC	-115.217	67.0083	IGNEOUS	PLUTONIC	GABBRO	1270	0	49.5	0.71	8.52	20.9			0.24	12.1	5.45	1.16	1.33	0.07		6.69	0.953862
DAY, J. M. D.; PEARSON, D. G.; HULBERT, L. J., 2013	98-124	GEOROC	-115.72	67.3843	IGNEOUS	VOLCANIC	BASALT	1270	0	50.3	2.47	13.2		1.65	13.3	0.26	6.44	8.76	2.57	0.74	0.26	2.91	18.7	1.50084
DAY, J. M. D.; PEARSON, D. G.; HULBERT, L. J., 2013	98-125	GEOROC	-116.06	67.5115	IGNEOUS	VOLCANIC	BASALT	1270	0	50.8	1.1	13.8		1.37	11.1	0.3	9.87	6.66	3.23	1.57	0.11	4.04	6.83	2.95385
DAY, J. M. D.; PEARSON, D. G.; HULBERT, L. J., 2013	98-126	GEOROC	-116.053	67.4973	IGNEOUS	VOLCANIC	BASALT	1270	0	52	1.75	13.4		1.51	12.2	0.2	8.65	5.85	3.35	0.88	0.19	4.77		1.9881
DAY, J. M. D.; PEARSON, D. G.; HULBERT, L. J., 2013	98-127	GEOROC	-116.038	67.4652	IGNEOUS	VOLCANIC	BASALT	1270	0	50.3	1.29	13.3		1.46	11.8	0.32	9.15	10.1	1.65	0.4	0.12	2.94	8.86	0.575685
DAY, J. M. D.; PEARSON, D. G.; HULBERT, L. J., 2013	98-130A	GEOROC	-116.058	67.4328	IGNEOUS	VOLCANIC	BASALT	1270	0	50.3	1.18	14.4		1.31	10.6	0.17	7.95	11.8	1.76	0.41	0.12	3.24		0.645055
DAY, J. M. D.; PEARSON, D. G.; HULBERT, L. J., 2013	98-55	GEOROC	-115.37	67.3158	IGNEOUS	VOLCANIC	BASALT	1270	0	50.2	2.1	14.2		1.55	12.6	0.4	5.31	9.93	2.25	1.26	0.19	2.09	13	1.71112
DAY, J. M. D.; PEARSON, D. G.; HULBERT, L. J., 2013	98-60	GEOROC	-115.406	67.3348	IGNEOUS	VOLCANIC	BASALT	1270	0	50.5	2.45	13		1.61	13	0.24	6.08	10	2.17	0.6	0.25	3.28		1.02305
DAY, J. M. D.; PEARSON, D. G.; HULBERT, L. J., 2013	98-61B	GEOROC	-115.407	67.3384	IGNEOUS	VOLCANIC	BASALT	1270	0	49.1	3.09	12.9		1.73	14	0.29	6.25	9.48	2.17	0.61	0.29	3.46	19.2	1.26695
DAY, J. M. D.; PEARSON, D. G.; HULBERT, L. J., 2013	98-64	GEOROC	-115.436	67.3469	IGNEOUS	VOLCANIC	BASALT	1270	0	48.3	3.74	12.5		1.81	14.7	0.32	4.98	10.1	2.34	0.79	0.45	1.68	32.2	1.84847
DAY, J. M. D.; PEARSON, D. G.; HULBERT, L. J., 2013	98-70	GEOROC	-115.503	67.3444	IGNEOUS	VOLCANIC	BASALT	1270	0	49.4	3.18	12.5		1.77	14.4	0.24	5.17	9.75	2.46	0.79	0.39	2.45	24.5	1.65039
DAY, J. M. D.; PEARSON, D. G.; HULBERT, L. J., 2013	98-75	GEOROC	-115.558	67.3509	IGNEOUS	VOLCANIC	BASALT	1270	0	50.7	2.99	11.4		1.81	14.7	0.31	5.4	8.35	2.87	1.12	0.31	2.52		2.06755
DAY, J. M. D.; PEARSON, D. G.; HULBERT, L. J., 2013	98-82	GEOROC	-115.564	67.3884	IGNEOUS	VOLCANIC	BASALT	1270	0	51.5	1.79	13.8		1.49	12.1	0.21	7.15	8.12	2.8	0.81	0.23	3.79		1.53319
DAY, J. M. D.; PEARSON, D. G.; HULBERT, L. J., 2013	98-87	GEOROC	-115.6	67.3999	IGNEOUS	VOLCANIC	BASALT	1270	0	49.8	1.5	13.1		1.42	11.5	0.21	8.33	9.95	3.82	0.12	0.14	3.19	10	2.28288
DAY, J. M. D.; PEARSON, D. G.; HULBERT, L. J., 2013	98-89A	GEOROC	-115.609	67.404	IGNEOUS	VOLCANIC	BASALT	1270	0	50.3	2.44	12.8		1.55	12.6	0.34	7.97	7.89	3.11	0.77	0.27	3.67		2.06225
DAY, J. M. D.; PEARSON, D. G.; HULBERT, L. J., 2013	98-91	GEOROC	-115.212	67.2047	IGNEOUS	VOLCANIC	BASALT	1270	0	50.9	1.57	13.3		1.24	10	0.17	8.47	11.8	1.65	0.6	0.16	3.4	8.06	0.640823
DAY, J. M. D.; PEARSON, D. G.; HULBERT, L. J., 2013	98-94	GEOROC	-115.217	67.203	IGNEOUS	VOLCANIC	BASALT	1270	0	49.6	1.31	13.9		1.22	9.85	0.18	10.1	9.93	3.12	0.56	0.12	3.92	5.6	2.05188
DUPUY, C.; MICHARD, A.; DOSTAL, J.; DAUTEL, D.; BARAGAR, W. R. A., 1992	69-818	GEOROC	-115.768	67.1336	IGNEOUS	VOLCANIC	BASALT	1270	0	48.4										1.3			27
DUPUY, C.; MICHARD, A.; DOSTAL, J.; DAUTEL, D.; BARAGAR, W. R. A., 1992	69-829	GEOROC	-115.667	67.1517	IGNEOUS	VOLCANIC	BASALT	1270	0	50.1										0.4			10
WANG, XIAOLEI; ZHOU, JINCHENG; QIU, JIAN-SHENG; GAO, JIANFENG, 2004	NQ-24	GEOROC	111.46	26.84	IGNEOUS	VOLCANIC	BASALT	1270	0	48.31	0.46	17.78		8.58		0.15	6.89	12.24	2.09	0.22	0	2.31	0.64	1.00492
WANG, XIAOLEI; ZHOU, JINCHENG; QIU, JIAN-SHENG; GAO, JIANFENG, 2004	NQ-25	GEOROC	111.46	26.84	IGNEOUS	VOLCANIC	BASALT	1270	0	49.08	0.61	13.9		2.87	7.44	0.18	7.81	13.57	1.68	0.18	0.09	2.43	1.27	0.569013
WANG, XIAOLEI; ZHOU, JINCHENG; QIU, JIAN-SHENG; GAO, JIANFENG, 2004	NQ-26-1	GEOROC	111.46	26.84	IGNEOUS	VOLCANIC	BASALT	1270	0	49.68	0.76	13.81		11.63		0.21	7.15	11.38	2.02	0.1	0.03	1.66	1.29	0.672814
HOLM, P. E.; SMITH, T. E.; GRANT, B. D.; HUANG, C. H., 1985	1	GEOROC	-77.73	44.98	IGNEOUS	VOLCANIC	BASALT	1250	0	49.74	1.08	17.71	11.34			0.17	5.47	9.31	2.61	0.82	0.19	0.53	10	1.74553
HOLM, P. E.; SMITH, T. E.; GRANT, B. D.; HUANG, C. H., 1985	2	GEOROC	-77.73	44.98	IGNEOUS	VOLCANIC	BASALT	1250	0	48.1	1.31	14.31	13.82			0.19	11.09	8.39	2.35	0.18	0.13	0.62	7	1.25508
HOLM, P. E.; SMITH, T. E.; GRANT, B. D.; HUANG, C. H., 1985	3	GEOROC	-77.73	44.98	IGNEOUS	VOLCANIC	BASALT	1250	0	46.53	1.47	15.73	14.43			0.19	8.31	11.03	1.87	0.26	0.14	0.85	8	1.28524
HOLM, P. E.; SMITH, T. E.; GRANT, B. D.; HUANG, C. H., 1985	4	GEOROC	-77.73	44.98	IGNEOUS	VOLCANIC	BASALT	1250	0	47.8	1.57	14.95	14.4			0.21	7.61	10.9	1.48	0.22	0.14	0.77	9	0.602083
HOLM, P. E.; SMITH, T. E.; GRANT, B. D.; HUANG, C. H., 1985	5	GEOROC	-77.73	44.98	IGNEOUS	VOLCANIC	BASALT	1250	0	45.12	1.72	15.19	16.36			0.19	6	11.97	1.73	0.32	0.16	1.54	8	1.98231
HOLM, P. E.; SMITH, T. E.; GRANT, B. D.; HUANG, C. H., 1985	6	GEOROC	-77.73	44.98	IGNEOUS	VOLCANIC	BASALT	1250	0	47.59	2.04	14.66	15.57			0.22	6.42	9.94	2.55	0.21	0.18	0.74	7	1.65961
KALSBEEK, F.; JEPSEN, H. F., 1984	273423	GEOROC	-26	81	IGNEOUS	VOLCANIC	BASALT	1230	0	51.46	0.91	14.08		2.23	7.6	0.2	8.47	10.97	1.94	0.31	0.12	1.86	8	0.598404
KALSBEEK, F.; JEPSEN, H. F., 1984	273428	GEOROC	-26	81	IGNEOUS	VOLCANIC	BASALT	1230	0	50.06	0.83	14.26		1.67	7.77	0.2	8.53	11.08	2.44	0.57	0.08	2.06	4	1.2833
KALSBEEK, F.; JEPSEN, H. F., 1984	273438	GEOROC	-26	81	IGNEOUS	VOLCANIC	BASALT	1230	0	50.79	1.02	14.26		3.11	7.21	0.22	7.61	9.75	2.98	0.64	0.12	2.28	5	1.68221
KALSBEEK, F.; JEPSEN, H. F., 1984	273445	GEOROC	-26	81	IGNEOUS	VOLCANIC	BASALT	1230	0	49.61	1.34	13.33		4.32	8.99	0.26	6.6	9.52	2.96	0.34	0.12	2.41	4	1.6475
KALSBEEK, F.; JEPSEN, H. F., 1984	273465	GEOROC	-26	81	IGNEOUS	VOLCANIC	BASALT	1230	0	49.31	0.91	14.45		2.96	8.28	0.24	8.18	11.5	2.1	0.25	0.07	1.74	2	0.875198
UPTON, B. G. J.; THOMAS, J. E. JR., 1980	40455	GEOROC	-46.77	60.77	IGNEOUS	VOLCANIC	BASALT	1221.5	58.5	45.1	2.95	16.36		1.62	12.31	0.21	6.32	8.04	3.2	1.47	0.92		30	10.3852
BARAGAR, W. R. A., 1969	61093	GEOROC	-102.7	57.83	IGNEOUS	VOLCANIC	BASALT	1200	0	49.3	2.05	14.5		7.7	6.4	0.26	6.9	7.8	3.1	1.5	0.18			3.35873
BARAGAR, W. R. A., 1969	61133	GEOROC	-102.7	57.83	IGNEOUS	VOLCANIC	BASALT	1200	0	49	1.7	9.9		11.2	1.5	0.22	11.2	5.4	0.5	3	0.16			2.04167
BARAGAR, W. R. A., 1969	66320	GEOROC	-102.7	57.83	IGNEOUS	VOLCANIC	BASALT	1200	0	48.7	2.72	13.2		5.9	9	0.15	4.3	7.7	3.1	1.5	0.27			3.71228
BARAGAR, W. R. A., 1969	66321	GEOROC	-102.7	57.83	IGNEOUS	VOLCANIC	BASALT	1200	0	50.4	2.08	15.2		5.9	6.5	0.16	6.7	9.2	2.7	1.2	0.22			2.05541
BARAGAR, W. R. A., 1969	66322	GEOROC	-102.7	57.83	IGNEOUS	VOLCANIC	BASALT	1200	0	51	2.06	14.5		5.6	6.4	0.16	7.2	9.6	2.8	1	0.21			1.805
BARAGAR, W. R. A., 1969	66324	GEOROC	-102.7	57.83	IGNEOUS	VOLCANIC	BASALT	1200	0	48.8	3.41	12.9		6.5	10.2	0.23	4.3	9.3	3	1	0.43			2.75862
BARAGAR, W. R. A., 1969	66325	GEOROC	-102.7	57.83	IGNEOUS	VOLCANIC	BASALT	1200	0	46.2	3.48	12.2		5.2	11.5	0.18	4.9	9.3	3	1.1	0.45			5.25312
BARAGAR, W. R. A., 1969	66326	GEOROC	-102.7	57.83	IGNEOUS	VOLCANIC	BASALT	1200	0	48.9	3.34	12.3		6.3	10.6	0.21	5	9.3	2.8	0.9	0.34			2.32034
BARAGAR, W. R. A., 1969	66327	GEOROC	-102.7	57.83	IGNEOUS	VOLCANIC	BASALT	1200	0	49.2	3.12	12.5		5.7	10	0.24	5.6	8.7	3	1.2	0.35			2.84516
BARAGAR, W. R. A., 1969	66328	GEOROC	-102.7	57.83	IGNEOUS	VOLCANIC	BASALT	1200	0	48.2	2.33	12.5		5.2	10.2	0.21	6.2	8.2	3.2	1.2	0.28			3.72308
BARAGAR, W. R. A., 1969	66329	GEOROC	-102.7	57.83	IGNEOUS	VOLCANIC	BASALT	1200	0	47	2.99	12.8		6.7	9	0.25	5.6	8.5	3	1.5	0.51			5.0625
BARAGAR, W. R. A., 1969	66330	GEOROC	-102.7	57.83	IGNEOUS	VOLCANIC	BASALT	1200	0	48.4	3.04	12.8		5.1	10.7	0.36	6.5	6.8	3.6	1.4	0.32			4.62963
BARAGAR, W. R. A., 1969	66331	GEOROC	-102.7	57.83	IGNEOUS	VOLCANIC	BASALT	1200	0	51.4	2.72	9.2		5.9	7.9	0.23	5.9	6.5	3.2	1.1	0.52			2.20119
BARAGAR, W. R. A., 1969	66332	GEOROC	-102.7	57.83	IGNEOUS	VOLCANIC	BASALT	1200	0	48.2	3.3	13.3		5	10.5	0.22	5.6	8.5	3.1	1.5	0.32			4.06923
BARAGAR, W. R. A., 1969	66333	GEOROC	-102.7	57.83	IGNEOUS	VOLCANIC	BASALT	1200	0	47.5	3.02	13.4		5.9	8.7	0.24	5.2	9.1	3.2	1.1	0.33			4.10889
BARAGAR, W. R. A., 1969	66334	GEOROC	-102.7	57.83	IGNEOUS	VOLCANIC	BASALT	1200	0	47.9	3.1	12.5		5.5	10.1	0.21	5.8	8	3	1.3	0.29			3.77347
BARAGAR, W. R. A., 1969	66335	GEOROC	-102.7	57.83	IGNEOUS	VOLCANIC	BASALT	1200	0	49.7	1.52	14.3		4.9	8.2	0.2	7.4	9.4	2.8	0.8	0.15			1.93433
BARAGAR, W. R. A., 1969	66336	GEOROC	-102.7	57.83	IGNEOUS	VOLCANIC	BASALT	1200	0	46.3	2.01	13.4		5.1	10.1	0.26	7	7.4	3.7	0.9	0.17			6.41212
BARAGAR, W. R. A., 1969	66337	GEOROC	-102.7	57.83	IGNEOUS	VOLCANIC	BASALT	1200	0	50.1	2.72	12.9		8.3	6.8	0.27	7.1	5.3	3.5	2	0.28			4.26056
BARAGAR, W. R. A., 1969	66338	GEOROC	-102.7	57.83	IGNEOUS	VOLCANIC	BASALT	1200	0	45.9	2.57	11.8		4.8	10.1	0.21	6.2	9.3	2.6	0.6	0.26			3.53103
BARAGAR, W. R. A., 1969	66339	GEOROC	-102.7	57.83	IGNEOUS	VOLCANIC	BASALT	1200	0	49.9	2.27	12.6		9.5	4.5	0.21	9.7	2.1	2	3	0.22			3.62319
BARAGAR, W. R. A., 1969	66340	GEOROC	-102.7	57.83	IGNEOUS	VOLCANIC	BASALT	1200	0	47.5	1.93	13.2		3.7	10.5	0.2	5.6	10	2.6	0.6	0.2			2.27556
BARAGAR, W. R. A., 1969	66341	GEOROC	-102.7	57.83	IGNEOUS	VOLCANIC	BASALT	1200	0	47.4	1.43	12.7		7.8	5.7	0.25	7.4	9.7	2.7	1	0.14			3.11136
BARAGAR, W. R. A., 1969	66342	GEOROC	-102.7	57.83	IGNEOUS	VOLCANIC	BASALT	1200	0	50.3	1.47	14.5		4.7	8.1	0.21	7.2	10.1	2.7	0.7	0.14			1.58356
BARAGAR, W. R. A., 1969	66343	GEOROC	-102.7	57.83	IGNEOUS	VOLCANIC	BASALT	1200	0	51.7	2.49	11.8		9.7	5.1	0.18	6.7	5.2	4.3	1.4	0.13			3.73448
BARAGAR, W. R. A., 1969	66344	GEOROC	-102.7	57.83	IGNEOUS	VOLCANIC	BASALT	1200	0	48.2	1.44	12.7		8.8	5.2	0.24	11.7	5.2	4.3	0.7	0.25			4.80769
BARAGAR, W. R. A., 1969	66345	GEOROC	-102.7	57.83	IGNEOUS	VOLCANIC	BASALT	1200	0	48.8	1.14	13.3		4.8	5.3	0.17	8.5	8.7	3.3	2.1	0.12			5.02759
BARAGAR, W. R. A., 1969	66346	GEOROC	-102.7	57.83	IGNEOUS	VOLCANIC	BASALT	1200	0	51.1	1.21	13.8		4	6.1	0.15	8.4	11.2	2.3	0.9	0.1			1.2642
BARAGAR, W. R. A., 1969	66347	GEOROC	-102.7	57.83	IGNEOUS	VOLCANIC	BASALT	1200	0	51.9	2.03	15.6		4.5	6.9	0.15	6.7	9.3	2.8	1	0.2			1.62247
BARAGAR, W. R. A., 1969	66348	GEOROC	-102.7	57.83	IGNEOUS	VOLCANIC	BASALT	1200	0	49.2	2.24	13.7		4.7	7.5	0.27	7.1	8.3	2.8	1.2	0.22			2.58065
BARAGAR, W. R. A., 1969	66349	GEOROC	-102.7	57.83	IGNEOUS	VOLCANIC	BASALT	1200	0	49.5	2.61	13.3		5.4	9.3	0.29	6.7	6.8	4	1.4	0.27			4.48615
BARAGAR, W. R. A., 1969	66351	GEOROC	-102.7	57.83	IGNEOUS	VOLCANIC	BASALT	1200	0	48.9	1.42	10.8		4.6	6.7	0.13	10.1	5.4	1.1	4.5	0.15			5.31525
BARAGAR, W. R. A., 1969	66357	GEOROC	-102.7	57.83	IGNEOUS	VOLCANIC	BASALT	1200	0	48.2	1.64	12.4		5.8	7	0.24	7.5	7	3.6	2.1	0.18			6.24808
BARAGAR, W. R. A., 1969	66358	GEOROC	-102.7	57.83	IGNEOUS	VOLCANIC	BASALT	1200	0	48.4	3.13	11.6		7.8	7.1	0.13	8.2	6.1	2.8	2	0.34			4.26667
BARAGAR, W. R. A., 1969	66359	GEOROC	-102.7	57.83	IGNEOUS	VOLCANIC	BASALT	1200	0	45.2	2.45	11.2		8.9	5.5	0.18	5.6	10.3	4.8	0.5	0.25			12.7682
BARAGAR, W. R. A., 1969	66360	GEOROC	-102.7	57.83	IGNEOUS	VOLCANIC	BASALT	1200	0	48.5	2.48	12.1		7.7	6.7	0.2	7.7	5.9	4.2	2.1	0.26			7.21636
BARAGAR, W. R. A., 1969	66361	GEOROC	-102.7	57.83	IGNEOUS	VOLCANIC	BASALT	1200	0	47.2	1.6	13.2		4.7	9.5	0.27	7.8	8	3.3	1.6	0.16			5.71667
BARAGAR, W. R. A., 1969	66362	GEOROC	-102.7	57.83	IGNEOUS	VOLCANIC	BASALT	1200	0	47.8	1.91	12.6		4.7	10.1	0.26	7.4	6.6	4.1	1.7	0.17			7.00833
BARAGAR, W. R. A., 1969	66364	GEOROC	-102.7	57.83	IGNEOUS	VOLCANIC	BASALT	1200	0	47.1	2.85	12		5.8	10.8	0.23	6.7	8.7	2.7	0.8	0.29			2.9878
BARAGAR, W. R. A., 1969	66968	GEOROC	-102.7	57.83	IGNEOUS	VOLCANIC	BASALT	1200	0	48.6	2.21	13.6		3.9	9.6	0.19	5.1	8.5	2.5	1.9	0.18			3.45714
BARAGAR, W. R. A., 1969	66970	GEOROC	-102.7	57.83	IGNEOUS	VOLCANIC	BASALT	1200	0	48	1.39	11.8		4.4	7.2	0.09	10.4	4.1	1.2	2.6	0.12			2.888
BARAGAR, W. R. A., 1969	66971	GEOROC	-102.7	57.83	IGNEOUS	VOLCANIC	BASALT	1200	0	49.5	2.71	14.1		4.8	9	0.19	5.5	9.6	2.8	0.8	0.28			1.99385
BARAGAR, W. R. A., 1969	66972	GEOROC	-102.7	57.83	IGNEOUS	VOLCANIC	BASALT	1200	0	48	1.38	15.4		5	6.9	0.15	7.4	10.1	2.1	0.5	0.14			1.352
BARAGAR, W. R. A., 1969	66973	GEOROC	-102.7	57.83	IGNEOUS	VOLCANIC	BASALT	1200	0	47.1	1.93	14.1		3.2	10.8	0.2	5.8	8.4	3.4	1.3	0.2			5.3878
BARAGAR, W. R. A., 1969	66974	GEOROC	-102.7	57.83	IGNEOUS	VOLCANIC	BASALT	1200	0	49.5	2.7	13.7		6.3	8.8	0.24	4.8	6	3.5	1.8	0.23			4.32154
BARAGAR, W. R. A., 1969	66975	GEOROC	-102.7	57.83	IGNEOUS	VOLCANIC	BASALT	1200	0	48.5	3.27	13.4		10.7	5.9	0.21	5.2	8.6	2.9	1	0.35			2.76545
BARAGAR, W. R. A., 1969	66976	GEOROC	-102.7	57.83	IGNEOUS	VOLCANIC	BASALT	1200	0	46.4	1.33	15.2		3.8	6.7	0.12	10.5	7.7	2	1.4	0.11			3.4
BARAGAR, W. R. A., 1969	66977	GEOROC	-102.7	57.83	IGNEOUS	VOLCANIC	BASALT	1200	0	48.7	1.93	13.6		5.5	8	0.22	7.4	8.9	2.5	0.2	0.15			1.27895
BARAGAR, W. R. A., 1969	66978	GEOROC	-102.7	57.83	IGNEOUS	VOLCANIC	BASALT	1200	0	46.6	2.28	14.6		8.8	5.6	0.21	6.8	8.1	4.1	0.9	0.18			6.94444
BARAGAR, W. R. A., 1969	66979	GEOROC	-102.7	57.83	IGNEOUS	VOLCANIC	BASALT	1200	0	46.7	1.27	14.1		4.6	7.1	0.2	8.6	10.5	1.9	0.7	0.16			1.82703
BARAGAR, W. R. A., 1969	66980	GEOROC	-102.7	57.83	IGNEOUS	VOLCANIC	BASALT	1200	0	50.8	1.28	13.6		4.5	7.8	0.19	8.3	9.1	2	0.3	0.12			0.678205
BARAGAR, W. R. A., 1969	66981	GEOROC	-102.7	57.83	IGNEOUS	VOLCANIC	BASALT	1200	0	46.7	1.35	13.9		4.4	8.2	0.28	9	5.7	4.3	1.1	0.1			7.88108
BARAGAR, W. R. A., 1969	66982	GEOROC	-102.7	57.83	IGNEOUS	VOLCANIC	BASALT	1200	0	49.2	2.86	14.2		3.8	10.7	0.22	5.5	9.5	2.6	0.8	0.26			1.86452
BARAGAR, W. R. A., 1969	66983	GEOROC	-102.7	57.83	IGNEOUS	VOLCANIC	BASALT	1200	0	45	1.94	13		6.1	8	0.13	8.2	6.9	2	0.9	0.14			4.205
BARAGAR, W. R. A., 1969	66985	GEOROC	-102.7	57.83	IGNEOUS	VOLCANIC	BASALT	1200	0	49.5	2.37	13.8		3.2	11.6	0.21	5.9	9.7	2.4	0.6	0.2			1.38462
BARAGAR, W. R. A., 1969	66986	GEOROC	-102.7	57.83	IGNEOUS	VOLCANIC	BASALT	1200	0	49	1.85	14.5		7.5	6	0.2	5.3	9.5	2.8	1.3	0.16			2.80167
BARAGAR, W. R. A., 1969	66988	GEOROC	-102.7	57.83	IGNEOUS	VOLCANIC	BASALT	1200	0	46.6	0.82	13.2		4.5	6.2	0.19	11.4	9.2	2.5	0.8	0.08			3.025
BARAGAR, W. R. A., 1969	66989	GEOROC	-102.7	57.83	IGNEOUS	VOLCANIC	BASALT	1200	0	51.7	1.27	14.7		3	7.5	0.16	8.1	8.1	2.8	1.2	0.13			1.83908
BARAGAR, W. R. A., 1969	66991	GEOROC	-102.7	57.83	IGNEOUS	VOLCANIC	BASALT	1200	0	47.6	2.5	13.2		5.5	9.1	0.21	5.7	8.8	2.9	0.8	0.3			2.97609
BARAGAR, W. R. A., 1969	66992	GEOROC	-102.7	57.83	IGNEOUS	VOLCANIC	BASALT	1200	0	45.2	1.97	12.7		13.6	0.2	0.03	1.6	12	6.3	0	0.16			18.0409
BARAGAR, W. R. A., 1969	66995	GEOROC	-102.7	57.83	IGNEOUS	VOLCANIC	BASALT	1200	0	48.7	2.62	13.8		5.6	9	0.18	5.7	10.4	2.6	0.5	0.21			1.68596
BARAGAR, W. R. A., 1969	66996	GEOROC	-102.7	57.83	IGNEOUS	VOLCANIC	BASALT	1200	0	48.1	2.28	13.8		6.7	8.3	0.24	6.9	7.2	3.9	1	0.17			4.70784
BARAGAR, W. R. A., 1969	66997	GEOROC	-102.7	57.83	IGNEOUS	VOLCANIC	BASALT	1200	0	49.3	0.98	13.5		2.5	7.8	0.17	9.7	9.5	2.2	1	0.08			1.6254
BARAGAR, W. R. A., 1969	66998	GEOROC	-102.7	57.83	IGNEOUS	VOLCANIC	BASALT	1200	0	48.4	1.43	12.4		6.1	3.7	0.16	7.7	5.8	3.7	2.9	0.15			8.06667
BARAGAR, W. R. A., 1969	66999	GEOROC	-102.7	57.83	IGNEOUS	VOLCANIC	BASALT	1200	0	46.8	3.26	13.1		7	8.6	0.23	6.7	6.4	3.6	1	0.26			5.56842
BARAGAR, W. R. A., 1969	661001	GEOROC	-102.7	57.83	IGNEOUS	VOLCANIC	BASALT	1200	0	47.5	4.08	12.5		5.3	9.9	0.24	5.1	9.2	2.9	0.9	0.34			3.20889
BARAGAR, W. R. A., 1969	661002	GEOROC	-102.7	57.83	IGNEOUS	VOLCANIC	BASALT	1200	0	51.7	1.76	14.9		3.3	7.1	0.2	7.4	7	3.1	2.1	0.16			3.10805
BARAGAR, W. R. A., 1969	661003	GEOROC	-102.7	57.83	IGNEOUS	VOLCANIC	BASALT	1200	0	47.2	1.56	13		4.3	6.2	0.17	10.2	8.4	2.9	1.1	0.14			3.80952
BARAGAR, W. R. A., 1969	661005	GEOROC	-102.7	57.83	IGNEOUS	VOLCANIC	BASALT	1200	0	48.6	2.07	15		6.9	6.9	0.23	5.4	8.8	2.8	1.7	0.17			3.61607
BARAGAR, W. R. A., 1969	661006	GEOROC	-102.7	57.83	IGNEOUS	VOLCANIC	BASALT	1200	0	47	1.35	13.7		3.8	6.1	0.17	8.9	11.8	1.9	0.6	0.12			1.5625
BARAGAR, W. R. A., 1969	661007	GEOROC	-102.7	57.83	IGNEOUS	VOLCANIC	BASALT	1200	0	46.4	3.46	12.9		5.2	10.7	0.23	4.8	10	2.6	0.9	0.39			3.60294
BARAGAR, W. R. A., 1969	661008	GEOROC	-102.7	57.83	IGNEOUS	VOLCANIC	BASALT	1200	0	49.3	3.29	14		7.4	7.1	0.2	5.2	7.1	3.4	1.4	0.51			3.65714
BARAGAR, W. R. A., 1969	661010	GEOROC	-102.7	57.83	IGNEOUS	VOLCANIC	BASALT	1200	0	47.2	2.09	13.6		7.4	6.5	0.24	5.9	9.2	3.1	1.1	0.16			4.2
BARAGAR, W. R. A., 1969	661011	GEOROC	-102.7	57.83	IGNEOUS	VOLCANIC	BASALT	1200	0	49	3.38	12.2		6.6	8.4	0.23	5.3	8.3	3.7	1.3	0.36			4.16667
BARAGAR, W. R. A., 1969	661013	GEOROC	-102.7	57.83	IGNEOUS	VOLCANIC	BASALT	1200	0	48.1	3.98	13.1		6.3	9.8	0.22	4.7	10	2.7	0.7	0.33			2.26667
BARAGAR, W. R. A., 1969	661014	GEOROC	-102.7	57.83	IGNEOUS	VOLCANIC	BASALT	1200	0	49	1.79	14.7		2.5	7.9	0.15	7	6.5	3.5	1.6	0.16			4.335
BARAGAR, W. R. A., 1969	661015	GEOROC	-102.7	57.83	IGNEOUS	VOLCANIC	BASALT	1200	0	48.2	4.04	13.9		4.6	11.1	0.21	4.8	8.9	2.7	1	0.36			2.63269
BARAGAR, W. R. A., 1969	661016	GEOROC	-102.7	57.83	IGNEOUS	VOLCANIC	BASALT	1200	0	46	2.02	14.2		6.7	7.9	0.22	6.4	7.9	3.6	1.2	0.18			7.68
BARAGAR, W. R. A., 1969	661017	GEOROC	-102.7	57.83	IGNEOUS	VOLCANIC	BASALT	1200	0	47.2	1.69	14.3		3.9	9.6	0.21	6.8	8.3	3.9	0.5	0.11			4.60952
BARAGAR, W. R. A., 1969	661018	GEOROC	-102.7	57.83	IGNEOUS	VOLCANIC	BASALT	1200	0	50.3	2.7	12.8		7.4	8.3	0.26	4.6	7.8	3.1	1	0.28			2.30274
BARAGAR, W. R. A., 1969	661020	GEOROC	-102.7	57.83	IGNEOUS	VOLCANIC	BASALT	1200	0	46.8	3.49	12.6		8	8	0.22	4.7	7.3	3.6	1.3	0.38			6.31842
BARAGAR, W. R. A., 1969	661022	GEOROC	-102.7	57.83	IGNEOUS	VOLCANIC	BASALT	1200	0	47.7	1.17	12.6		3.1	7.5	0.18	9.2	7.3	3.9	0.9	0.1			4.90213
BARAGAR, W. R. A., 1969	661023	GEOROC	-102.7	57.83	IGNEOUS	VOLCANIC	BASALT	1200	0	47.1	3.77	12.8		5.2	10.9	0.23	4.9	9.1	2.6	1	0.41			3.16098
BARAGAR, W. R. A., 1969	661024	GEOROC	-102.7	57.83	IGNEOUS	VOLCANIC	BASALT	1200	0	48.4	3.35	12.6		7.4	8.1	0.23	6.2	6.7	3.6	1.2	0.3			4.26667
BARAGAR, W. R. A., 1969	661027	GEOROC	-102.7	57.83	IGNEOUS	VOLCANIC	BASALT	1200	0	51.1	1.64	14.6		2.9	6.8	0.18	7.5	8	2.2	1.4	0.16			1.6
BARAGAR, W. R. A., 1969	661029	GEOROC	-102.7	57.83	IGNEOUS	VOLCANIC	BASALT	1200	0	48	2.87	12.8		6.2	10.2	0.22	5.1	9.6	2.6	0.7	0.23			2.178
BARAGAR, W. R. A., 1969	661030	GEOROC	-102.7	57.83	IGNEOUS	VOLCANIC	BASALT	1200	0	49.9	2.69	13.1		3.7	9.6	0.21	6.5	7.9	2.9	0.9	0.26			2.09275
BARAGAR, W. R. A., 1969	661031	GEOROC	-102.7	57.83	IGNEOUS	VOLCANIC	BASALT	1200	0	49	2.39	13.7		5	11.4	0.21	5.3	9.7	2.5	0.7	0.49			1.70667
BARAGAR, W. R. A., 1969	661032	GEOROC	-102.7	57.83	IGNEOUS	VOLCANIC	BASALT	1200	0	50.9	2.42	13.5		5.6	8.4	0.24	6.6	8.4	2.8	0.8	0.24			1.64051
BARAGAR, W. R. A., 1969	661033	GEOROC	-102.7	57.83	IGNEOUS	VOLCANIC	BASALT	1200	0	51.5	1.94	15.4		3.4	6.4	0.2	6.6	6.4	3.4	2.2	0.16			3.68941
BARAGAR, W. R. A., 1969	661035	GEOROC	-102.7	57.83	IGNEOUS	VOLCANIC	BASALT	1200	0	47.3	3.17	12.3		9.6	6.5	0.24	5.4	6.7	3.4	1.8	0.28			6.28837
BARAGAR, W. R. A., 1969	661036	GEOROC	-102.7	57.83	IGNEOUS	VOLCANIC	BASALT	1200	0	48.3	2.59	13.5		7.3	7	0.23	7.8	6.2	3.9	0.6	0.24			3.82075
BARAGAR, W. R. A., 1969	661038	GEOROC	-102.7	57.83	IGNEOUS	VOLCANIC	BASALT	1200	0	47.5	2.67	13.6		7.2	8.3	0.24	5.9	8	3.5	1	0.25			4.5
BARAGAR, W. R. A., 1969	661039	GEOROC	-102.7	57.83	IGNEOUS	VOLCANIC	BASALT	1200	0	48.1	2.15	13.4		6.3	7.7	0.23	5.6	9.4	3	0.8	0.18			2.83137
BARAGAR, W. R. A., 1969	661041	GEOROC	-102.7	57.83	IGNEOUS	VOLCANIC	BASALT	1200	0	46.7	2.03	12.8		6.3	7.4	0.21	7.7	7.2	4	0.6	0.21			5.71892
BARAGAR, W. R. A., 1969	661042	GEOROC	-102.7	57.83	IGNEOUS	VOLCANIC	BASALT	1200	0	46.6	2.18	13.5		4.9	9.9	0.22	5.2	8	3.6	1.2	0.2			6.4
BARAGAR, W. R. A., 1969	661043	GEOROC	-102.7	57.83	IGNEOUS	VOLCANIC	BASALT	1200	0	47.9	3.27	12.9		7.3	8.8	0.23	5.9	7.3	3.3	1.1	0.23			3.95102
BARAGAR, W. R. A., 1969	661044	GEOROC	-102.7	57.83	IGNEOUS	VOLCANIC	BASALT	1200	0	49.5	2.36	12.4		6.9	7.9	0.21	8.1	4.2	3.9	0.5	0.22			2.97846
BARAGAR, W. R. A., 1969	661045	GEOROC	-102.7	57.83	IGNEOUS	VOLCANIC	BASALT	1200	0	50.6	3.36	12.7		6.9	8.5	0.23	4.5	7.4	2.5	1.5	0.26			2.10526
BARAGAR, W. R. A., 1969	661046	GEOROC	-102.7	57.83	IGNEOUS	VOLCANIC	BASALT	1200	0	49	2.36	13.8		1.9	12	0.26	4	7.8	3.2	1.5	0.25			3.68167
BARAGAR, W. R. A., 1969	661047	GEOROC	-102.7	57.83	IGNEOUS	VOLCANIC	BASALT	1200	0	51.8	1.37	13.5		0.8	9	0.17	8.4	10.3	2.4	1.4	0.13			1.64091
BARAGAR, W. R. A., 1969	661048	GEOROC	-102.7	57.83	IGNEOUS	VOLCANIC	BASALT	1200	0	51	1.67	11.4		5.7	5.9	0.15	9.9	8.2	2.2	1	0.15			1.28
BARAGAR, W. R. A., 1969	661049	GEOROC	-102.7	57.83	IGNEOUS	VOLCANIC	BASALT	1200	0	49.6	3.6	12.9		6.9	7.5	0.22	4.5	9.3	2.5	1	0.47			1.85606
BARAGAR, W. R. A., 1969	661051	GEOROC	-102.7	57.83	IGNEOUS	VOLCANIC	BASALT	1200	0	50.1	1.24	13.8		2.5	7.9	0.19	9	10.7	2.3	1.2	0.11			1.72535
BARAGAR, W. R. A., 1969	661052	GEOROC	-102.7	57.83	IGNEOUS	VOLCANIC	BASALT	1200	0	50.3	2.85	12.6		9.5	5.5	0.24	5.7	7	3.3	1.7	0.26			3.42466
BARAGAR, W. R. A., 1969	661053	GEOROC	-102.7	57.83	IGNEOUS	VOLCANIC	BASALT	1200	0	49	2.3	13.2		4.4	10.3	0.23	5.5	8.3	3.5	0.9	0.2			3.22667
BARAGAR, W. R. A., 1969	661054	GEOROC	-102.7	57.83	IGNEOUS	VOLCANIC	BASALT	1200	0	49.2	3.5	13.6		5.4	10.4	0.2	5	9.3	2.6	0.9	0.35			1.97581
BARAGAR, W. R. A., 1969	661055	GEOROC	-102.7	57.83	IGNEOUS	VOLCANIC	BASALT	1200	0	48.1	2.9	12		6.1	10.7	0.25	5.7	8.8	3.4	0.5	0.22			2.98235
BARAGAR, W. R. A., 1969	661056	GEOROC	-102.7	57.83	IGNEOUS	VOLCANIC	BASALT	1200	0	50.2	2.09	13.1		7.2	6.7	0.22	5.8	8.7	3.1	0.8	0.2			2.1125
BARAGAR, W. R. A., 1969	661057	GEOROC	-102.7	57.83	IGNEOUS	VOLCANIC	BASALT	1200	0	51.7	3.43	11.8		4.6	9.3	0.22	3.4	8.7	2.9	1.3	0.62			2.02759
BARAGAR, W. R. A., 1969	661059	GEOROC	-102.7	57.83	IGNEOUS	VOLCANIC	BASALT	1200	0	48.8	1.92	13.7		7	8.2	0.22	6	9.5	3	0.7	0.18			2.36034
BARAGAR, W. R. A., 1969	661061	GEOROC	-102.7	57.83	IGNEOUS	VOLCANIC	BASALT	1200	0	47.6	2.79	12.1		7	7.9	0.22	6	7.6	4	1	0.26			5.43478
BARAGAR, W. R. A., 1969	661062	GEOROC	-102.7	57.83	IGNEOUS	VOLCANIC	BASALT	1200	0	48	2.36	12.8		5	9.3	0.22	5.8	9.7	2.6	0.5	0.21			1.922
BARAGAR, W. R. A., 1969	661063	GEOROC	-102.7	57.83	IGNEOUS	VOLCANIC	BASALT	1200	0	48.3	2.18	13.1		4.3	10.1	0.23	5.6	9	2.9	1.2	0.21			3.1717
BARAGAR, W. R. A., 1969	661064	GEOROC	-102.7	57.83	IGNEOUS	VOLCANIC	BASALT	1200	0	50.9	1.92	13.5		3.2	7.5	0.16	5.8	7.5	2.5	1.8	0.2			2.34051
BARAGAR, W. R. A., 1969	661066	GEOROC	-102.7	57.83	IGNEOUS	VOLCANIC	BASALT	1200	0	49.1	2.93	12.8		7.6	8	0.19	4.2	8.8	2.8	1.2	0.31			2.62295
BARAGAR, W. R. A., 1969	661067	GEOROC	-102.7	57.83	IGNEOUS	VOLCANIC	BASALT	1200	0	48.9	3.72	13.3		5.5	10.7	0.21	4.9	9.5	2.6	0.8	0.41			1.95932
BARAGAR, W. R. A., 1969	661068	GEOROC	-102.7	57.83	IGNEOUS	VOLCANIC	BASALT	1200	0	50.1	3.35	13.1		9.9	5.3	0.17	5.1	4.9	3.2	1.9	0.3			3.66338
BARAGAR, W. R. A., 1969	661069	GEOROC	-102.7	57.83	IGNEOUS	VOLCANIC	BASALT	1200	0	48.4	3	13.7		5	11.1	0.25	5.7	10.3	2.3	0.5	0.22			1.45185
BARAGAR, W. R. A., 1969	661070	GEOROC	-102.7	57.83	IGNEOUS	VOLCANIC	BASALT	1200	0	50.3	1.78	12		4.4	7.4	0.17	8.5	8.7	2.2	1.2	0.18			1.58356
BARAGAR, W. R. A., 1969	661071	GEOROC	-102.7	57.83	IGNEOUS	VOLCANIC	BASALT	1200	0	47	3.73	12		6.4	10.2	0.2	5.9	6.5	3.4	1.3	0.41			5.5225
BARAGAR, W. R. A., 1969	661072	GEOROC	-102.7	57.83	IGNEOUS	VOLCANIC	BASALT	1200	0	48.3	3.25	12.6		6	10.8	0.22	5.2	9.5	2.4	0.6	0.28			1.69811
BARAGAR, W. R. A., 1969	661073	GEOROC	-102.7	57.83	IGNEOUS	VOLCANIC	BASALT	1200	0	50.7	1.72	12.2		2.5	9.5	0.22	8.8	5.8	2.9	1.2	0.17			2.18312
BARAGAR, W. R. A., 1969	661075	GEOROC	-102.7	57.83	IGNEOUS	VOLCANIC	BASALT	1200	0	49.3	1.7	14.8		5	8	0.23	7.1	9.7	2.2	0.6	0.14			1.24444
BARAGAR, W. R. A., 1969	661077	GEOROC	-102.7	57.83	IGNEOUS	VOLCANIC	BASALT	1200	0	49.6	1.57	14.5		4.5	8	0.25	7.7	8.2	2.6	1.3	0.13			2.30455
BARAGAR, W. R. A., 1969	661078	GEOROC	-102.7	57.83	IGNEOUS	VOLCANIC	BASALT	1200	0	49.8	1.56	14.5		4.9	7.5	0.28	8	7.8	2.3	1.5	0.14			2.12353
BARAGAR, W. R. A., 1969	661079	GEOROC	-102.7	57.83	IGNEOUS	VOLCANIC	BASALT	1200	0	50.5	1.36	13.3		10.4	7.6	0.16	5.5	5.4	4.8	2.6	0.12			7.30133
BARAGAR, W. R. A., 1969	661080	GEOROC	-102.7	57.83	IGNEOUS	VOLCANIC	BASALT	1200	0	47.7	2.06	13.6		6.7	6.3	0.21	7.4	6.2	3.4	1.9	0.19			5.9766
BARAGAR, W. R. A., 1969	661081	GEOROC	-102.7	57.83	IGNEOUS	VOLCANIC	BASALT	1200	0	48.4	1.3	15.7		4.6	7	0.22	9	7.3	3.7	1.3	0.11			4.62963
BARAGAR, W. R. A., 1969	661082	GEOROC	-102.7	57.83	IGNEOUS	VOLCANIC	BASALT	1200	0	48.3	1.58	14.5		2.8	10	0.2	7.3	7.9	3	1.7	0.13			4.16792
BARAGAR, W. R. A., 1969	661083	GEOROC	-102.7	57.83	IGNEOUS	VOLCANIC	BASALT	1200	0	48.4	1.73	14.6		4.7	8.4	0.29	7.3	8.7	2.5	0.9	0.16			2.14074
BARAGAR, W. R. A., 1969	661084	GEOROC	-102.7	57.83	IGNEOUS	VOLCANIC	BASALT	1200	0	48.3	2.2	14.2		4.8	9	0.24	6.9	7.4	3	1.2	0.2			3.3283
BARAGAR, W. R. A., 1969	661085	GEOROC	-102.7	57.83	IGNEOUS	VOLCANIC	BASALT	1200	0	47.7	2.71	12.5		5.7	4.1	0.22	7.9	6.3	2.9	1.1	0.3			3.40426
BARAGAR, W. R. A., 1969	661087	GEOROC	-102.7	57.83	IGNEOUS	VOLCANIC	BASALT	1200	0	50.1	1.17	15.1		2.8	7.5	0.18	10.5	10.4	1.7	0.6	0.1			0.74507
BARAGAR, W. R. A., 1969	661088	GEOROC	-102.7	57.83	IGNEOUS	VOLCANIC	BASALT	1200	0	52	1.78	14.3		5	6.6	0.2	6.9	6.5	2.3	2	0.15			2.05444
BARAGAR, W. R. A., 1969	661090	GEOROC	-102.7	57.83	IGNEOUS	VOLCANIC	BASALT	1200	0	49	2.66	13.8		6.9	6.9	0.23	6.4	6.2	3.2	2.2	0.24			4.86
BARAGAR, W. R. A., 1969	661091	GEOROC	-102.7	57.83	IGNEOUS	VOLCANIC	BASALT	1200	0	48.1	1.54	14.3		3.4	8.6	0.29	8.3	6.2	3.1	1.4	0.13			3.97059
BARAGAR, W. R. A., 1969	661092	GEOROC	-102.7	57.83	IGNEOUS	VOLCANIC	BASALT	1200	0	47.8	1.77	14.5		2.3	10.9	0.24	6.3	9.6	2.2	0.9	0.14			2.00208
BARAGAR, W. R. A., 1969	661093	GEOROC	-102.7	57.83	IGNEOUS	VOLCANIC	BASALT	1200	0	47.5	1.97	14		7.4	6.2	0.25	6.6	7.5	3	1.4	0.17			4.30222
BARAGAR, W. R. A., 1969	661094	GEOROC	-102.7	57.83	IGNEOUS	VOLCANIC	BASALT	1200	0	48.6	1.79	13.7		5.2	6.5	0.2	6.7	6.9	3.3	2.2	0.17			5.40179
BARAGAR, W. R. A., 1969	661095	GEOROC	-102.7	57.83	IGNEOUS	VOLCANIC	BASALT	1200	0	50.8	2.44	13.6		7	5.2	0.2	6	7	2.5	2.8	0.25			3.60128
BARAGAR, W. R. A., 1969	661097	GEOROC	-102.7	57.83	IGNEOUS	VOLCANIC	BASALT	1200	0	49.6	2.51	13.9		7.7	4.1	0.21	6.1	5.9	2.9	2.8	0.26			4.92273
BARAGAR, W. R. A., 1969	661098	GEOROC	-102.7	57.83	IGNEOUS	VOLCANIC	BASALT	1200	0	50.8	2.18	13.7		7.9	4.2	0.18	7.8	3.1	3.2	2.4	0.25			4.02051
BARAGAR, W. R. A., 1969	661099	GEOROC	-102.7	57.83	IGNEOUS	VOLCANIC	BASALT	1200	0	48.8	1.54	14.6		3.9	8.6	0.27	7.6	8.8	2.3	1.2	0.14			2.11207
BARAGAR, W. R. A., 1969	661101	GEOROC	-102.7	57.83	IGNEOUS	VOLCANIC	BASALT	1200	0	47.5	1.09	14.3		4.9	5.7	0.16	9.9	10.8	1.8	1.5	0.1			2.42
BARAGAR, W. R. A., 1969	661103	GEOROC	-102.7	57.83	IGNEOUS	VOLCANIC	BASALT	1200	0	51	2.37	14.6		4.7	6.5	0.2	7.1	7.1	2.5	2	0.34			2.53125
BARAGAR, W. R. A., 1969	661104	GEOROC	-102.7	57.83	IGNEOUS	VOLCANIC	BASALT	1200	0	50.9	1.82	14.1		5.8	6.1	0.19	5.8	8	2.6	2.2	0.23			2.91646
BARAGAR, W. R. A., 1969	661106	GEOROC	-102.7	57.83	IGNEOUS	VOLCANIC	BASALT	1200	0	52	1.74	13.9		4.1	7.3	0.17	7.3	6.3	2.4	1.7	0.19			1.86778
BARAGAR, W. R. A., 1969	661107	GEOROC	-102.7	57.83	IGNEOUS	VOLCANIC	BASALT	1200	0	48.1	1.15	14.6		4.8	5.8	0.23	9	9.9	2.6	1.2	0.21			2.83137
BARAGAR, W. R. A., 1969	661108	GEOROC	-102.7	57.83	IGNEOUS	VOLCANIC	BASALT	1200	0	48.1	3.03	13.3		7	7.6	0.21	6.6	5.8	3.2	2	0.26			5.30196
BARAGAR, W. R. A., 1969	661109	GEOROC	-102.7	57.83	IGNEOUS	VOLCANIC	BASALT	1200	0	51.6	1.88	13.3		4	7	0.15	5.5	7.5	3	1.9	0.14			2.79186
BARAGAR, W. R. A., 1969	661110	GEOROC	-102.7	57.83	IGNEOUS	VOLCANIC	BASALT	1200	0	48.5	2.22	15.7		6	5.8	0.19	6.4	8.5	2.3	1.7	0.15			2.90909
BARAGAR, W. R. A., 1969	661111	GEOROC	-102.7	57.83	IGNEOUS	VOLCANIC	BASALT	1200	0	50.5	1.6	10.6		5.9	5.2	0.17	10.3	6.9	3	1.6	0.2			2.82133
BARAGAR, W. R. A., 1969	661114	GEOROC	-102.7	57.83	IGNEOUS	VOLCANIC	BASALT	1200	0	50.8	1.56	11.1		4.5	6.6	0.17	6.9	6.7	3.1	1.3	0.17			2.48205
BARAGAR, W. R. A., 1969	661115	GEOROC	-102.7	57.83	IGNEOUS	VOLCANIC	BASALT	1200	0	48.5	1.53	13.8		4.8	8.4	0.25	6.9	8.4	2.8	1.5	0.19			3.36182
BARAGAR, W. R. A., 1969	661116	GEOROC	-102.7	57.83	IGNEOUS	VOLCANIC	BASALT	1200	0	51.2	2.02	12.2		4.6	7.1	0.13	10.5	3.6	2.3	2.7	0.1			3.04878
BARAGAR, W. R. A., 1969	661117	GEOROC	-102.7	57.83	IGNEOUS	VOLCANIC	BASALT	1200	0	51.1	2	13.6		6.6	5.6	0.17	5.5	4.7	3	2.2	0.21			3.33827
BARAGAR, W. R. A., 1969	661118	GEOROC	-102.7	57.83	IGNEOUS	VOLCANIC	BASALT	1200	0	50.1	1.71	14.1		5.1	8.1	0.25	5.5	9.3	2.5	1.2	0.22			1.92817
BARAGAR, W. R. A., 1969	661120	GEOROC	-102.7	57.83	IGNEOUS	VOLCANIC	BASALT	1200	0	48.8	1.99	13.9		4.8	7.9	0.2	5.7	9.5	1.7	1.2	0.15			1.45
BARAGAR, W. R. A., 1969	661121	GEOROC	-102.7	57.83	IGNEOUS	VOLCANIC	BASALT	1200	0	49.4	2.04	13.5		4.8	7.4	0.23	5.8	6	3.6	1.9	0.21			4.72656
BARAGAR, W. R. A., 1969	661122	GEOROC	-102.7	57.83	IGNEOUS	VOLCANIC	BASALT	1200	0	49.4	1.76	14.2		4.6	8.9	0.23	6.9	7.6	3.7	1	0.12			3.45156
BARAGAR, W. R. A., 1969	661124	GEOROC	-102.7	57.83	IGNEOUS	VOLCANIC	BASALT	1200	0	51.6	1.98	14.7		3.7	8	0.18	6.7	7	1.9	2.7	0.22			2.46047
BARAGAR, W. R. A., 1969	661127	GEOROC	-102.7	57.83	IGNEOUS	VOLCANIC	BASALT	1200	0	49.1	2.28	14		4.6	9.3	0.21	6.3	10.2	2.4	0.1	0.21			1.02459
BARAGAR, W. R. A., 1969	661128	GEOROC	-102.7	57.83	IGNEOUS	VOLCANIC	BASALT	1200	0	51.5	1.9	14		4.9	8.5	0.22	6.1	9.2	2.4	0.9	0.17			1.28118
BARAGAR, W. R. A., 1969	661129	GEOROC	-102.7	57.83	IGNEOUS	VOLCANIC	BASALT	1200	0	48.9	3.2	13.3		5.8	9.6	0.2	5.1	8.9	2.8	1.2	0.47			2.71186
SHERATON, J. W.; SUN, SHEN-SU, 1997	91988093	GEOROC	128.833	-26	IGNEOUS	PLUTONIC	GABBRO	1176	5	51.32	0.64	16.78		1.78	8	0.15	7.13	10.79	2.35	0.54	0.07	0.86	3	1.00386
SHERATON, J. W.; SUN, SHEN-SU, 1997	91988094	GEOROC	128.833	-26	IGNEOUS	PLUTONIC	GABBRO	1176	5	50.77	0.75	21.03		1.53	7.09	0.11	3.92	10.75	2.8	0.72	0.11	0.48		1.59465
UPTON, B. G. J.; THOMAS, J. E. JR., 1980	85964	GEOROC	-46.77	60.77	IGNEOUS	VOLCANIC	NOT-GIVEN	1170	0	50.3	0.37	23.78		1.1	4.42	0.08	4.69	9.25	3.86	0.59	0.15			2.71267
UPTON, B. G. J.; THOMAS, J. E. JR., 1980	101283	GEOROC	-46.77	60.77	IGNEOUS	VOLCANIC	NOT-GIVEN	1170	0	46.6	2.77	16.9		2.19	10.34	0.19	4.63	7.61	3.66	1.91	0.73		27	8.61803
UPTON, B. G. J.; THOMAS, J. E. JR., 1980	186374	GEOROC	-46.77	60.77	IGNEOUS	VOLCANIC	NOT-GIVEN	1170	0	45	2.25	17.28		0.93	12.89	0.19	7.96	8.03	3.13	0.87	0.57		17	8
UPTON, B. G. J.; THOMAS, J. E. JR., 1980	186384	GEOROC	-46.77	60.77	IGNEOUS	VOLCANIC	NOT-GIVEN	1170	0	46.1	2.92	16.63		1.46	12.34	0.02	5.6	7.6	3.67	1.49	0.73		27	8.5889
GREENTREE, M. R.; LI, ZHENG-XIANG; LI, XIAN-HUA; WU, HUAICHUN, 2006	03KD520	GEOROC	102.066	24.59	IGNEOUS	VOLCANIC	BASALT	1142	16	48.08	2.78	15.7				0.18	3.53	14.58	0.64	4.85	0.5	12.62	31.12	5.93309
GREENTREE, M. R.; LI, ZHENG-XIANG; LI, XIAN-HUA; WU, HUAICHUN, 2006	03KD528	GEOROC	102.08	24.5844	IGNEOUS	VOLCANIC	BASALT	1142	16	51.4	2.89	18.61				0.03	4.09	0.15	0.04	5.88	0.13	8.41	51.08	4.17219
GREENTREE, M. R.; LI, ZHENG-XIANG; LI, XIAN-HUA; WU, HUAICHUN, 2006	03KD531	GEOROC	102.08	24.599	IGNEOUS	VOLCANIC	NOT-GIVEN	1142	16	47.51	2.22	16.42				0.14	2.42	9.23	4.12	3.36	0.48	8.29	39.84	12.4059
HOLLINGS, P.; SMYK, M.; HEAMAN, L. M.; HALLS, H. C., 2010	DB-9	GEOROC	-89	48	IGNEOUS	PLUTONIC	GABBRO	1110.5	3.5	50.47	0.99	14.83	13.12			0.2	7.09	10.95	2.01	0.25	0.08	0.74	2.82	0.683748
HOLLINGS, P.; SMYK, M.; HEAMAN, L. M.; HALLS, H. C., 2010	DB-2	GEOROC	-89	48	IGNEOUS	PLUTONIC	GABBRO	1110	0	51.03	1.05	14.53	13.31			0.21	6.41	11.04	2.02	0.32	0.08	0.48	2.91	0.681893
HOLLINGS, P.; SMYK, M.; HEAMAN, L. M.; HALLS, H. C., 2010	DB-28	GEOROC	-89	48	IGNEOUS	PLUTONIC	GABBRO	1110	0	50.5	1.87	16.23	12.87			0.18	5.59	7.44	3.39	1.63	0.3	2.85	11.85	3.36005
HOLLINGS, P.; SMYK, M.; HEAMAN, L. M.; HALLS, H. C., 2010	DB-3	GEOROC	-89	48	IGNEOUS	PLUTONIC	GABBRO	1110	0	51.02	1.06	14.85	13.39			0.21	6.31	9.99	1.9	1.18	0.09	1	2.93	1.18284
HOLLINGS, P.; SMYK, M.; HEAMAN, L. M.; HALLS, H. C., 2010	DB-49	GEOROC	-89	48	IGNEOUS	PLUTONIC	GABBRO	1110	0	50.28	1.5	13.58	14.59			0.21	6.58	8.61	2.61	1.91	0.13	1.95	3.69	2.80637
HOLLINGS, P.; SMYK, M.; HEAMAN, L. M.; HALLS, H. C., 2010	DB-51B	GEOROC	-89	48	IGNEOUS	PLUTONIC	GABBRO	1110	0	50.08	1.2	15	13.6			0.19	6.54	10	2.36	0.9	0.13	1.03	4.95	1.50107
HOLLINGS, P.; SMYK, M.; HEAMAN, L. M.; HALLS, H. C., 2010	DB-57	GEOROC	-89	48	IGNEOUS	PLUTONIC	GABBRO	1110	0	47.59	2.41	14.28	18.29			0.26	5	8.9	2.4	0.56	0.32	2.46	12.28	1.90885
HOLLINGS, P.; SMYK, M.; HEAMAN, L. M.; HALLS, H. C., 2010	DB-6	GEOROC	-89	48	IGNEOUS	PLUTONIC	GABBRO	1110	0	51.08	0.98	14.94	12.77			0.19	6.81	10.89	2	0.24	0.08	1.2	2.83	0.62099
HOLLINGS, P.; SMYK, M.; HEAMAN, L. M.; HALLS, H. C., 2010	DB-7	GEOROC	-89	48	IGNEOUS	PLUTONIC	GABBRO	1110	0	50.73	0.97	14.89	12.94			0.19	7.01	10.92	2.02	0.26	0.08	0.95	2.83	0.672497
HOLLINGS, P.; SMYK, M.; HEAMAN, L. M.; HALLS, H. C., 2010	DB-8	GEOROC	-89	48	IGNEOUS	PLUTONIC	GABBRO	1110	0	50.75	0.98	14.85	13			0.2	7.13	10.83	1.93	0.25	0.08	0.89	2.72	0.613213
BERG, J. H.; KLEWIN, K. W., 1988	DH-1(H)	GEOROC	-84.72	47.07	IGNEOUS	VOLCANIC	PICRITE	1100	0	48.8	2.7	13.05				0.18	6.58	7.76	3.37	0.84	0.2	2.79	10.5	3.05588
BERG, J. H.; KLEWIN, K. W., 1988	TK-11	GEOROC	-84.72	47.07	IGNEOUS	VOLCANIC	PICRITE	1100	0	51.92	1.48	13.62				0.16	8.49	9.3	2.08	0.81	0.11	8.72	7	0.936334
BLAKE, D. H.; PETERMAN, Z. E.; THIEBEN, S. E., 1992	MG-38	GEOROC	-90	47	IGNEOUS	PLUTONIC	GABBRO	1100	0	47.9	0.73	19.4				0.14	9.01	8.82	2.84	0.41	0.1		3.1	2.15561
BLAKE, D. H.; PETERMAN, Z. E.; THIEBEN, S. E., 1992	MG-55	GEOROC	-90	47	IGNEOUS	PLUTONIC	GABBRO	1100	0	48	2.56	15.4				0.2	6.97	8.48	2.62	0.63	0.32		11.5	2.1125
BLAKE, D. H.; PETERMAN, Z. E.; THIEBEN, S. E., 1992	MG-56	GEOROC	-90	47	IGNEOUS	PLUTONIC	GABBRO	1100	0	48	2.54	15				0.22	6.37	8.89	2.76	0.31	0.51		10.5	1.88498
BLAKE, D. H.; PETERMAN, Z. E.; THIEBEN, S. E., 1992	MG-58	GEOROC	-90	47	IGNEOUS	PLUTONIC	GABBRO	1100	0	47.2	2.6	15.9				0.2	6.52	8.9	2.87	0.2	0.5		7.87	2.24402
BLAKE, D. H.; PETERMAN, Z. E.; THIEBEN, S. E., 1992	MG-6	GEOROC	-90	47	IGNEOUS	PLUTONIC	GABBRO	1100	0	48.8	0.65	21.2				0.12	5.92	9.57	3.66	0.46	0.11		3.4	2.92662
KLEWIN, K. W., 1990	83-27C	GEOROC	-90	47	IGNEOUS	PLUTONIC	TROCTOLITE	1100	0	46.09	0.46	20.42		1.68	8.88	0.12	8.66	9.73	2.39	0.31	0.02	1.12	0.2	2.35922
KLEWIN, K. W., 1990	84-43B	GEOROC	-90	47	IGNEOUS	PLUTONIC	GABBRO	1100	0	51.01	1.63	19.62		1.94	5.72	0.12	3.58	11.73	3.07	0.51	0.17	1.08	7.1	1.60005
KLEWIN, K. W., 1990	84-44E	GEOROC	-90	47	IGNEOUS	PLUTONIC	GABBRO	1100	0	47.99	1.34	15.66		1.84	9.38	0.16	8.37	10.95	2.31	0.28	0.05		3.7	1.34431
KLEWIN, K. W., 1990	84-45B	GEOROC	-90	47	IGNEOUS	PLUTONIC	GABBRO	1100	0	49.88	0.99	21.35		1.18	6.02	0.1	4.99	10.78	3.18	0.35	0.02		2.1	1.81118
KLEWIN, K. W., 1990	84-49A	GEOROC	-90	47	IGNEOUS	PLUTONIC	GABBRO	1100	0	47.98	1.12	19.59		1.78	8.12	0.12	6.57	11.17	2.61	0.44	0.12	0.87	3.4	1.86797
KLEWIN, K. W., 1990	84-53C	GEOROC	-90	47	IGNEOUS	PLUTONIC	GABBRO	1100	0	49.02	0.85	21		2.19	6.44	0.11	5.34	10.22	3.04	0.5	0.11	1.18	3.3	2.08166
KLEWIN, K. W., 1990	84-55A	GEOROC	-90	47	IGNEOUS	PLUTONIC	GABBRO	1100	0	51.76	1.79	20.1		2.71	6.16	0.12	5.4	10.51	3.2	0.76	0.19	1.09	11.6	1.79014
KLEWIN, K. W., 1990	84-55B	GEOROC	-90	47	IGNEOUS	PLUTONIC	GABBRO	1100	0	47.26	3.53	14.58		5.07	11.08	0.21	3.43	9.86	2.68	0.58	0.7	1.83	26.6	2.49474
KLEWIN, K. W., 1990	85-92A	GEOROC	-90	47	IGNEOUS	PLUTONIC	GABBRO	1100	0	47.93	1.03	17.7		1.23	10.16	0.15	8.02	9.61	2.66	0.37	0.04	0.98	3.5	1.86225
LIGHTFOOT, P. C.; SUTCLIFFE, R. H.; DOHERTY, W., 1991	1	GEOROC	-88.6	48.4	IGNEOUS	VOLCANIC	BASALT	1100	0	49.27	1.51	15.91	13.43			0.15	5.84	10.33	2.82	0.55	0.2		9.5	1.81131
LIGHTFOOT, P. C.; SUTCLIFFE, R. H.; DOHERTY, W., 1991	2	GEOROC	-88.6	48.4	IGNEOUS	VOLCANIC	BASALT	1100	0	50.06	1.71	15.03	13.58			0.2	5.72	10.47	2.53	0.54	0.18		8.5	1.33497
LIGHTFOOT, P. C.; SUTCLIFFE, R. H.; DOHERTY, W., 1991	3	GEOROC	-88.6	48.4	IGNEOUS	VOLCANIC	BASALT	1100	0	49.3	1.63	15.75	13.48			0.16	5.99	10.5	2.6	0.43	0.15		8	1.45729
LIGHTFOOT, P. C.; SUTCLIFFE, R. H.; DOHERTY, W., 1991	5	GEOROC	-88.6	48.4	IGNEOUS	VOLCANIC	BASALT	1100	0	49.86	1.65	15.86	11.54			0.24	7.27	10.22	2.76	0.43	0.16		8.3	1.4834
LIGHTFOOT, P. C.; SUTCLIFFE, R. H.; DOHERTY, W., 1991	15	GEOROC	-88.6	48.4	IGNEOUS	VOLCANIC	BASALT	1100	0	51.33	1.28	14.55	13.84			0.19	6.06	10.45	1.88	0.26	0.16		7.3	0.549772
LIGHTFOOT, P. C.; SUTCLIFFE, R. H.; DOHERTY, W., 1991	20	GEOROC	-88.6	48.4	IGNEOUS	VOLCANIC	BASALT	1100	0	50.48	1.3	14.6	13.99			0.21	6.12	10.74	2.08	0.29	0.19		7.8	0.750922
LIGHTFOOT, P. C.; SUTCLIFFE, R. H.; DOHERTY, W., 1991	21	GEOROC	-88.6	48.4	IGNEOUS	VOLCANIC	BASALT	1100	0	50.65	1.38	14.98	13.31			0.2	5.96	10.15	2.4	0.76	0.21		8.6	1.30531
LIGHTFOOT, P. C.; SUTCLIFFE, R. H.; DOHERTY, W., 1991	24	GEOROC	-88.6	48.4	IGNEOUS	VOLCANIC	BASALT	1100	0	51.65	1.36	14.45	12.69			0.21	4.75	11.93	2.16	0.61	0.2		9.9	0.88704
LIGHTFOOT, P. C.; SUTCLIFFE, R. H.; DOHERTY, W., 1991	34	GEOROC	-88.6	48.4	IGNEOUS	VOLCANIC	BASALT	1100	0	49.66	1.64	8.15	12.72			0.17	12.31	13.75	1.22	0.24	0.13		6.7	0.32006
LIGHTFOOT, P. C.; SUTCLIFFE, R. H.; DOHERTY, W., 1991	42	GEOROC	-88.6	48.4	IGNEOUS	VOLCANIC	BASALT	1100	0	49.02	2.54	10.3	15			0.24	9.7	9.85	2.35	0.69	0.31		16.8	1.53515
LIGHTFOOT, P. C.; SUTCLIFFE, R. H.; DOHERTY, W., 1991	43	GEOROC	-88.6	48.4	IGNEOUS	VOLCANIC	BASALT	1100	0	50.71	3.02	11.08	13.59			0.14	8.47	8.25	3.84	0.59	0.32		18.8	2.54538
LIGHTFOOT, P. C.; SUTCLIFFE, R. H.; DOHERTY, W., 1991	44	GEOROC	-88.6	48.4	IGNEOUS	VOLCANIC	BASALT	1100	0	49.94	2.96	11.47	13.76			0.14	8.14	8.08	3.92	1.28	0.31		17.8	3.89625
MASSEY, N. W. D., 1983	14	GEOROC	-84.72	47.07	IGNEOUS	VOLCANIC	BASALT	1100	0	46.17	1.37	13.08		9.46	2.3	0.14	7.5	8.56	1.89	0.81	0.12		13	2.29968
MASSEY, N. W. D., 1983	19	GEOROC	-84.72	47.07	IGNEOUS	VOLCANIC	BASALT	1100	0	45.32	1.65	12.03		6.79	5.89	0.15	11.5	9.81	1.97	0.36	0.15		16	2.34004
MASSEY, N. W. D., 1983	28	GEOROC	-84.72	47.07	IGNEOUS	VOLCANIC	BASALT	1100	0	48.47	2.09	14.81		11.38	1.3	0.14	7.56	5.6	3	0.71	0.19		17	2.51629
MASSEY, N. W. D., 1983	37	GEOROC	-84.72	47.07	IGNEOUS	VOLCANIC	BASALT	1100	0	47.77	1.1	14.86		8.37	2.72	0.17	5.67	6.68	4.45	1.28	0.09		13	6.88321
MASSEY, N. W. D., 1983	57	GEOROC	-84.72	47.07	IGNEOUS	VOLCANIC	BASALT	1100	0	47.06	0.81	15.75		5.12	6.23	0.15	7.6	10.49	1.94	0.26	0.1		12	1.19212
MASSEY, N. W. D., 1983	63	GEOROC	-84.72	47.07	IGNEOUS	VOLCANIC	BASALT	1100	0	49.59	0.73	16.56		8.07	3.61	0.18	5.53	10.97	2.7	0.37	0.07		10	1.43018
MASSEY, N. W. D., 1983	67	GEOROC	-84.72	47.07	IGNEOUS	VOLCANIC	BASALT	1100	0	46.25	1.88	14.56		7.37	5.28	0.19	4.06	9.5	1.64	0.33	0.22		14	1.19412
MASSEY, N. W. D., 1983	72	GEOROC	-84.72	47.07	IGNEOUS	VOLCANIC	BASALT	1100	0	47.36	3.01	11.91		8.1	8.45	0.22	4.3	9.09	2.07	0.43	0.31		15	1.43349
MASSEY, N. W. D., 1983	93	GEOROC	-84.72	47.07	IGNEOUS	VOLCANIC	BASALT	1100	0	46.14	1.37	13.56		8.88	2.15	0.14	7.02	11.57	2.4	0.3	0.15		13	2.32166
MASSEY, N. W. D., 1983	95	GEOROC	-84.72	47.07	IGNEOUS	VOLCANIC	BASALT	1100	0	45.26	3.81	13.96		13.05	2.93	0.18	4.9	9.01	2.54	1.27	0.79		45	6.42305
MASSEY, N. W. D., 1983	105	GEOROC	-84.72	47.07	IGNEOUS	VOLCANIC	BASALT	1100	0	47.29	1.16	11.75		6.25	5.37	0.24	10.73	6.7	2.76	1.35	0.11		12	3.93755
NICHOLSON, S. W., 1992	85KE122	GEOROC	-87.96	47.38	IGNEOUS	VOLCANIC	BASALT	1100	0	47.9	1.4	16.7		10.2	2.6	0.34	6.6	1.7	5	1.9	0.19		11	9.71633
NICHOLSON, S. W., 1992	85KE132	GEOROC	-87.96	47.38	IGNEOUS	VOLCANIC	BASALT	1100	0	47	1.5	14.6		13.6	2.5	0.09	5.7	6.6	2	4.4	0.21		14	10.24
NICHOLSON, S. W., 1992	85KE51	GEOROC	-87.96	47.38	IGNEOUS	VOLCANIC	BASALT	1100	0	46.4	1.6	16.4		5.2	6.5	0.18	7.6	8.9	2.6	0.94	0.17		15	3.68576
NICHOLSON, S. W., 1992	86KE217	GEOROC	-87.56	47.24	IGNEOUS	VOLCANIC	BASALT	1100	0	48.9	2.49	14.9		8.19	5.13	0.21	5.66	9.17	2.84	1.15	0.29		17	2.69832
NICHOLSON, S. W., 1992	86KE218	GEOROC	-87.56	47.24	IGNEOUS	VOLCANIC	BASALT	1100	0	48.4	2.63	14.8		7.68	5.14	0.21	6.69	4.88	4.04	0.85	0.46		14	4.42817
NICHOLSON, S. W., 1992	86KE236	GEOROC	-87.53	47.27	IGNEOUS	VOLCANIC	BASALT	1100	0	45.4	1.8	16.1		9.97	3.44	0.16	7.2	8.13	3.56	0.75	0.19		13	7.74004
NICHOLSON, S. W., 1992	86KE255	GEOROC	-87.96	47.38	IGNEOUS	VOLCANIC	BASALT	1100	0	47.9	2.45	14.7		10.19	3.47	0.17	5.49	8.61	2.78	0.82	0.31		20	2.6449
NICHOLSON, S. W., 1992	86KE261	GEOROC	-87.96	47.38	IGNEOUS	VOLCANIC	ANDESITE	1100	0	52	2.5	14.9		7.93	3.39	0.15	4.13	5.9	3.58	1.72	1.27		26	3.12111
NICHOLSON, S. W., 1992	88KE302	GEOROC	-87.96	47.38	IGNEOUS	VOLCANIC	BASALT	1100	0	45.9	1.56	15.9		10.36	2.2	0.16	7.72	7.1	2.6	2.65	0.16		8	9.50431
NICHOLSON, S. W., 1992	88KE303	GEOROC	-87.56	47.24	IGNEOUS	VOLCANIC	BASALT	1100	0	49	3.31	14		9.91	3.5	0.22	5.05	5.44	4.14	1.55	0.51		21	5.39602
NICHOLSON, S. W., 1992	88KE306	GEOROC	-87.56	47.24	IGNEOUS	VOLCANIC	BASALT	1100	0	49.3	2.51	14.6		8.85	5.8	0.25	4.53	6.35	3.14	2.31	0.4		17	4.71468
NICHOLSON, S. W., 1992	88KE312	GEOROC	-87.96	47.38	IGNEOUS	VOLCANIC	BASALT	1100	0	46.1	1.67	16.2		8.55	4	0.19	8.09	5.83	2.53	3.05	0.18		7.7	10.044
NICHOLSON, S. W., 1992	88KE313	GEOROC	-87.96	47.38	IGNEOUS	VOLCANIC	BASALT	1100	0	46.1	1.42	15.4		6.31	5.3	0.22	9.49	5.35	3.31	1.69	0.15		6.4	8.06452
PACES, J. B.; BELL, K., 1989	C34-597	GEOROC	-87.6	47	IGNEOUS	VOLCANIC	THOLEIITE	1100	0	45.73	1.16	14.99		1.54	10.3	0.19	14.14	9.63	1.88	0.26	0.18			1.67751
PACES, J. B.; BELL, K., 1989	C89-1239	GEOROC	-87.6	47	IGNEOUS	VOLCANIC	THOLEIITE	1100	0	48.19	1.66	15		1.66	11.07	0.13	8.86	10.64	2.32	0.23	0.24			1.25289
PACES, J. B.; BELL, K., 1989	C89-785	GEOROC	-87.6	47	IGNEOUS	VOLCANIC	THOLEIITE	1100	0	48.84	1.45	15.2		1.6	10.7	0.18	9.79	9.29	2.55	0.17	0.25			1.26685
PACES, J. B.; BELL, K., 1989	D57-2042	GEOROC	-87.6	47	IGNEOUS	VOLCANIC	THOLEIITE	1100	0	48.07	1.44	15.54		1.63	10.85	0.17	9.15	10.15	2.35	0.38	0.26			1.47
PACES, J. B.; BELL, K., 1989	D59-1607	GEOROC	-87.6	47	IGNEOUS	VOLCANIC	THOLEIITE	1100	0	48.3	1.23	15.52		1.54	10.25	0.15	10.02	10.24	2.29	0.23	0.22			1.19819
PACES, J. B.; BELL, K., 1989	D59-398	GEOROC	-87.6	47	IGNEOUS	VOLCANIC	ANDESITE	1100	0	50.83	1.26	13.23		1.11	7.39	0.13	6.12	19.46	0.24	0	0.23			0.00735632
PACES, J. B.; BELL, K., 1989	D59-508	GEOROC	-87.6	47	IGNEOUS	VOLCANIC	THOLEIITE	1100	0	47.82	1.38	15.06		1.76	11.71	0.17	9.57	9.93	2.12	0.26	0.23			1.17519
PACES, J. B.; BELL, K., 1989	EH2-987	GEOROC	-87.6	47	IGNEOUS	VOLCANIC	THOLEIITE	1100	0	48.19	0.93	16.4		1.12	7.47	0.13	12.66	10.62	2.12	0.22	0.16			1.05503
PACES, J. B.; BELL, K., 1989	EH4-111	GEOROC	-87.6	47	IGNEOUS	VOLCANIC	THOLEIITE	1100	0	48.13	0.94	15.18		1.35	9	0.14	12.18	11.14	1.78	0.04	0.13			0.645692
PACES, J. B.; BELL, K., 1989	EH4-191	GEOROC	-87.6	47	IGNEOUS	VOLCANIC	THOLEIITE	1100	0	51.46	2.54	11.93		2.04	13.58	0.24	6.72	6.34	3.2	1.61	0.35			2.73476
PACES, J. B.; BELL, K., 1989	EH4-694	GEOROC	-87.6	47	IGNEOUS	VOLCANIC	THOLEIITE	1100	0	49.2	1.25	15.16		1.43	9.55	0.17	9.81	11.06	2.1	0.08	0.18			0.766516
PACES, J. B.; BELL, K., 1989	EH4-768	GEOROC	-87.6	47	IGNEOUS	VOLCANIC	THOLEIITE	1100	0	50.37	3.27	11.72		2.22	14.81	0.27	5.01	7.51	2.39	1.74	0.69			2.31437
PHINNEY, W. C., 1970	F-96	GEOROC	-89.7	46.75	IGNEOUS	VOLCANIC	BASALT	1100	0	51.37	1.52	16.87		2.39	8.58	0.163	4.59	10.22	3.28	0.77	0.234			1.95968
PHINNEY, W. C., 1970	KC-9	GEOROC	-89.7	46.75	IGNEOUS	VOLCANIC	BASALT	1100	0	49	1.89	16.75		2.63	9.24	0.18	6.59	10	2.75	0.52	0.26			1.78215
PHINNEY, W. C., 1970	LW-1	GEOROC	-89.7	46.75	IGNEOUS	VOLCANIC	BASALT	1100	0	49.35	3.01	14.91		3.14	11	0.21	4.05	6.85	3.89	2.79	0.81			7.02715
PHINNEY, W. C., 1970	LW-10	GEOROC	-89.7	46.75	IGNEOUS	VOLCANIC	BASALT	1100	0	49.4	2.2	15.06		2.79	9.73	0.18	5.99	9	3.83	1.38	0.33			4.24127
PHINNEY, W. C., 1970	T-22	GEOROC	-89.7	46.75	IGNEOUS	VOLCANIC	BASALT	1100	0	51.2	1.71	13.92		2.72	9.5	0.146	6.49	10.52	3.04	0.44	0.24			1.47688
PHINNEY, W. C., 1970	T-45	GEOROC	-89.7	46.75	IGNEOUS	VOLCANIC	BASALT	1100	0	47.83	1.34	18.29		2.42	8.5	0.16	7.12	11.02	2.73	0.32	0.15			1.92598
PHINNEY, W. C., 1970	T-56	GEOROC	-89.7	46.75	IGNEOUS	VOLCANIC	BASALT	1100	0	48.99	0.845	20.06		1.82	6.39	0.126	6.12	12.97	2.37	0.126	0.083			1.04007
SHIREY, S. B.; KLEWIN, K. W.; BERG, J. H.; CARLSON, R. W., 1994	BMC-12	GEOROC	-84.72	47.07	IGNEOUS	VOLCANIC	BASALT	1100	0	46.98	2.1	13.9				0.12	6.04	6.89	0.98	1.4	0.19		12.1	1.42322
SHIREY, S. B.; KLEWIN, K. W.; BERG, J. H.; CARLSON, R. W., 1994	BMC-15	GEOROC	-84.72	47.07	IGNEOUS	VOLCANIC	BASALT	1100	0	47.62	2.01	14.29				0.2	7.45	6.22	2.4	1.34	0.19		11.9	3.02762
SHIREY, S. B.; KLEWIN, K. W.; BERG, J. H.; CARLSON, R. W., 1994	DH-1(H)	GEOROC	-84.72	47.07	IGNEOUS	VOLCANIC	PICRITE	1100	0	46.53	2.57	12.44				0.17	6.27	7.4	3.21	0.8	0.19		10.5	4.55527
SHIREY, S. B.; KLEWIN, K. W.; BERG, J. H.; CARLSON, R. W., 1994	MP-120	GEOROC	-84.72	47.07	IGNEOUS	VOLCANIC	BASALT	1100	0	45.52	0.7	15.87				0.21	8.89	6.51	3.3	1.49	0.05		15.4	9.1048
SHIREY, S. B.; KLEWIN, K. W.; BERG, J. H.; CARLSON, R. W., 1994	MP-134	GEOROC	-84.72	47.07	IGNEOUS	VOLCANIC	BASALT	1100	0	47.62	0.77	16.56				0.18	7.35	9.97	2.94	0.4	0.06		3	2.41463
SHIREY, S. B.; KLEWIN, K. W.; BERG, J. H.; CARLSON, R. W., 1994	MP-140	GEOROC	-84.72	47.07	IGNEOUS	VOLCANIC	BASALT	1100	0	47.74	0.69	16.39				0.15	7.89	10.89	2.39	0.33	0.06		3.6	1.56084
SHIREY, S. B.; KLEWIN, K. W.; BERG, J. H.; CARLSON, R. W., 1994	MP-146	GEOROC	-84.72	47.07	IGNEOUS	VOLCANIC	BASALT	1100	0	48.08	1.54	13.95				0.3	6.8	7.45	2.49	0.5	0.27		19	1.75986
SHIREY, S. B.; KLEWIN, K. W.; BERG, J. H.; CARLSON, R. W., 1994	MP-152	GEOROC	-84.72	47.07	IGNEOUS	VOLCANIC	BASALT	1100	0	50.23	1.67	14.19				0.18	4.24	6.32	1.96	2.17	0.49		31.6	2.35918
SHIREY, S. B.; KLEWIN, K. W.; BERG, J. H.; CARLSON, R. W., 1994	MP-157	GEOROC	-84.72	47.07	IGNEOUS	VOLCANIC	THOLEIITE	1100	0	45.9	2.55	12.85				0.23	5.21	8.46	1.6	0.22	0.17		7.5	1.14221
SHIREY, S. B.; KLEWIN, K. W.; BERG, J. H.; CARLSON, R. W., 1994	MP-169	GEOROC	-84.72	47.07	IGNEOUS	VOLCANIC	THOLEIITE	1100	0	47.57	2.97	11.94				0.27	4.06	9.24	2.15	0.42	0.29		12.2	1.44527
SHIREY, S. B.; KLEWIN, K. W.; BERG, J. H.; CARLSON, R. W., 1994	MP-171	GEOROC	-84.72	47.07	IGNEOUS	VOLCANIC	BASALT	1100	0	45.2	3.77	14.13				0.41	5.11	9.94	2	0.8	0.75		53.2	3.56364
SHIREY, S. B.; KLEWIN, K. W.; BERG, J. H.; CARLSON, R. W., 1994	MP-182	GEOROC	-84.72	47.07	IGNEOUS	VOLCANIC	THOLEIITE	1100	0	47.75	2.27	12.84				0.18	4.92	7.28	4.18	1.02	0.22		10.4	5.69263
SHIREY, S. B.; KLEWIN, K. W.; BERG, J. H.; CARLSON, R. W., 1994	MP-186	GEOROC	-84.72	47.07	IGNEOUS	VOLCANIC	THOLEIITE	1100	0	47.29	1.94	15.11				0.22	5.62	8.84	2.12	0.17	0.19		7.7	1.2224
SHIREY, S. B.; KLEWIN, K. W.; BERG, J. H.; CARLSON, R. W., 1994	MP-191	GEOROC	-84.72	47.07	IGNEOUS	VOLCANIC	BASALT	1100	0	48.85	2.81	15.64				0.15	2.18	7.89	2.66	1.56	0.79		99.5	3.04417
SHIREY, S. B.; KLEWIN, K. W.; BERG, J. H.; CARLSON, R. W., 1994	MP-193	GEOROC	-84.72	47.07	IGNEOUS	VOLCANIC	THOLEIITE	1100	0	45.19	2.46	13.23				0.18	5.51	8.12	2.05	0.07	0.24		11.2	2.05224
SHIREY, S. B.; KLEWIN, K. W.; BERG, J. H.; CARLSON, R. W., 1994	MP-212	GEOROC	-84.72	47.07	IGNEOUS	VOLCANIC	BASALT	1100	0	47.76	2.38	15.62				0.12	4.52	6.11	2.98	1.74	0.62		80.1	4.68034
SHIREY, S. B.; KLEWIN, K. W.; BERG, J. H.; CARLSON, R. W., 1994	MP-214	GEOROC	-84.72	47.07	IGNEOUS	VOLCANIC	THOLEIITE	1100	0	45.85	2.68	12.74				0.2	4.3	8.73	2.1	0.48	0.24		10.7	2.33558
SHIREY, S. B.; KLEWIN, K. W.; BERG, J. H.; CARLSON, R. W., 1994	MP-218	GEOROC	-84.72	47.07	IGNEOUS	VOLCANIC	THOLEIITE	1100	0	45.7	1.12	16.79				0.14	9.15	10.19	1.93	0.21	0.09		4.4	1.69615
SHIREY, S. B.; KLEWIN, K. W.; BERG, J. H.; CARLSON, R. W., 1994	MP-221	GEOROC	-84.72	47.07	IGNEOUS	VOLCANIC	THOLEIITE	1100	0	46.4	0.93	16.23				0.17	10.77	10.45	1.71	0.18	0.1		4.1	1.05062
SHIREY, S. B.; KLEWIN, K. W.; BERG, J. H.; CARLSON, R. W., 1994	MP-222	GEOROC	-84.72	47.07	IGNEOUS	VOLCANIC	PICRITE	1100	0	45.67	2.89	14.71				0.27	7.08	9.09	2.24	1.21	0.69		46.9	4.45787
SHIREY, S. B.; KLEWIN, K. W.; BERG, J. H.; CARLSON, R. W., 1994	MP-238	GEOROC	-84.72	47.07	IGNEOUS	VOLCANIC	THOLEIITE	1100	0	46.65	1.51	16.28				0.13	6.05	10.19	2.24	0.29	0.13		7.6	1.75367
SHIREY, S. B.; KLEWIN, K. W.; BERG, J. H.; CARLSON, R. W., 1994	MP-247	GEOROC	-84.72	47.07	IGNEOUS	VOLCANIC	THOLEIITE	1100	0	48.75	1.69	15.86				0.12	3.77	9.43	3.49	0.53	0.15		7.6	2.8105
SHIREY, S. B.; KLEWIN, K. W.; BERG, J. H.; CARLSON, R. W., 1994	MP-57	GEOROC	-84.72	47.07	IGNEOUS	VOLCANIC	BASALT	1100	0	46.61	1.3	16.07				0.18	6.96	9.44	2.09	0.54	0.12		13.9	1.91604
SHIREY, S. B.; KLEWIN, K. W.; BERG, J. H.; CARLSON, R. W., 1994	MP-71	GEOROC	-84.72	47.07	IGNEOUS	VOLCANIC	BASALT	1100	0	49	1.32	15.69				0.19	6.13	9.04	3.74	1.3	0.12		12.4	4.2336
SHIREY, S. B.; KLEWIN, K. W.; BERG, J. H.; CARLSON, R. W., 1994	MP-73	GEOROC	-84.72	47.07	IGNEOUS	VOLCANIC	BASALT	1100	0	50.56	1.33	14.81				0.24	6.23	4.87	3.94	2.07	0.16		32.1	4.77779
SHIREY, S. B.; KLEWIN, K. W.; BERG, J. H.; CARLSON, R. W., 1994	MP-79	GEOROC	-84.72	47.07	IGNEOUS	VOLCANIC	BASALT	1100	0	47.17	1.28	15.3				0.17	9.69	9.31	2.32	0.53	0.04		5.3	1.94784
SHIREY, S. B.; KLEWIN, K. W.; BERG, J. H.; CARLSON, R. W., 1994	MP-99	GEOROC	-84.72	47.07	IGNEOUS	VOLCANIC	BASALT	1100	0	47.81	1.19	14.71				0.15	9.65	7.74	2.71	0.77	0.03		5.4	2.51775
SHIREY, S. B.; KLEWIN, K. W.; BERG, J. H.; CARLSON, R. W., 1994	TK-11	GEOROC	-84.72	47.07	IGNEOUS	VOLCANIC	PICRITE	1100	0	47.36	1.35	12.42				0.14	7.74	8.48	1.9	0.74	0.1		7	1.59853
WIRTH, K. R.; VERVOORT, J. D.; NAIMAN, Z. J., 1997	KB-81A	GEOROC	-92.63	40.33	IGNEOUS	VOLCANIC	BASALT	1100	0	48.84	1.88	15.65	14.32		0	0.19	6.26	8.85	2.54	0.7	0.21	1.24	10	1.79753
WIRTH, K. R.; VERVOORT, J. D.; NAIMAN, Z. J., 1997	KC-106A	GEOROC	-92.63	40.33	IGNEOUS	VOLCANIC	THOLEIITE	1100	0	49.01	2.8	13.32	16.52		0	0.2	4.37	7.79	2.03	1.76	0.34	1.79	17	2.39003
WIRTH, K. R.; VERVOORT, J. D.; NAIMAN, Z. J., 1997	KC-12	GEOROC	-92.63	40.33	IGNEOUS	VOLCANIC	THOLEIITE	1100	0	46.53	1.93	15.92	13.87		0	0.19	6.86	9.31	2	0.25	0.21	3.67	12	1.43414
WIRTH, K. R.; VERVOORT, J. D.; NAIMAN, Z. J., 1997	KC-1B	GEOROC	-92.63	40.33	IGNEOUS	VOLCANIC	THOLEIITE	1100	0	47.6	1.69	15.57	13.34		0	0.19	7.48	8.14	2.38	1.13	0.16	3.09	11	2.67828
WIRTH, K. R.; VERVOORT, J. D.; NAIMAN, Z. J., 1997	KC-22B	GEOROC	-92.63	40.33	IGNEOUS	VOLCANIC	THOLEIITE	1100	0	49.5	2.08	14.55	15.03		0	0.22	5.65	6.2	4.04	1.25	0.35	2.07	15	4.30525
WIRTH, K. R.; VERVOORT, J. D.; NAIMAN, Z. J., 1997	KC-25	GEOROC	-92.63	40.33	IGNEOUS	VOLCANIC	BASALT	1100	0	47.49	1.91	14.53	14.35		0	0.21	5.76	9.59	3.73	0.81	0.22	2.22	12	4.59056
WIRTH, K. R.; VERVOORT, J. D.; NAIMAN, Z. J., 1997	KC-26B	GEOROC	-92.63	40.33	IGNEOUS	VOLCANIC	BASALT	1100	0	49.64	2.76	13.3	16.38		0	0.2	4.62	7.69	2.61	1.83	0.35	1.27	17	2.96892
WIRTH, K. R.; VERVOORT, J. D.; NAIMAN, Z. J., 1997	KC-28C	GEOROC	-92.63	40.33	IGNEOUS	VOLCANIC	BASALT	1100	0	49.41	2.72	13.48	15.82		0	0.21	4.44	8.71	2.28	1.33	0.33	1.73	16	2.03309
WIRTH, K. R.; VERVOORT, J. D.; NAIMAN, Z. J., 1997	KC-4C	GEOROC	-92.63	40.33	IGNEOUS	VOLCANIC	THOLEIITE	1100	0	49.11	2.07	14.45	14.57		0	0.18	5.78	7.99	3.08	0.98	0.23	2.39	12	2.69781
WIRTH, K. R.; VERVOORT, J. D.; NAIMAN, Z. J., 1997	KC-6A	GEOROC	-92.63	40.33	IGNEOUS	VOLCANIC	THOLEIITE	1100	0	49.39	1.91	15.04	14.18		0	0.19	6.32	8.98	2.67	0.71	0.21	1.25	12	1.78786
WIRTH, K. R.; VERVOORT, J. D.; NAIMAN, Z. J., 1997	KC-70	GEOROC	-92.63	40.33	IGNEOUS	VOLCANIC	THOLEIITE	1100	0	48.13	2.64	14.07	16.4		0	0.21	5.17	8.41	2.45	1.43	0.31	1.25	13	2.93458
ZIEG, M. J., 2014	140.16	GEOROC	-88.8047	49.3369	IGNEOUS	PLUTONIC	GABBRO	1100	0	50.22	1.501	14.71				0.217	6.4	10.25	2.52	0.46	0.152		6.2	1.22997
ZIEG, M. J., 2014	148.01	GEOROC	-88.8047	49.3369	IGNEOUS	PLUTONIC	GABBRO	1100	0	50.86	1.643	14.01				0.225	5.57	10.52	2.52	0.45	0.174		7.2	1.12225
ZIEG, M. J., 2014	157.6	GEOROC	-88.8047	49.3369	IGNEOUS	PLUTONIC	GABBRO	1100	0	51.46	1.489	13.46				0.237	6.05	10.26	2.51	0.43	0.159		6	1.0217
ZIEG, M. J., 2014	179.1	GEOROC	-88.8047	49.3369	IGNEOUS	PLUTONIC	GABBRO	1100	0	50	1.174	15.62				0.206	7.1	9.47	2.5	0.35	0.139		6.1	1.16036
ZIEG, M. J., 2014	190.11	GEOROC	-88.8047	49.3369	IGNEOUS	PLUTONIC	GABBRO	1100	0	49.36	1.318	16.86				0.183	7.05	10.32	2.47	0.33	0.127		6	1.2327
ZIEG, M. J., 2014	201	GEOROC	-88.8047	49.3369	IGNEOUS	PLUTONIC	GABBRO	1100	0	49.03	0.983	16.21				0.182	8.87	10.4	2.23	0.28	0.113		3.8	1.04479
ZIEG, M. J., 2014	211.9	GEOROC	-88.8047	49.3369	IGNEOUS	PLUTONIC	GABBRO	1100	0	48.27	0.996	15.32				0.198	10.08	9.72	2.12	0.28	0.099		5.1	1.09298
ZIEG, M. J., 2014	215.9	GEOROC	-88.8047	49.3369	IGNEOUS	PLUTONIC	GABBRO	1100	0	47.41	0.866	15.07				0.205	10.84	9.24	2.03	0.25	0.106		4.2	1.17878
ZIEG, M. J., 2014	221	GEOROC	-88.8047	49.3369	IGNEOUS	PLUTONIC	GABBRO	1100	0	48.39	0.934	16.94				0.18	9.01	9.95	2.23	0.27	0.093		4.7	1.15955
ZIEG, M. J., 2014	224.9	GEOROC	-88.8047	49.3369	IGNEOUS	PLUTONIC	GABBRO	1100	0	48.39	0.896	17.03				0.184	8.78	10.02	2.25	0.25	0.087		4	1.15955
ZIEG, M. J., 2014	230.51	GEOROC	-88.8047	49.3369	IGNEOUS	PLUTONIC	GABBRO	1100	0	48.81	0.89	16.53				0.185	8.8	10.45	2.19	0.23	0.085		4.2	1.00799
ZIEG, M. J., 2014	234.5	GEOROC	-88.8047	49.3369	IGNEOUS	PLUTONIC	GABBRO	1100	0	48.04	0.824	17.62				0.176	8.81	9.93	2.3	0.24	0.089		3.7	1.28008
ZIEG, M. J., 2014	239.36	GEOROC	-88.8047	49.3369	IGNEOUS	PLUTONIC	GABBRO	1100	0	49.35	0.921	16.79				0.178	8.31	10.64	2.26	0.26	0.1		4	1.00006
ZIEG, M. J., 2014	241.9	GEOROC	-88.8047	49.3369	IGNEOUS	PLUTONIC	GABBRO	1100	0	47.49	0.644	16.74				0.188	9.97	9.57	2.2	0.21	0.072		2.7	1.29356
ZIEG, M. J., 2014	245	GEOROC	-88.8047	49.3369	IGNEOUS	PLUTONIC	GABBRO	1100	0	48.43	0.642	16.42				0.181	9.41	10.67	2.2	0.19	0.06		3.3	1.05195
ZIEG, M. J., 2014	249.3	GEOROC	-88.8047	49.3369	IGNEOUS	PLUTONIC	GABBRO	1100	0	49.25	0.83	16.94				0.172	8.16	10.84	2.33	0.25	0.091		4	1.06502
ZIEG, M. J., 2014	259.5	GEOROC	-88.8047	49.3369	IGNEOUS	PLUTONIC	GABBRO	1100	0	49.1	0.82	17.2				0.181	8.08	10.41	2.32	0.23	0.08		3.3	1.06598
ZIEG, M. J., 2014	262.3	GEOROC	-88.8047	49.3369	IGNEOUS	PLUTONIC	GABBRO	1100	0	48.74	0.679	18.42				0.166	7.43	10.35	2.48	0.25	0.082		4.3	1.29841
ZIEG, M. J., 2014	263.1	GEOROC	-88.8047	49.3369	IGNEOUS	PLUTONIC	GABBRO	1100	0	49.22	0.759	18.32				0.157	7.29	11.11	2.51	0.25	0.088		3.4	1.22469
ZIEG, M. J., 2014	263.8	GEOROC	-88.8047	49.3369	IGNEOUS	PLUTONIC	GABBRO	1100	0	48.88	0.759	19.17				0.155	7.12	10.26	2.7	0.24	0.082		3.7	1.47
ZIEG, M. J., 2014	264.3	GEOROC	-88.8047	49.3369	IGNEOUS	PLUTONIC	GABBRO	1100	0	47.91	0.625	18.25				0.176	8.51	9.39	2.5	0.22	0.069		2.9	1.5068
ZIEG, M. J., 2014	264.95	GEOROC	-88.8047	49.3369	IGNEOUS	PLUTONIC	GABBRO	1100	0	47.34	0.65	16.22				0.198	10.32	8.93	2.23	0.21	0.074		3.8	1.3718
ZIEG, M. J., 2014	265.9	GEOROC	-88.8047	49.3369	IGNEOUS	PLUTONIC	GABBRO	1100	0	48.78	0.649	16.54				0.187	8.97	10.25	2.31	0.21	0.069		3.3	1.09869
ZIEG, M. J., 2014	266.7	GEOROC	-88.8047	49.3369	IGNEOUS	PLUTONIC	GABBRO	1100	0	49.68	1.138	15.12				0.202	8.21	10.69	2.25	0.29	0.107		4.4	0.965808
ZIEG, M. J., 2014	269.25	GEOROC	-88.8047	49.3369	IGNEOUS	PLUTONIC	GABBRO	1100	0	49.41	0.898	16.26				0.189	8.03	10.51	2.38	0.27	0.098		4.9	1.09555
ZIEG, M. J., 2014	274.2	GEOROC	-88.8047	49.3369	IGNEOUS	PLUTONIC	GABBRO	1100	0	48.11	0.861	15.05				0.211	9.81	9.46	2.17	0.25	0.093		4.4	1.14607
ZIEG, M. J., 2014	275.6	GEOROC	-88.8047	49.3369	IGNEOUS	PLUTONIC	GABBRO	1100	0	47.82	0.763	15.66				0.206	9.48	9.41	2.2	0.23	0.08		3.5	1.22508
ZIEG, M. J., 2014	276.1	GEOROC	-88.8047	49.3369	IGNEOUS	PLUTONIC	GABBRO	1100	0	49.1	0.934	16.46				0.188	7.93	10.19	2.37	0.27	0.101		4.5	1.14256
ZIEG, M. J., 2014	277	GEOROC	-88.8047	49.3369	IGNEOUS	PLUTONIC	GABBRO	1100	0	47.76	0.753	16.53				0.198	8.95	9.34	2.32	0.22	0.068		3.9	1.35538
ZIEG, M. J., 2014	277.4	GEOROC	-88.8047	49.3369	IGNEOUS	PLUTONIC	GABBRO	1100	0	50.57	1.035	15.23				0.188	7.66	11.7	2.32	0.25	0.09		4.2	0.87251
ZIEG, M. J., 2014	277.6	GEOROC	-88.8047	49.3369	IGNEOUS	PLUTONIC	GABBRO	1100	0	48.98	0.818	17.09				0.183	7.57	10.07	2.5	0.26	0.093		4.3	1.27385
ZIEG, M. J., 2014	278.1	GEOROC	-88.8047	49.3369	IGNEOUS	PLUTONIC	GABBRO	1100	0	49.52	0.995	16.66				0.178	7.35	10.71	2.49	0.28	0.097		3.8	1.17683
ZIEG, M. J., 2014	278.2	GEOROC	-88.8047	49.3369	IGNEOUS	PLUTONIC	GABBRO	1100	0	50.09	1.162	16.05				0.185	7.12	10.94	2.45	0.33	0.125		5.2	1.09004
ZIEG, M. J., 2014	278.25	GEOROC	-88.8047	49.3369	IGNEOUS	PLUTONIC	GABBRO	1100	0	50.43	1.16	16.28				0.177	6.79	11.26	2.5	0.34	0.13		4.8	1.08555
ZIEG, M. J., 2014	278.3	GEOROC	-88.8047	49.3369	IGNEOUS	PLUTONIC	GABBRO	1100	0	50.55	1.084	16.2				0.18	6.88	11.05	2.5	0.35	0.136		5.6	1.07583
ZIEG, M. J., 2014	278.35	GEOROC	-88.8047	49.3369	IGNEOUS	PLUTONIC	GABBRO	1100	0	50.4	1.103	15.22				0.191	7.54	11.28	2.33	0.29	0.109		4.8	0.927622
ZIEG, M. J., 2014	278.8	GEOROC	-88.8047	49.3369	IGNEOUS	PLUTONIC	GABBRO	1100	0	50.72	1.135	15.87				0.183	6.85	11.35	2.46	0.35	0.128		4.9	1.02281
ZIEG, M. J., 2014	279.5	GEOROC	-88.8047	49.3369	IGNEOUS	PLUTONIC	GABBRO	1100	0	50.19	0.89	16.21				0.191	7.54	10.52	2.45	0.26	0.09		4.1	1.02143
ZIEG, M. J., 2014	282.8	GEOROC	-88.8047	49.3369	IGNEOUS	PLUTONIC	GABBRO	1100	0	51.8	1.061	14.9				0.203	7.12	10.69	2.47	0.3	0.104		4.9	0.87192
ZIEG, M. J., 2014	287.1	GEOROC	-88.8047	49.3369	IGNEOUS	PLUTONIC	GABBRO	1100	0	51.75	0.911	14.7				0.194	7.27	11.71	2.36	0.25	0.088		4	0.778526
ZIEG, M. J., 2014	291	GEOROC	-88.8047	49.3369	IGNEOUS	PLUTONIC	GABBRO	1100	0	50.86	1.112	14.71				0.196	7.01	11.77	2.35	0.29	0.103		4.8	0.886718
ZIEG, M. J., 2014	297	GEOROC	-88.8047	49.3369	IGNEOUS	PLUTONIC	GABBRO	1100	0	48.62	1.038	15.65				0.205	8.49	9.78	2.32	0.28	0.108		4.7	1.20285
ZIEG, M. J., 2014	299.97	GEOROC	-88.8047	49.3369	IGNEOUS	PLUTONIC	GABBRO	1100	0	49.57	0.95	14.99				0.205	8.66	10.45	2.27	0.27	0.094		3.9	0.981979
ZIEG, M. J., 2014	313.25	GEOROC	-88.8047	49.3369	IGNEOUS	PLUTONIC	GABBRO	1100	0	51.04	1.158	15.58				0.19	6.18	11.67	2.5	0.32	0.112		4.7	0.989104
ZIEG, M. J., 2014	320.2	GEOROC	-88.8047	49.3369	IGNEOUS	PLUTONIC	GABBRO	1100	0	50.89	1.206	14.5				0.198	6.87	11.92	2.36	0.3	0.092		4.5	0.896781
ZIEG, M. J., 2014	330.5	GEOROC	-88.8047	49.3369	IGNEOUS	PLUTONIC	GABBRO	1100	0	50.49	1.075	16.41				0.18	6.23	11.29	2.54	0.32	0.112		5.1	1.09207
ZIEG, M. J., 2014	341.25	GEOROC	-88.8047	49.3369	IGNEOUS	PLUTONIC	GABBRO	1100	0	49.76	1.093	15.88				0.192	7.42	10.78	2.35	0.3	0.11		5.3	1.03883
ZIEG, M. J., 2014	351.9	GEOROC	-88.8047	49.3369	IGNEOUS	PLUTONIC	GABBRO	1100	0	49.33	1.088	16.29				0.188	7.41	10.44	2.41	0.32	0.121		5	1.17739
ZIEG, M. J., 2014	357.9	GEOROC	-88.8047	49.3369	IGNEOUS	PLUTONIC	GABBRO	1100	0	49.27	1.142	15.81				0.192	7.74	10.63	2.34	0.3	0.118		4.3	1.11158
ZIEG, M. J., 2014	360	GEOROC	-88.8047	49.3369	IGNEOUS	PLUTONIC	GABBRO	1100	0	49.4	1.092	15.7				0.195	7.88	10.47	2.34	0.31	0.107		5.3	1.09727
ZIEG, M. J., 2014	364	GEOROC	-88.8047	49.3369	IGNEOUS	PLUTONIC	GABBRO	1100	0	49.16	1.177	16.03				0.195	7.41	9.98	2.44	0.35	0.143		5.3	1.26365
ZIEG, M. J., 2014	365.6	GEOROC	-88.8047	49.3369	IGNEOUS	PLUTONIC	GABBRO	1100	0	49.12	1.069	15.7				0.198	7.89	10.03	2.39	0.33	0.133		4.4	1.20889
ZIEG, M. J., 2014	367.05	GEOROC	-88.8047	49.3369	IGNEOUS	PLUTONIC	GABBRO	1100	0	49.07	1.259	16.02				0.195	7.31	9.98	2.44	0.34	0.132		5.3	1.27321
ZIEG, M. J., 2014	370.1	GEOROC	-88.8047	49.3369	IGNEOUS	PLUTONIC	GABBRO	1100	0	49.37	1.246	15.91				0.197	7.15	9.99	2.5	0.37	0.145		5.9	1.29308
ZIEG, M. J., 2014	373.2	GEOROC	-88.8047	49.3369	IGNEOUS	PLUTONIC	GABBRO	1100	0	49.41	1.228	15.76				0.197	7.2	10.27	2.47	0.36	0.14		5.3	1.24944
ZIEG, M. J., 2014	376	GEOROC	-88.8047	49.3369	IGNEOUS	PLUTONIC	GABBRO	1100	0	49.4	1.25	15.51				0.201	7.35	10.17	2.44	0.36	0.136		5.2	1.225
ZIEG, M. J., 2014	381	GEOROC	-88.8047	49.3369	IGNEOUS	PLUTONIC	GABBRO	1100	0	49.75	1.316	15.33				0.201	7.27	10.4	2.43	0.35	0.134		5.5	1.14495
ZIEG, M. J., 2014	387	GEOROC	-88.8047	49.3369	IGNEOUS	PLUTONIC	GABBRO	1100	0	49.8	1.338	14.92				0.207	7.04	10.16	2.46	0.4	0.153		6.2	1.20288
ZIEG, M. J., 2014	391.32	GEOROC	-88.8047	49.3369	IGNEOUS	PLUTONIC	GABBRO	1100	0	49.6	1.389	14.68				0.213	7.24	10.1	2.45	0.37	0.139		5.7	1.20491
ZIEG, M. J., 2014	396	GEOROC	-88.8047	49.3369	IGNEOUS	PLUTONIC	GABBRO	1100	0	49.45	1.321	15.04				0.209	7.4	10.18	2.38	0.38	0.143		6.4	1.18102
ZIEG, M. J., 2014	397	GEOROC	-88.8047	49.3369	IGNEOUS	PLUTONIC	GABBRO	1100	0	49.3	1.283	15.64				0.199	7.17	10.26	2.47	0.39	0.145		5.5	1.29835
ZIEG, M. J., 2014	398	GEOROC	-88.8047	49.3369	IGNEOUS	PLUTONIC	GABBRO	1100	0	48.92	1.283	14.93				0.184	7.82	10.25	2.61	0.39	0.111		4.6	1.52027
ZIEG, M. J., 2014	402	GEOROC	-88.8047	49.3369	IGNEOUS	PLUTONIC	GABBRO	1100	0	49.66	1.33	14.05				0.212	8.17	9.76	2.4	0.41	0.141		5.9	1.1856
NICHOLSON, S. W., 1992	88KE305	GEOROC	-87.56	47.24	IGNEOUS	VOLCANIC	BASALT	1095	0	47.8	2.52	14.6		6.31	7.1	0.23	6.07	9.63	2.71	1.07	0.28		13	2.97675
JOLLY, W. T.; SMITH, R. E., 1972	D-541554	GEOROC	-87.6	47	IGNEOUS	VOLCANIC	THOLEIITE	1085	35	48.2	1.46	15.2		5.57	5.19	0.16	8.63	7.72	3.49	0.61	0.18			3.23269
JOLLY, W. T.; SMITH, R. E., 1972	D-541625	GEOROC	-87.6	47	IGNEOUS	VOLCANIC	THOLEIITE	1085	35	49.1	1.66	14.1		7.31	4.76	0.15	7.7	6.78	4.35	0.45	0.2			3.77705
JOLLY, W. T.; SMITH, R. E., 1972	D-541648	GEOROC	-87.6	47	IGNEOUS	VOLCANIC	THOLEIITE	1085	35	48.6	1.32	14.6		5.5	6	0.17	7.52	8.33	2.11	0.89	0.13			1.60714
JOLLY, W. T.; SMITH, R. E., 1972	D-541678	GEOROC	-87.6	47	IGNEOUS	VOLCANIC	THOLEIITE	1085	35	50.9	1.5	13.4		3.59	9.48	0.17	8.35	5.82	4.35	0.12	0.17			2.52923
JOLLY, W. T.; SMITH, R. E., 1972	D-541822	GEOROC	-87.6	47	IGNEOUS	VOLCANIC	THOLEIITE	1085	35	47.2	1.33	14.4		6.75	5.4	0.15	7.9	6.44	4.94	0.11	0.16			6.07202
JOLLY, W. T.; SMITH, R. E., 1972	D-541839	GEOROC	-87.6	47	IGNEOUS	VOLCANIC	THOLEIITE	1085	35	48.1	1.57	16.7		6.08	6.57	0.18	6.89	6.2	3.78	1.35	0.27			5.16018
JOLLY, W. T.; SMITH, R. E., 1972	D-551545	GEOROC	-87.6	47	IGNEOUS	VOLCANIC	THOLEIITE	1085	35	47	1.3	14.4		7.83	2.89	0.12	8.42	4.46	4.38	0.06	0.2			4.9284
JOLLY, W. T.; SMITH, R. E., 1972	D-571832	GEOROC	-87.6	47	IGNEOUS	VOLCANIC	THOLEIITE	1085	35	48.5	1.72	15.4		8.54	3.32	0.19	7.46	8	2.93	0.93	0.24			2.70902
JOLLY, W. T.; SMITH, R. E., 1972	D-572181	GEOROC	-87.6	47	IGNEOUS	VOLCANIC	THOLEIITE	1085	35	49.8	1.54	16.3		6.29	3.93	0.14	6.51	5.53	5.39	0.09	0.26			4.41624
JOLLY, W. T.; SMITH, R. E., 1972	D-572210	GEOROC	-87.6	47	IGNEOUS	VOLCANIC	THOLEIITE	1085	35	46.9	0.88	15.7		9.89	1.57	0.22	2.71	20.1	0.24	0.12	0.18			0.0332308
JOLLY, W. T.; SMITH, R. E., 1972	D-581169	GEOROC	-87.6	47	IGNEOUS	VOLCANIC	THOLEIITE	1085	35	51.9	2.05	16		4.81	5.56	0.21	4.9	2.95	2.95	1.93	0.96			2.67578
JOLLY, W. T.; SMITH, R. E., 1972	D-811838	GEOROC	-87.6	47	IGNEOUS	VOLCANIC	THOLEIITE	1085	35	50.9	1.81	14.1		4.6	6.2	0.13	7.41	6.99	3.34	0.1	0.16			1.49792
JOLLY, W. T.; SMITH, R. E., 1972	D-811839	GEOROC	-87.6	47	IGNEOUS	VOLCANIC	THOLEIITE	1085	35	49.5	1.48	14		3.88	7.08	0.17	7.36	7.35	4.25	0.06	0.17			2.85786
JOLLY, W. T.; SMITH, R. E., 1972	D-811855	GEOROC	-87.6	47	IGNEOUS	VOLCANIC	THOLEIITE	1085	35	47.7	1.45	13.7		2.58	8.42	0.2	8.54	9.1	2.48	0.37	0.21			1.72819
JOLLY, W. T.; SMITH, R. E., 1972	D-811900	GEOROC	-87.6	47	IGNEOUS	VOLCANIC	THOLEIITE	1085	35	51.9	1.17	13.2		5.93	1.7	0.08	17.11	2.42	0.27	0.11	0.14			0.0162247
JOLLY, W. T.; SMITH, R. E., 1972	D-811998	GEOROC	-87.6	47	IGNEOUS	VOLCANIC	THOLEIITE	1085	35	48.5	1.47	14.2		8.49	3.88	0.15	6.1	9.14	3.48	0.25	0.2			2.52962
JOLLY, W. T.; SMITH, R. E., 1972	D-812011	GEOROC	-87.6	47	IGNEOUS	VOLCANIC	THOLEIITE	1085	35	47.9	1.55	14.5		7.48	4.95	0.16	8.15	7.7	3.23	0.71	0.2			3.16808
JOLLY, W. T.; SMITH, R. E., 1972	D-812148	GEOROC	-87.6	47	IGNEOUS	VOLCANIC	THOLEIITE	1085	35	47.5	1.8	14.8		7.57	3.59	0.13	5.16	5.03	5.03	0.07	0.16			5.78
JOLLY, W. T.; SMITH, R. E., 1972	D-812158	GEOROC	-87.6	47	IGNEOUS	VOLCANIC	THOLEIITE	1085	35	49.3	1.37	14.3		5.43	5.4	0.18	9.06	4.96	5.09	0.44	0.17			4.85411
JOLLY, W. T.; SMITH, R. E., 1972	EH-11100	GEOROC	-87.6	47	IGNEOUS	VOLCANIC	THOLEIITE	1085	35	48.6	3.46	13.4		9.36	6.43	0.19	4.43	5.54	3.88	1.44	0.59			5.054
JOLLY, W. T.; SMITH, R. E., 1972	EH-11115	GEOROC	-87.6	47	IGNEOUS	VOLCANIC	THOLEIITE	1085	35	51.2	1.11	16.1		2.23	4.98	0.12	8.29	2.91	4.42	1.04	0.14			3.63556
[truncated: 53,108 more rows]

## Sheet: Metadata
REFERENCE	Authors and year for referenced publication.
SAMPLE_ID	Sample's ID.
SOURCE	The source database of sample's geochemical data
LONGITUDE	Longitude coordinate of sample
LATITUDE	Latitude coordinate of sample
MATERIAL	Define the igneous rocks
TYPE	Define whether the sample is volcanic or plutonic rocks
ROCK_NAME	The geological name of sample
AGE	The age of sample
AGE_UNCERTAINTY	The uncertainty of sample's age
SIO2	The SiO2 concentration (wt. %) of sample
TIO2	The TiO2 concentration (wt. %) of sample
AL2O3	The Al2O3 concentration (wt. %) of sample
FE2O3T	The total Fe concentration (wt. %) of sample expressed by Fe2O3
FE2O3	The Fe2O3 concentration (wt. %) of sample
FEO	The FeO concentration (wt. %) of sample
MNO	The MnO concentration (wt. %) of sample
MGO	The MgO concentration (wt. %) of sample
CAO	The CaO concentration (wt. %) of sample
NA2O	The Na2O concentration (wt. %) of sample
K2O	The K2O concentration (wt. %) of sample
P2O5	The P2O5 concentration (wt. %) of sample
LOI	The loss on ignition of sample
NB	The Nb concentration of sample
Rittmann	The Rittmann Index of rock
