# Supplementary material for: Continuous plate subduction marked by the rise of alkali magmatism 2.1 billion years ago
Source: Nat Commun. 2019 Jul 30;10:3408. doi: 10.1038/s41467-019-11329-z (PMC6667441; doi:10.1038/s41467-019-11329-z)
Supplement: Supplementary file 5 — Source Data [file 41467_2019_11329_MOESM5_ESM.xlsx]

## Sheet: Fig 1
REFERENCE	SAMPLE_ID	SOURCE	LONGITUDE	LATITUDE	MATERIAL	TYPE_	ROCK_NAME	AGE	AGE_UNCENTAINTY	SIO2	TIO2	AL2O3	FE2O3T	FE2O3	FEO	MNO	MGO	NA2O	CAO	K2O	P2O5	LOI	NB
COSTA, F. G.; SINGER, B. S., 2002	H-11I	GEOROC	-70.83	-36	IGNEOUS	VOLCANIC	NOT-GIVEN	0.0049	0	51.5	1.02	18.19				0.15	5.89	3.31	10.06	0.88	0.17		2.3
DAVIDSON, J. P.; FERGUSON, K. M.; COLUCCI, M. T.; DUNGAN, M. A., 1988	PED11MI	GEOROC	-70.5	-36	IGNEOUS	VOLCANIC	BASALT	1.305	2	52	1.01	17.1	9.5			0.14	7.34	3.24	7.98	1.01	0.24
FUTA, K.; STERN, C. R., 1988	MC-13	GEOROC	-73.17	-45.1	IGNEOUS	VOLCANIC	ANDESITE	1.305	2	51.88	1.23	18.55					4.77	3.34	9.65	0.59	0.2
GERLACH, D. C.; FREY, F. A.; MORENO-ROA, HUGO; LOPEZ-ESCOBAR, L., 1988	II-B3	GEOROC	-72.12	-40.59	IGNEOUS	VOLCANIC	BASALT	1.305	2	50.45	0.83	18.94	9.48			0.14	5.91	2.9	10.53	0.42	0.13		2.1
GERLACH, D. C.; FREY, F. A.; MORENO-ROA, HUGO; LOPEZ-ESCOBAR, L., 1988	II-B8	GEOROC	-72.12	-40.59	IGNEOUS	VOLCANIC	BASALT	1.305	2	50.94	0.94	18.12	9.19			0.15	6.78	2.86	10.08	0.55	0.21		3.3
GONZALES FERRAN, O.; INNOCENTI, F.; LAHSEN, A.; MANETTI, P.; MAZZUOLI, R.; OMARINI, R. H.; TAMPONI, M., 1996	PA 93	GEOROC	-73.17	-45.1	IGNEOUS	VOLCANIC	BASALT	1.305	2	50.25	1.04	20.15		6.96	2.65	0.16	4.96	2.8	9.84	0.44	0.14	0.61
GONZALES FERRAN, O.; INNOCENTI, F.; LAHSEN, A.; MANETTI, P.; MAZZUOLI, R.; OMARINI, R. H.; TAMPONI, M., 1996	PA-1	GEOROC	-72.53	-44.3	IGNEOUS	VOLCANIC	BASALT	1.305	2	49.1	1.57	17.59		1.2	7.28	0.14	8.59	3.29	8.36	1.2	0.41	1.27
GONZALES FERRAN, O.; INNOCENTI, F.; LAHSEN, A.; MANETTI, P.; MAZZUOLI, R.; OMARINI, R. H.; TAMPONI, M., 1996	PA-10	GEOROC	-72.53	-44.3	IGNEOUS	VOLCANIC	BASALT	1.305	2	49.32	1.63	17.78		1.87	6.84	0.15	7.2	3.43	8.83	1.33	0.44	1.18
GONZALES FERRAN, O.; INNOCENTI, F.; LAHSEN, A.; MANETTI, P.; MAZZUOLI, R.; OMARINI, R. H.; TAMPONI, M., 1996	PA-11	GEOROC	-72.53	-44.3	IGNEOUS	VOLCANIC	BASALT	1.305	2	49.43	1.58	17.29		2.46	6.46	0.15	7.99	3.22	8.74	1.23	0.39	1.06
GONZALES FERRAN, O.; INNOCENTI, F.; LAHSEN, A.; MANETTI, P.; MAZZUOLI, R.; OMARINI, R. H.; TAMPONI, M., 1996	PA-12	GEOROC	-72.53	-44.3	IGNEOUS	VOLCANIC	BASALT	1.305	2	48.7	1.64	17.7		1.44	7.28	0.14	7.73	3.38	9	1.35	0.45	1.19
GONZALES FERRAN, O.; INNOCENTI, F.; LAHSEN, A.; MANETTI, P.; MAZZUOLI, R.; OMARINI, R. H.; TAMPONI, M., 1996	PA-13	GEOROC	-72.53	-44.3	IGNEOUS	VOLCANIC	BASALT	1.305	2	49.5	1.6	17.9		1.76	6.68	0.14	7.22	3.48	8.93	1.38	0.45	0.96
GONZALES FERRAN, O.; INNOCENTI, F.; LAHSEN, A.; MANETTI, P.; MAZZUOLI, R.; OMARINI, R. H.; TAMPONI, M., 1996	PA-23	GEOROC	-72.984	-45.059	IGNEOUS	VOLCANIC	BASALT	1.305	2	50.26	0.92	20.15		0.72	6.64	0.13	6.33	3.04	9.17	0.77	0.2	0.88
GONZALES FERRAN, O.; INNOCENTI, F.; LAHSEN, A.; MANETTI, P.; MAZZUOLI, R.; OMARINI, R. H.; TAMPONI, M., 1996	PA-32	GEOROC	-72.53	-44.3	IGNEOUS	VOLCANIC	BASALT	1.305	2	46.46	2.03	17.72		2.87	6.68	0.16	8.12	3	9.66	1.65	0.49	1.16
GONZALES FERRAN, O.; INNOCENTI, F.; LAHSEN, A.; MANETTI, P.; MAZZUOLI, R.; OMARINI, R. H.; TAMPONI, M., 1996	PA-33	GEOROC	-72.53	-44.3	IGNEOUS	VOLCANIC	BASALT	1.305	2	46.71	2.05	17.73		3.75	5.8	0.16	7.99	2.96	9.63	1.72	0.48	1.02
GONZALES FERRAN, O.; INNOCENTI, F.; LAHSEN, A.; MANETTI, P.; MAZZUOLI, R.; OMARINI, R. H.; TAMPONI, M., 1996	PA-35	GEOROC	-72.53	-44.3	IGNEOUS	VOLCANIC	BASALT	1.305	2	46.59	2.06	17.67		3.36	6.36	0.17	7.82	3.13	9.81	1.86	0.44	0.73
GONZALES FERRAN, O.; INNOCENTI, F.; LAHSEN, A.; MANETTI, P.; MAZZUOLI, R.; OMARINI, R. H.; TAMPONI, M., 1996	PA-36	GEOROC	-72.53	-44.3	IGNEOUS	VOLCANIC	BASALT	1.305	2	47.47	2.01	17.28		6.78	2.96	0.16	7.86	3.16	9.22	1.77	0.48	0.85
GONZALES FERRAN, O.; INNOCENTI, F.; LAHSEN, A.; MANETTI, P.; MAZZUOLI, R.; OMARINI, R. H.; TAMPONI, M., 1996	PA-38	GEOROC	-72.53	-44.3	IGNEOUS	VOLCANIC	BASALT	1.305	2	49.53	1.56	17.74		0.84	7.4	0.18	7.79	3.36	8.47	1.24	0.43	1.5
GONZALES FERRAN, O.; INNOCENTI, F.; LAHSEN, A.; MANETTI, P.; MAZZUOLI, R.; OMARINI, R. H.; TAMPONI, M., 1996	PA-39	GEOROC	-72.53	-44.3	IGNEOUS	VOLCANIC	BASALT	1.305	2	48.58	2.44	15.63		2.23	8.1	0.18	8.12	3.26	8.82	0.71	0.35	1.58
GONZALES FERRAN, O.; INNOCENTI, F.; LAHSEN, A.; MANETTI, P.; MAZZUOLI, R.; OMARINI, R. H.; TAMPONI, M., 1996	PA-4	GEOROC	-72.53	-44.3	IGNEOUS	VOLCANIC	BASALT	1.305	2	50.94	1.27	16.74		3.92	4.52	0.15	3.8	3.77	7.49	1.06	0.3	6.04
GONZALES FERRAN, O.; INNOCENTI, F.; LAHSEN, A.; MANETTI, P.; MAZZUOLI, R.; OMARINI, R. H.; TAMPONI, M., 1996	PA-40	GEOROC	-72.53	-44.3	IGNEOUS	VOLCANIC	BASALT	1.305	2	50.03	1.47	17.67		3.83	4.78	0.19	8.32	3.28	8.29	1.16	0.38	0.63
GONZALES FERRAN, O.; INNOCENTI, F.; LAHSEN, A.; MANETTI, P.; MAZZUOLI, R.; OMARINI, R. H.; TAMPONI, M., 1996	PA-5	GEOROC	-72.53	-44.3	IGNEOUS	VOLCANIC	BASALT	1.305	2	51.64	1.97	15.03		3.55	6.8	0.19	4.84	4.21	6.33	2.91	0.44	2.09
GONZALES FERRAN, O.; INNOCENTI, F.; LAHSEN, A.; MANETTI, P.; MAZZUOLI, R.; OMARINI, R. H.; TAMPONI, M., 1996	PA-6	GEOROC	-72.53	-44.3	IGNEOUS	VOLCANIC	BASALT	1.305	2	49.71	1.83	15.35		4.59	5.24	0.18	6.04	3.52	6.98	2.99	0.43	3.14
GONZALES FERRAN, O.; INNOCENTI, F.; LAHSEN, A.; MANETTI, P.; MAZZUOLI, R.; OMARINI, R. H.; TAMPONI, M., 1996	PA-8	GEOROC	-72.53	-44.3	IGNEOUS	VOLCANIC	BASALT	1.305	2	49.28	1.64	17.69		1.62	7.2	0.15	7.63	3.31	8.64	1.26	0.41	1.18
GONZALES FERRAN, O.; INNOCENTI, F.; LAHSEN, A.; MANETTI, P.; MAZZUOLI, R.; OMARINI, R. H.; TAMPONI, M., 1996	PA-9	GEOROC	-72.53	-44.3	IGNEOUS	VOLCANIC	BASALT	1.305	2	48.9	1.64	17.7		1.72	7.2	0.15	7.83	3.27	8.74	1.26	0.41	1.18
HAASE, K. M.; BEIER, C.; FRETZDORFF, S.; SMELLIE, J. L.; GARBE-SCH脰NBERG, D., 2012	P.1817.1	GEOROC	-60.0667	-62.5167	IGNEOUS	VOLCANIC	NOT-GIVEN	1.305	2	50.07	0.64	17.26		8.49		0.15	9.23	2.41	10.18	0.25	0.06	1.23	0.637428
HAASE, K. M.; BEIER, C.; FRETZDORFF, S.; SMELLIE, J. L.; GARBE-SCH脰NBERG, D., 2012	P.1818.10	GEOROC	-60.0667	-62.5167	IGNEOUS	VOLCANIC	NOT-GIVEN	1.305	2	47.79	1.3	16.84		9.95		0.15	8.16	3.36	11.44	0.57	0.3		3.82699
HAASE, K. M.; BEIER, C.; FRETZDORFF, S.; SMELLIE, J. L.; GARBE-SCH脰NBERG, D., 2012	P.1818.12	GEOROC	-60.0667	-62.5167	IGNEOUS	VOLCANIC	NOT-GIVEN	1.305	2	47.33	1.43	15.79		10.85		0.16	10.14	3.34	10.61	0.6	0.39		4.67845
HAASE, K. M.; BEIER, C.; FRETZDORFF, S.; SMELLIE, J. L.; GARBE-SCH脰NBERG, D., 2012	P.1820.5	GEOROC	-60.0667	-62.5167	IGNEOUS	VOLCANIC	NOT-GIVEN	1.305	2	47.98	1.1	16.35		9.88		0.15	10.15	2.92	10.94	0.38	0.26	0.1	2.3925
HAASE, K. M.; BEIER, C.; FRETZDORFF, S.; SMELLIE, J. L.; GARBE-SCH脰NBERG, D., 2012	P.810.3	GEOROC	-57.9333	-62.1	IGNEOUS	VOLCANIC	NOT-GIVEN	1.305	2	48.34	1.19	15.56		9.74		0.16	10.99	3.1	9.9	0.57	0.26		3.21877
HAASE, K. M.; BEIER, C.; FRETZDORFF, S.; SMELLIE, J. L.; GARBE-SCH脰NBERG, D., 2012	P.810.4	GEOROC	-57.9333	-62.1	IGNEOUS	VOLCANIC	NOT-GIVEN	1.305	2	48.47	1.21	16.67		10.24		0.16	9.31	3.4	9.77	0.62	0.29		3.40743
HICKEY-VARGAS, R.; MORENO-ROA, HUGO; LOPEZ-ESCOBAR, L.; FREY, F. A., 1989	V2-2	GEOROC	-71.95	-39.42	IGNEOUS	VOLCANIC	BASALT	1.305	2	51.79	1.14	16.89		10.03		0.16	6.63	2.91	9.77	0.61	0.21		2.4
HICKEY-VARGAS, R.; MORENO-ROA, HUGO; LOPEZ-ESCOBAR, L.; FREY, F. A., 1989	V2-4	GEOROC	-71.95	-39.42	IGNEOUS	VOLCANIC	BASALT	1.305	2	51.97	0.98	16.9		9.51		0.16	7.4	2.92	9.81	0.58	0.19		1.9
HILDRETH, W.; FIERSTEIN, J.; GODOY, E.; DRAKE, R. E.; SINGER, B. S., 1999	RP-12(INCL.)	GEOROC	-70.33	-35.67	IGNEOUS	VOLCANIC	BASALT	1.305	2	50.6	1.32	18.96				0.16	4.9	3.54	9.24	0.85	0.26	1.2	5
HILDRETH, W.; MOORBATH, S., 1988	PP1	GEOROC	-70.57	-35.24	IGNEOUS	VOLCANIC	ANDESITE	1.305	2	51.6
HILDRETH, W.; SINGER, B. S.; GODOY, E.; MUNIZAGA, F., 1998	LCM243	GEOROC	-70.48	-35.93	IGNEOUS	VOLCANIC	ANDESITE	1.305	2	50.3	1.03	18.45				0.16	6.77	3.06	9.49	0.71	0.22	1.6
JACQUES, G.; HOERNLE, K. A.; GILL, J. B.; WEHRMANN, H.; BINDEMAN, I. N.; LARA, L. E., 2014	CL 017(A)	GEOROC	-71.81	-39.27	IGNEOUS	VOLCANIC	BASALT	0.0049	0	50.82	1.12	18.21				0.16	5.76	3.36	9.54	0.78	0.39	0.53	5.98
JACQUES, G.; HOERNLE, K. A.; GILL, J. B.; WEHRMANN, H.; BINDEMAN, I. N.; LARA, L. E., 2014	CL 022(A)	GEOROC	-71.82	-39.2	IGNEOUS	VOLCANIC	BASALT	0.0049	0	50.09	1.22	19.32				0.16	5.7	3.41	8.72	0.68	0.33	1.68	3.19
JACQUES, G.; HOERNLE, K. A.; GILL, J. B.; WEHRMANN, H.; BINDEMAN, I. N.; LARA, L. E., 2014	CL 035(B)	GEOROC	-71.62	-38.75	IGNEOUS	VOLCANIC	BASALT	0.0049	0	51.31	1.17	17.44				0.17	5.58	3.32	9.01	0.55	0.2	0.88	1.87
JACQUES, G.; HOERNLE, K. A.; GILL, J. B.; WEHRMANN, H.; BINDEMAN, I. N.; LARA, L. E., 2014	CL 088(A)	GEOROC	-72.27	-41.3	IGNEOUS	VOLCANIC	BASALT	0.0049	0	51.62	0.84	17.62				0.15	7.27	2.81	9.67	0.68	0.22	0.32	2.61
JACQUES, G.; HOERNLE, K. A.; GILL, J. B.; WEHRMANN, H.; BINDEMAN, I. N.; LARA, L. E., 2014	CL 102(A)	GEOROC	-72.52	-41.15	IGNEOUS	VOLCANIC	BASALT	0.0049	0	51.63	0.84	20.95				0.13	3.79	3.01	10.84	0.45	0.13		1.62
JACQUES, G.; HOERNLE, K. A.; GILL, J. B.; WEHRMANN, H.; BINDEMAN, I. N.; LARA, L. E., 2014	CL 109(A)	GEOROC	-72.19	-40.78	IGNEOUS	VOLCANIC	BASALT	0.0049	0	51.04	0.89	18.24				0.15	6.4	2.98	10.01	0.54	0.14	0.22	1.68
JACQUES, G.; HOERNLE, K. A.; GILL, J. B.; WEHRMANN, H.; BINDEMAN, I. N.; LARA, L. E., 2014	CL 166	GEOROC	-71.95	-39.39	IGNEOUS	VOLCANIC	BASALT	0.0049	0	51.38	0.89	18.64				0.13	6.27	3.06	10.21	0.62	0.16	0.25	1.33
JACQUES, G.; HOERNLE, K. A.; GILL, J. B.; WEHRMANN, H.; BINDEMAN, I. N.; LARA, L. E., 2014	CL 170(B)	GEOROC	-71.95	-39.4	IGNEOUS	VOLCANIC	BASALT	0.0049	0	51.44	1.18	15.9				0.16	7.36	2.92	9.37	0.64	0.23	0.25	2
JACQUES, G.; HOERNLE, K. A.; GILL, J. B.; WEHRMANN, H.; BINDEMAN, I. N.; LARA, L. E., 2014	CL 425	GEOROC	-70.61	-38.3	IGNEOUS	VOLCANIC	BASALT	0.0049	0	49.35	1.44	16.83				0.16	7.74	3.54	8.97	1.25	0.33	0.02	12.93
JACQUES, G.; HOERNLE, K. A.; GILL, J. B.; WEHRMANN, H.; BINDEMAN, I. N.; LARA, L. E., 2014	CL 443(A)	GEOROC	-72.6	-42.93	IGNEOUS	VOLCANIC	BASALT	0.0049	0	51.28	1.25	17.84				0.15	5.52	3.52	9.76	0.84	0.31	0.2	6.28
JACQUES, G.; HOERNLE, K. A.; GILL, J. B.; WEHRMANN, H.; BINDEMAN, I. N.; LARA, L. E., 2014	CL 486(A)	GEOROC	-72.6	-42.72	IGNEOUS	VOLCANIC	BASALT	0.0049	0	49.81	1.32	16.91				0.17	7.37	2.99	9.2	0.65	0.28	0.34	5.13
JACQUES, G.; HOERNLE, K. A.; GILL, J. B.; WEHRMANN, H.; BINDEMAN, I. N.; LARA, L. E., 2014	CL 490(A)	GEOROC	-72.6	-42.73	IGNEOUS	VOLCANIC	BASALT	0.0049	0	50.03	1.3	17				0.17	7.09	3.04	9.3	0.69	0.28	0.17	5.17
KELLER, R. A.; FISK, M. R.; SMELLIE, J. L.; STRELIN, J. A.; LAWVER, L. A., 2002	D10A	GEOROC	-58.1	-62.3	IGNEOUS	VOLCANIC	BASALT	1.305	2	48.29	0.75	12.7				0.15	17.57	1.99	8.58	0.41	0.1		1.6
KELLER, R. A.; FISK, M. R.; SMELLIE, J. L.; STRELIN, J. A.; LAWVER, L. A., 2002	D144.4	GEOROC	-59	-62.6	IGNEOUS	VOLCANIC	BASALT	1.305	2	50.06	1.47	17.08				0.16	6.4	3.83	10.71	0.32	0.17	0.23	3.7
KELLER, R. A.; FISK, M. R.; SMELLIE, J. L.; STRELIN, J. A.; LAWVER, L. A., 2002	D145.3	GEOROC	-59.8	-62.8	IGNEOUS	VOLCANIC	BASALT	1.305	2	51.5	1.39	17				0.16	5.85	3.91	10.61	0.37	0.16	0.12	4
KELLER, R. A.; FISK, M. R.; SMELLIE, J. L.; STRELIN, J. A.; LAWVER, L. A., 2002	D146.1	GEOROC	-59.8	-62.8	IGNEOUS	VOLCANIC	BASALT	1.305	2	50.97	1.57	17.38				0.16	5.94	3.88	10.42	0.32	0.18		3.6
KELLER, R. A.; FISK, M. R.; SMELLIE, J. L.; STRELIN, J. A.; LAWVER, L. A., 2002	D156.4	GEOROC	-59.8	-62.8	IGNEOUS	VOLCANIC	BASALT	1.305	2	50.02	1.5	17.59				0.15	6.34	3.68	11.12	0.34	0.2		5
KELLER, R. A.; FISK, M. R.; SMELLIE, J. L.; STRELIN, J. A.; LAWVER, L. A., 2002	D2G	GEOROC	-58.4	-62.4	IGNEOUS	VOLCANIC	BASALT	1.305	2	49.04	1.37	17.03				0.16	7.61	3.08	11.61	0.18	0.11		2.4
KELLER, R. A.; FISK, M. R.; SMELLIE, J. L.; STRELIN, J. A.; LAWVER, L. A., 2002	D3C	GEOROC	-58.4	-62.4	IGNEOUS	VOLCANIC	BASALT	1.305	2	51.14	1.56	16.23				0.17	6.03	3.54	10.87	0.27	0.14		3.6
KELLER, R. A.; FISK, M. R.; SMELLIE, J. L.; STRELIN, J. A.; LAWVER, L. A., 2002	D4D	GEOROC	-58.4	-62.4	IGNEOUS	VOLCANIC	BASALT	1.305	2	51.91	1.95	15.66				0.19	4.8	4.37	9.23	0.32	0.2		4.8
KELLER, R. A.; FISK, M. R.; SMELLIE, J. L.; STRELIN, J. A.; LAWVER, L. A., 2002	D6D	GEOROC	-56.5	-62.1	IGNEOUS	VOLCANIC	BASALT	1.305	2	50.11	0.69	15.79				0.14	11.21	2.22	10.6	0.31	0.03		0.7
KELLER, R. A.; FISK, M. R.; SMELLIE, J. L.; STRELIN, J. A.; LAWVER, L. A., 2002	D7A	GEOROC	-57	-62.1	IGNEOUS	VOLCANIC	BASALT	1.305	2	51.51	0.69	18.07				0.12	7.33	2.52	11.95	0.32	0.04	0.04	0.7
KELLER, R. A.; FISK, M. R.; SMELLIE, J. L.; STRELIN, J. A.; LAWVER, L. A., 2002	D8F	GEOROC	-57.1	-62.2	IGNEOUS	VOLCANIC	BASALT	1.305	2	50.81	1.18	16.14				0.16	8.84	2.88	10.19	0.4	0.1	0.1	1.5
KELLER, R. A.; FISK, M. R.; SMELLIE, J. L.; STRELIN, J. A.; LAWVER, L. A., 2002	P615.1	GEOROC	-58.4	-62.05	IGNEOUS	VOLCANIC	BASALT	1.305	2	47.97	0.51	20.06				0.13	6.82	2.04	12.7	0.58	0.11	0.95
KELLER, R. A.; FISK, M. R.; SMELLIE, J. L.; STRELIN, J. A.; LAWVER, L. A., 2002	P842.9	GEOROC	-59.6	-62.35	IGNEOUS	VOLCANIC	BASALT	1.305	2	50.3	1.1	16.5				0.17	8.9	2.56	10.48	0.54	0.48
KELLER, R. A.; FISK, M. R.; SMELLIE, J. L.; STRELIN, J. A.; LAWVER, L. A., 2002	P845.9	GEOROC	-60.5	-62.5	IGNEOUS	VOLCANIC	BASALT	1.305	2	46.57	1.33	19.7				0.17	5.09	2.59	11.47	0.3	0.17	0.34
KELLER, R. A.; FISK, M. R.; SMELLIE, J. L.; STRELIN, J. A.; LAWVER, L. A., 2002	P862.4	GEOROC	-60.5	-62.5	IGNEOUS	VOLCANIC	BASALT	1.305	2	47.97	0.76	22.1				0.16	3.55	2.32	12.46	0.51	0.11	0.26
KELLER, R. A.; FISK, M. R.; SMELLIE, J. L.; STRELIN, J. A.; LAWVER, L. A., 2002	P864.4	GEOROC	-60.5	-62.5	IGNEOUS	VOLCANIC	BASALT	1.305	2	49.86	1.02	16.91				0.17	6.47	2.45	11.65	0.23	0.14	0.14
KELLER, R. A.; FISK, M. R.; WHITE, W. M.; BIRKENMAJER, K., 1991	P172	GEOROC	-57.56	-62.06	IGNEOUS	VOLCANIC	BASALT	0.0049	0	50.1	1.29	16.3				0.16	8.6	3.6	10.3	0.65	0.41		4.2
KELLER, R. A.; FISK, M. R.; WHITE, W. M.; BIRKENMAJER, K., 1991	P174	GEOROC	-57.56	-62.06	IGNEOUS	VOLCANIC	BASALT	0.0049	0	50.6	1.3	17.2				0.16	7.9	4	10.2	0.66	0.29		2.2
KELLER, R. A.; FISK, M. R.; WHITE, W. M.; BIRKENMAJER, K., 1991	P260	GEOROC	-57.56	-62.06	IGNEOUS	VOLCANIC	BASALT	0.0049	0	50.8	1.15	16.4				0.15	9.1	3.5	10.7	0.52	0.24		2.2
KELLER, R. A.; FISK, M. R.; WHITE, W. M.; BIRKENMAJER, K., 1991	P261	GEOROC	-57.56	-62.06	IGNEOUS	VOLCANIC	BASALT	0.0049	0	49.1	1.25	15.9				0.16	9.8	3.7	10.1	0.61	0.28		3.2
KELLER, R. A.; FISK, M. R.; WHITE, W. M.; BIRKENMAJER, K., 1991	P263	GEOROC	-57.56	-62.06	IGNEOUS	VOLCANIC	BASALT	0.0049	0	49.8	1.16	15.6				0.16	11	3.3	9.9	0.58	0.29		3.2
KRATZMANN, D. J.; CAREY, S. N.; SCASSO, R. A.; NARANJO, J. A., 2010	210192.1D	GEOROC	-72.97	-45.9	IGNEOUS	VOLCANIC	BASALT	0.0049	0	51.44	2.15	15.79	11.74			0.19	4.21	4.27	8.24	1.22	0.71		5
KRATZMANN, D. J.; CAREY, S. N.; SCASSO, R. A.; NARANJO, J. A., 2010	HUD110	GEOROC	-72.97	-45.9	IGNEOUS	VOLCANIC	BASALT	0.0049	0	51.61	2.03	15.96	11.55			0.18	4.14	4.31	8.27	1.23	0.71		11
LE MASURIER, W. E.; THOMSON, J. W., 1990	OG.344	GEOROC	-62.33	-64.28	IGNEOUS	VOLCANIC	BASALT	0.5	1	48.25	1.65	17.04		2.66	7.71	0.18	7.22	3.34	10.55	0.39	0.37
LOPEZ-ESCOBAR, L.; CEMBRANO, J.; MORENO, H., 1995	1	GEOROC	-71.93	-39.42	IGNEOUS	VOLCANIC	BASALT	1.305	2	49.1	0.79	16.43	9.67			0.14	9.44	2.93	10.35	0.44	0.14
LOPEZ-ESCOBAR, L.; CEMBRANO, J.; MORENO, H., 1995	2	GEOROC	-71.93	-39.42	IGNEOUS	VOLCANIC	BASALT	1.305	2	51.37	1.29	16.63	11.57			0.16	5.73	3.66	8.15	0.75	0.29
LOPEZ-ESCOBAR, L.; CEMBRANO, J.; MORENO, H., 1995	040476-01	GEOROC	-72.15	-41.1	IGNEOUS	VOLCANIC	BASALT	1.305	2	50.57	0.66	17.64	10.81			0.16	7.33	2.86	10.05	0.62	0.2
LOPEZ-ESCOBAR, L.; CEMBRANO, J.; MORENO, H., 1995	120183-03	GEOROC	-72	-40.75	IGNEOUS	VOLCANIC	BASALT	1.305	2	50.95	0.53	18.29	10.13			0.14	7.16	3.09	9.11	0.36	0.23		3.8
LOPEZ-ESCOBAR, L.; CEMBRANO, J.; MORENO, H., 1995	160185-03	GEOROC	-72.3	-41.5	IGNEOUS	VOLCANIC	BASALT	1.305	2	51.86	0.91	16.9	9.19			0.16	7.67	2.69	9.83	0.65	0.18		2
LOPEZ-ESCOBAR, L.; CEMBRANO, J.; MORENO, H., 1995	160390-01	GEOROC	-72.53	-44.3	IGNEOUS	VOLCANIC	BASALT	1.305	2	48.84	1.5	16.6	9.73			0.15	8.06	3.29	10.46	1.18	0.38
LOPEZ-ESCOBAR, L.; CEMBRANO, J.; MORENO, H., 1995	160390-04	GEOROC	-72.53	-44.3	IGNEOUS	VOLCANIC	BASALT	1.305	2	49.46	1.55	16.3	10.13			0.15	7.3	3.25	10.36	1.16	0.35
LOPEZ-ESCOBAR, L.; CEMBRANO, J.; MORENO, H., 1995	160390-05	GEOROC	-72.53	-44.3	IGNEOUS	VOLCANIC	BASALT	1.305	2	48.61	1.55	16.3	10.53			0.15	8.12	3.15	10.1	1.18	0.39
LOPEZ-ESCOBAR, L.; CEMBRANO, J.; MORENO, H., 1995	220483-01	GEOROC	-72.6	-41.01	IGNEOUS	VOLCANIC	BASALT	1.305	2	51.52	0.78	20.58	8.25			0.14	4.88	2.94	10.45	0.36	0.1		4
LOPEZ-ESCOBAR, L.; CEMBRANO, J.; MORENO, H., 1995	250483-02	GEOROC	-72	-40.75	IGNEOUS	VOLCANIC	BASALT	1.305	2	50.88	0.43	22.37	8.5			0.12	4.51	2.93	10.43	0.5	0.15		1.8
LOPEZ-ESCOBAR, L.; CEMBRANO, J.; MORENO, H., 1995	280281-03	GEOROC	-72	-40.75	IGNEOUS	VOLCANIC	BASALT	1.305	2	51.95	0.52	18.45	9.83			0.15	6.34	3.49	9.76	0.53	0.15		1.5
LOPEZ-ESCOBAR, L.; CEMBRANO, J.; MORENO, H., 1995	280281-06	GEOROC	-72	-40.75	IGNEOUS	VOLCANIC	BASALT	1.305	2	45.25	0.46	18.14	9.54			0.14	4.21	3.98	7.7	0.93	0.22		3.5
LOPEZ-ESCOBAR, L.; PARADA, M. A.; HICKEY-VARGAS, R.; FREY, F. A.; KEMPTON, P. D.; MORENO-ROA, HUGO, 1995	151284-1	GEOROC	-72.3	-41.5	IGNEOUS	VOLCANIC	ANDESITE	0.5	1	51.86	0.91	16.9	9.19			0.16	7.67	2.69	9.83	0.65	0.18		2
LOPEZ-ESCOBAR, L.; PARADA, M. A.; HICKEY-VARGAS, R.; FREY, F. A.; KEMPTON, P. D.; MORENO-ROA, HUGO, 1995	151284-4	GEOROC	-72.15	-41.1	IGNEOUS	VOLCANIC	ANDESITE	0.0049	0	51.54	0.83	17.58	8.93			0.15	7.47	2.8	9.86	0.67	0.19		1.9
LOPEZ-ESCOBAR, L.; PARADA, M. A.; HICKEY-VARGAS, R.; FREY, F. A.; KEMPTON, P. D.; MORENO-ROA, HUGO, 1995	160185-03	GEOROC	-72.3	-41.5	IGNEOUS	VOLCANIC	BASALT	1.305	2	51.81	0.91	16.96	9.13			0.16	7.49	2.77	9.94	0.64	0.18		2.6
LOPEZ-ESCOBAR, L.; PARADA, M. A.; HICKEY-VARGAS, R.; FREY, F. A.; KEMPTON, P. D.; MORENO-ROA, HUGO, 1995	16185-1	GEOROC	-72.15	-41.1	IGNEOUS	VOLCANIC	ANDESITE	0.0049	0	51.38	0.89	16.58	9.29			0.16	8.75	2.56	9.69	0.64	0.17		2.7
LOPEZ-ESCOBAR, L.; PARADA, M. A.; HICKEY-VARGAS, R.; FREY, F. A.; KEMPTON, P. D.; MORENO-ROA, HUGO, 1995	201282-1	GEOROC	-72.15	-41.1	IGNEOUS	VOLCANIC	ANDESITE	1.305	2	51.79	0.87	17.34	8.52			0.17	6.54	2.91	9.9	0.78	0.14		3.7
LOPEZ-ESCOBAR, L.; PARADA, M. A.; HICKEY-VARGAS, R.; FREY, F. A.; KEMPTON, P. D.; MORENO-ROA, HUGO, 1995	4476-1B	GEOROC	-72.15	-41.1	IGNEOUS	VOLCANIC	BASALT	0.0049	0	50.57	0.66	17.64	10.81			0.16	7.33	2.86	10.05	0.62	0.2
LOPEZ-ESCOBAR, L.; PARADA, M. A.; HICKEY-VARGAS, R.; FREY, F. A.; KEMPTON, P. D.; MORENO-ROA, HUGO, 1995	三月-85	GEOROC	-72.15	-41.1	IGNEOUS	VOLCANIC	BASALT	0.0049	0	50.37	1.02	16.95	9.7			0.17	8.49	2.84	9.62	0.6	0.25		3.6
MUNOZ, J. B.; STERN, C. R., 1988	TC55	GEOROC	-71	-38	IGNEOUS	VOLCANIC	BASALT	1.305	2	48.82	2.12	18.21		2.67	6.98	0.15	5.17	3.84	9.29	1.47	0.51		28
MUNOZ, J. B.; STERN, C. R., 1988	TC61	GEOROC	-71	-38	IGNEOUS	VOLCANIC	NOT-GIVEN	1.305	2	49.51	1.65	16.15		2.88	6.87	0.17	7.63	3.68	8.83	1.54	0.55		18
MUNOZ, J. B.; STERN, C. R., 1988	TC87	GEOROC	-71.1	-38.73	IGNEOUS	VOLCANIC	NOT-GIVEN	1.305	2	51.69	1.47	17.64		3.47	5.54	0.15	5.39	3.87	8.63	1.19	0.36		11
MUNOZ, J. B.; STERN, C. R.; BERMUDEZ, A.; DELPINO, D.; DOBBS, M. F.; FREY, F. A., 1989	TC61	GEOROC	-71	-38	IGNEOUS	VOLCANIC	NOT-GIVEN	1.305	2	49.51	1.65	16.15		2.88	6.87	0.17	7.63	3.68	8.83	1.54	0.55		18
RODRIGUEZ, C.; SELLES, D.; DUNGAN, M. A.; LANGMUIR, C. H.; LEEMAN, W. P., 2007	NL033B	GEOROC	-71.27	-36.2	IGNEOUS	PLUTONIC	DIORITE	0.0049	0	50.02	0.99	19.85	9.42			0.15	5.36	3.74	9.56	0.24	0.2	0.11	2.7
RUPRECHT, P.; BERGANTZ, G. W.; COOPER, KARI M.; HILDRETH, R. A., 2012	CLHE-TF-04	GEOROC	-70.85	-35.58	IGNEOUS	VOLCANIC	NOT-GIVEN	0.0049	0	51.51	0.64	13.99				0.15	13.66	2.38	9.26	0.65	0.12
SINGER, B. S.; JICHA, B. R.; HARPER, M. A.; NARANJO, J. A.; LARA, L. E.; MORENO-ROA, HUGO, 2008	PU-05-07	GEOROC	-71.9536	-40.7084	IGNEOUS	VOLCANIC	BASALT	0.0049	0	49.11	0.68	20.65				0.13	6.77	2.52	10.91	0.46	0.11		1
SINGER, B. S.; JICHA, B. R.; HARPER, M. A.; NARANJO, J. A.; LARA, L. E.; MORENO-ROA, HUGO, 2008	PU-05-32	GEOROC	-72.0605	-40.3591	IGNEOUS	VOLCANIC	BASALT	0.0025	0	51.82	1.19	18.54				0.18	4.23	3.82	8.16	0.52	0.17		1.1
SINGER, B. S.; JICHA, B. R.; HARPER, M. A.; NARANJO, J. A.; LARA, L. E.; MORENO-ROA, HUGO, 2008	PU-05-33	GEOROC	-72.0648	-40.3619	IGNEOUS	VOLCANIC	BASALT	0.0025	0	51.4	1.12	18.69				0.18	4.3	3.72	8.2	0.55	0.16		1.1
SINGER, B. S.; JICHA, B. R.; HARPER, M. A.; NARANJO, J. A.; LARA, L. E.; MORENO-ROA, HUGO, 2008	PU-05-35	GEOROC	-72.1467	-40.6621	IGNEOUS	VOLCANIC	BASALT	0.0049	0	51.18	0.91	19.56				0.14	4.77	3.08	10.59	0.6	0.15		1.4
SINGER, B. S.; JICHA, B. R.; HARPER, M. A.; NARANJO, J. A.; LARA, L. E.; MORENO-ROA, HUGO, 2008	PU-05-37	GEOROC	-71.6666	-40.7582	IGNEOUS	VOLCANIC	BASALT	0.0049	0	52	0.99	17.84				0.16	4.86	3.3	9.35	0.72	0.18	0.63	1.7
TORMEY, D. R.; HICKEY-VARGAS, R.; FREY, F. A.; LOPEZ-ESCOBAR, L., 1991	030381-3	GEOROC	-71.6	-38.4	IGNEOUS	VOLCANIC	BASALT	1.305	2	51.89	1.02	17.86		9.82		0.16	5.93	3.04	9.7	0.58	0.21		1.4
TORMEY, D. R.; HICKEY-VARGAS, R.; FREY, F. A.; LOPEZ-ESCOBAR, L., 1991	II-B3	GEOROC	-72.12	-40.59	IGNEOUS	VOLCANIC	BASALT	1.305	2	50.45	0.83	18.94		9.48		0.14	5.91	2.9	10.53	0.42	0.13		2.1
TORMEY, D. R.; HICKEY-VARGAS, R.; FREY, F. A.; LOPEZ-ESCOBAR, L., 1991	II-B8	GEOROC	-72.12	-40.59	IGNEOUS	VOLCANIC	BASALT	1.305	2	50.94	0.94	18.12		9.19		0.15	6.78	2.86	10.08	0.55	0.21		3.3
TORMEY, D. R.; HICKEY-VARGAS, R.; FREY, F. A.; LOPEZ-ESCOBAR, L., 1991	V2-2	GEOROC	-71.95	-39.42	IGNEOUS	VOLCANIC	BASALT	1.305	2	51.79	1.14	16.89		10.03		0.16	6.63	2.91	9.77	0.61	0.21		2.4
TORMEY, D. R.; HICKEY-VARGAS, R.; FREY, F. A.; LOPEZ-ESCOBAR, L., 1991	V2-4	GEOROC	-71.95	-39.42	IGNEOUS	VOLCANIC	BASALT	1.305	2	51.97	0.98	16.9		9.51		0.16	7.4	2.92	9.81	0.58	0.19		1.9
USGS, 2008	C170574	USGS	-70.25	-35.75	IGNEOUS	VOLCANIC	RHYOLITE	1.3	2	51.8	1.71	17.3				0.16	3.84	3.67	8.47	1.4	0.44	0.15
USGS, 2008	C170583	USGS	-70.75	-35.6167	IGNEOUS	VOLCANIC	RHYOLITE	1.3	2	51.7	1.08	18.1				0.14	5.97	3.49	8.53	0.88	0.29	0.29
USGS, 2008	D559630	USGS	-70.45	-36.0622	IGNEOUS	PLUTONIC	ANDESITE	1.3	2	49.3	1.01	18.1				0.16	6.64	3	9.31	0.7	0.22	1.6
USGS, 2008	M183078	USGS	-70.75	-35.5	IGNEOUS	VOLCANIC	BASALT	0.905	1	48.8	1.5	15.8			8.34	0.16	8.7	3.3	9.34	0.82	0.24
USGS, 2008	M183079	USGS	-70.75	-35.5	IGNEOUS	VOLCANIC	BASALT	0.905	1	46.7	1.44	15.6			4.76	0.17	10.2	2.8	10.2	0.92	0.42	0.3
USGS, 2008	M183080	USGS	-70.75	-35.5	IGNEOUS	VOLCANIC	BASALT	0.905	1	48.5	1.66	17.9			7.58	0.16	5.7	3.7	10.3	0.78	0.32
USGS, 2008	M183081	USGS	-70.75	-35.5	IGNEOUS	VOLCANIC	BASALT	0.905	1	47.9	1.88	16.8			8.14	0.16	6.6	3.4	10.2	0.94	0.38
USGS, 2008	M183082	USGS	-70.75	-35.5	IGNEOUS	VOLCANIC	BASALT	0.905	1	50.7	1.36	16.6			7.47	0.17	5.6	3.4	8.76	1.08	0.28	0.43
USGS, 2008	M183084	USGS	-70.75	-35.5	IGNEOUS	VOLCANIC	BASALT	0.905	1	51.3	1.12	16.8			5.65	0.15	8.5	3.2	8.72	1.3	0.26
USGS, 2008	M183085	USGS	-70.75	-35.5	IGNEOUS	VOLCANIC	BASALT	0.905	1	45.9	1.52	15.7			6.51	0.17	9.3	3	10.9	1.12	0.46	0.44
WEAVER, S. D.; SAUNDERS, A. D.; PANKHURST, R. J.; TARNEY, J., 1979	B.138.2	GEOROC	-60.63	-62.95	IGNEOUS	VOLCANIC	BASALT	1.305	2	51.89	1.49	16.2	9.46			0.18	6.11	4.07	10.07	0.28	0.21		2
WEAVER, S. D.; SAUNDERS, A. D.; PANKHURST, R. J.; TARNEY, J., 1979	P.721.3	GEOROC	-57.56	-62.06	IGNEOUS	VOLCANIC	BASALT	1.305	2	49.02	1.08	15.81	9.95			0.18	8.95	3.95	10.08	0.48	0.28		2
WEAVER, S. D.; SAUNDERS, A. D.; PANKHURST, R. J.; TARNEY, J., 1979	P.802.1	GEOROC	-57.56	-62.06	IGNEOUS	VOLCANIC	BASALT	1.305	2	49.25	1.22	15.34	10.39			0.18	8.84	3.7	10.46	0.47	0.26		4
WEAVER, S. D.; SAUNDERS, A. D.; PANKHURST, R. J.; TARNEY, J., 1979	P.807.2	GEOROC	-57.56	-62.06	IGNEOUS	VOLCANIC	BASALT	1.305	2	49.57	1.19	16.64	9.54			0.17	7.79	4.18	10.15	0.6	0.42		4
WEAVER, S. D.; SAUNDERS, A. D.; PANKHURST, R. J.; TARNEY, J., 1979	P.808.1	GEOROC	-57.56	-62.06	IGNEOUS	VOLCANIC	BASALT	1.305	2	49.3	1.22	16.58	9.62			0.18	7.74	4.13	10.03	0.58	0.32		4
WEAVER, S. D.; SAUNDERS, A. D.; PANKHURST, R. J.; TARNEY, J., 1979	P.810.4	GEOROC	-57.56	-62.06	IGNEOUS	VOLCANIC	BASALT	1.305	2	49.28	1.26	17.23	9.81			0.18	6.78	4.3	9.71	0.6	0.3		4
WEHRMANN, H.; HOERNLE, K. A.; JACQUES, G.; GARBE-SCH脰NBERG, D.; SCHUMANN, K.; MAHLKE, J.; LARA, L. E., 2014	CL013	GEOROC	-71.79	-39.437	IGNEOUS	VOLCANIC	NOT-GIVEN	0.0049	0	51.6319	1.13037	15.7548				0.277172	5.51722	2.9452	10.4494	0.557067	0.208182
WEHRMANN, H.; HOERNLE, K. A.; JACQUES, G.; GARBE-SCH脰NBERG, D.; SCHUMANN, K.; MAHLKE, J.; LARA, L. E., 2014	CL035	GEOROC	-71.624	-38.748	IGNEOUS	VOLCANIC	NOT-GIVEN	0.0049	0	51.3113	1.17117	17.4374	11.2513			0.17017	5.57558	3.32332	9.00901	0.550551	0.2002		1.87001
WEHRMANN, H.; HOERNLE, K. A.; JACQUES, G.; GARBE-SCH脰NBERG, D.; SCHUMANN, K.; MAHLKE, J.; LARA, L. E., 2014	CL035	GEOROC	-71.624	-38.748	IGNEOUS	VOLCANIC	NOT-GIVEN	0.0049	0	50.3686	0.97154	18.9882				0.135999	5.25021	3.11495	10.9634	0.364836	0.090191
WEHRMANN, H.; HOERNLE, K. A.; JACQUES, G.; GARBE-SCH脰NBERG, D.; SCHUMANN, K.; MAHLKE, J.; LARA, L. E., 2014	CL035	GEOROC	-71.624	-38.748	IGNEOUS	VOLCANIC	NOT-GIVEN	0.0049	0	50.9262	1.13755	18.6903				0.237656	4.60597	3.31376	10.8968	0.408731	0.126451
WEHRMANN, H.; HOERNLE, K. A.; JACQUES, G.; GARBE-SCH脰NBERG, D.; SCHUMANN, K.; MAHLKE, J.; LARA, L. E., 2014	CL035	GEOROC	-71.624	-38.748	IGNEOUS	VOLCANIC	NOT-GIVEN	0.0049	0	50.9907	1.1131	18.5551				0.152176	5.26399	3.36808	10.3492	0.431624	0.151564
WEHRMANN, H.; HOERNLE, K. A.; JACQUES, G.; GARBE-SCH脰NBERG, D.; SCHUMANN, K.; MAHLKE, J.; LARA, L. E., 2014	CL035	GEOROC	-71.624	-38.748	IGNEOUS	VOLCANIC	NOT-GIVEN	0.0049	0	51.5133	1.12711	18.6502				0.172327	5.20628	2.79338	10.5573	0.440677	0.152814
WEHRMANN, H.; HOERNLE, K. A.; JACQUES, G.; GARBE-SCH脰NBERG, D.; SCHUMANN, K.; MAHLKE, J.; LARA, L. E., 2014	CL035	GEOROC	-71.624	-38.748	IGNEOUS	VOLCANIC	NOT-GIVEN	0.0049	0	50.5555	1.18493	19.2275				0.114181	4.22038	3.37445	11.2244	0.398817	0.127026
WEHRMANN, H.; HOERNLE, K. A.; JACQUES, G.; GARBE-SCH脰NBERG, D.; SCHUMANN, K.; MAHLKE, J.; LARA, L. E., 2014	CL037	GEOROC	-71.625	-38.703	IGNEOUS	VOLCANIC	NOT-GIVEN	0.0049	0	51.658	1.02877	17.7287	10.028			0.159808	5.9129	3.12625	9.53855	0.619257	0.19976		2.02977
WEHRMANN, H.; HOERNLE, K. A.; JACQUES, G.; GARBE-SCH脰NBERG, D.; SCHUMANN, K.; MAHLKE, J.; LARA, L. E., 2014	CL080	GEOROC	-71.299	-37.457	IGNEOUS	VOLCANIC	NOT-GIVEN	0.0049	0	51.3833	1.03746	18.1086				0.182711	4.84453	3.43764	10.5117	0.607038	0.198003
WEHRMANN, H.; HOERNLE, K. A.; JACQUES, G.; GARBE-SCH脰NBERG, D.; SCHUMANN, K.; MAHLKE, J.; LARA, L. E., 2014	CL080	GEOROC	-71.299	-37.457	IGNEOUS	VOLCANIC	NOT-GIVEN	0.0049	0	51.5565	1.05445	17.8708				0.174865	5.46136	3.47076	9.98216	0.631192	0.179853
WEHRMANN, H.; HOERNLE, K. A.; JACQUES, G.; GARBE-SCH脰NBERG, D.; SCHUMANN, K.; MAHLKE, J.; LARA, L. E., 2014	CL080	GEOROC	-71.299	-37.457	IGNEOUS	VOLCANIC	NOT-GIVEN	0.0049	0	51.3372	1.03986	18.0475				0.18453	5.20132	3.50807	10.0782	0.652447	0.207239
WEHRMANN, H.; HOERNLE, K. A.; JACQUES, G.; GARBE-SCH脰NBERG, D.; SCHUMANN, K.; MAHLKE, J.; LARA, L. E., 2014	CL089	GEOROC	-72.274	-41.239	IGNEOUS	VOLCANIC	NOT-GIVEN	0.0049	0	51.9818	0.877458	18.1947	8.98638			0.151286	6.33384	2.84418	9.71256	0.706001	0.2118		2.71528
WEHRMANN, H.; HOERNLE, K. A.; JACQUES, G.; GARBE-SCH脰NBERG, D.; SCHUMANN, K.; MAHLKE, J.; LARA, L. E., 2014	CL089	GEOROC	-72.274	-41.239	IGNEOUS	VOLCANIC	NOT-GIVEN	0.0049	0	50.6313	0.820321	19.0466				0.119446	7.75785	3.06825	9.65627	0.72735	0.189021
WEHRMANN, H.; HOERNLE, K. A.; JACQUES, G.; GARBE-SCH脰NBERG, D.; SCHUMANN, K.; MAHLKE, J.; LARA, L. E., 2014	CL089	GEOROC	-72.274	-41.239	IGNEOUS	VOLCANIC	NOT-GIVEN	0.0049	0	51.3117	1.01461	21.0745				0.148604	3.13881	3.45783	11.5673	0.770808	0.198825
WEHRMANN, H.; HOERNLE, K. A.; JACQUES, G.; GARBE-SCH脰NBERG, D.; SCHUMANN, K.; MAHLKE, J.; LARA, L. E., 2014	CL102	GEOROC	-72.535	-41.145	IGNEOUS	VOLCANIC	NOT-GIVEN	0.0049	0	51.6284	0.841768	20.954	8.22728			0.130274	3.78795	3.00631	10.8428	0.450947	0.130274		1.62354
WEHRMANN, H.; HOERNLE, K. A.; JACQUES, G.; GARBE-SCH脰NBERG, D.; SCHUMANN, K.; MAHLKE, J.; LARA, L. E., 2014	CL153	GEOROC	-71.997	-39.927	IGNEOUS	VOLCANIC	NOT-GIVEN	0.0049	0	47.6734	1.21484	17.3432				0.21628	9.14088	2.94834	8.1411	0.497239	0.21526
WEHRMANN, H.; HOERNLE, K. A.; JACQUES, G.; GARBE-SCH脰NBERG, D.; SCHUMANN, K.; MAHLKE, J.; LARA, L. E., 2014	CL170	GEOROC	-71.952	-39.396	IGNEOUS	VOLCANIC	NOT-GIVEN	0.0049	0	51.438	1.17835	15.8778	10.8348			0.159776	7.3597	2.91592	9.36689	0.639105	0.229678		2.00329
WEHRMANN, H.; HOERNLE, K. A.; JACQUES, G.; GARBE-SCH脰NBERG, D.; SCHUMANN, K.; MAHLKE, J.; LARA, L. E., 2014	CL189	GEOROC	-70.785	-35.719	IGNEOUS	VOLCANIC	NOT-GIVEN	0.0049	0	51.401	0.856502	18.0731				0.113383	5.29934	3.41043	13.029	0.800515	0.144945
WEHRMANN, H.; HOERNLE, K. A.; JACQUES, G.; GARBE-SCH脰NBERG, D.; SCHUMANN, K.; MAHLKE, J.; LARA, L. E., 2014	CL189	GEOROC	-70.785	-35.719	IGNEOUS	VOLCANIC	NOT-GIVEN	0.0049	0	51.7263	0.831903	17.8015				0.15492	5.86519	3.11912	12.8288	0.707657	0.125283
WEHRMANN, H.; HOERNLE, K. A.; JACQUES, G.; GARBE-SCH脰NBERG, D.; SCHUMANN, K.; MAHLKE, J.; LARA, L. E., 2014	CL189	GEOROC	-70.785	-35.719	IGNEOUS	VOLCANIC	NOT-GIVEN	0.0049	0	50.4375	0.919175	19.0859				0.126867	4.60503	3.29366	13.5304	0.722776	0.14242
WEHRMANN, H.; HOERNLE, K. A.; JACQUES, G.; GARBE-SCH脰NBERG, D.; SCHUMANN, K.; MAHLKE, J.; LARA, L. E., 2014	CL189	GEOROC	-70.785	-35.719	IGNEOUS	VOLCANIC	NOT-GIVEN	0.0049	0	51.0696	0.793662	18.1596				0.106631	6.46463	2.80601	12.5752	0.728611	0.113165
WEHRMANN, H.; HOERNLE, K. A.; JACQUES, G.; GARBE-SCH脰NBERG, D.; SCHUMANN, K.; MAHLKE, J.; LARA, L. E., 2014	CL189	GEOROC	-70.785	-35.719	IGNEOUS	VOLCANIC	NOT-GIVEN	0.0049	0	51.668	0.840192	18.3254				0.094235	4.21609	2.96319	13.8275	0.678854	0.143999
WEHRMANN, H.; HOERNLE, K. A.; JACQUES, G.; GARBE-SCH脰NBERG, D.; SCHUMANN, K.; MAHLKE, J.; LARA, L. E., 2014	CL189	GEOROC	-70.785	-35.719	IGNEOUS	VOLCANIC	NOT-GIVEN	0.0049	0	51.477	0.855983	18.9712				0.107179	4.30787	3.11562	13.2861	0.725918	0.121746
WEHRMANN, H.; HOERNLE, K. A.; JACQUES, G.; GARBE-SCH脰NBERG, D.; SCHUMANN, K.; MAHLKE, J.; LARA, L. E., 2014	CL493	GEOROC	-72.58	-42.833	IGNEOUS	VOLCANIC	NOT-GIVEN	0.0049	0	51.927	1.86467	15.6774				0.219808	4.98597	3.33411	8.37075	1.06986	0.318514
WEHRMANN, H.; HOERNLE, K. A.; JACQUES, G.; GARBE-SCH脰NBERG, D.; SCHUMANN, K.; MAHLKE, J.; LARA, L. E., 2014	CL493	GEOROC	-72.58	-42.833	IGNEOUS	VOLCANIC	NOT-GIVEN	0.0049	0	51.7199	1.81509	16.5576				0.231625	4.39654	3.7411	8.93426	1.0951	0.285473
WEHRMANN, H.; HOERNLE, K. A.; JACQUES, G.; GARBE-SCH脰NBERG, D.; SCHUMANN, K.; MAHLKE, J.; LARA, L. E., 2014	CL493	GEOROC	-72.58	-42.833	IGNEOUS	VOLCANIC	NOT-GIVEN	0.0049	0	51.4195	1.84977	16.6883				0.236426	4.44753	3.70964	8.9557	1.10531	0.307284
WEHRMANN, H.; HOERNLE, K. A.; JACQUES, G.; GARBE-SCH脰NBERG, D.; SCHUMANN, K.; MAHLKE, J.; LARA, L. E., 2014	CL493	GEOROC	-72.58	-42.833	IGNEOUS	VOLCANIC	NOT-GIVEN	0.0049	0	51.9007	1.5197	20.1563				0.174574	2.87947	3.80251	10.334	0.750669	0.275105
WEHRMANN, H.; HOERNLE, K. A.; JACQUES, G.; GARBE-SCH脰NBERG, D.; SCHUMANN, K.; MAHLKE, J.; LARA, L. E., 2014	CL493	GEOROC	-72.58	-42.833	IGNEOUS	VOLCANIC	NOT-GIVEN	0.0049	0	51.8391	2.25387	15.0426				0.218646	4.38701	3.65248	8.75389	1.1214	0.405094
WEHRMANN, H.; HOERNLE, K. A.; JACQUES, G.; GARBE-SCH脰NBERG, D.; SCHUMANN, K.; MAHLKE, J.; LARA, L. E., 2014	CL493	GEOROC	-72.58	-42.833	IGNEOUS	VOLCANIC	NOT-GIVEN	0.0049	0	51.3748	1.64777	16.8868				0.205703	4.96912	3.39778	9.62193	0.845771	0.285597
WEHRMANN, H.; HOERNLE, K. A.; JACQUES, G.; GARBE-SCH脰NBERG, D.; SCHUMANN, K.; MAHLKE, J.; LARA, L. E., 2014	CL493	GEOROC	-72.58	-42.833	IGNEOUS	VOLCANIC	NOT-GIVEN	0.0049	0	51.3765	1.59592	16.8979				0.133512	4.9328	3.43462	9.71273	0.811058	0.250717
WEHRMANN, H.; HOERNLE, K. A.; JACQUES, G.; GARBE-SCH脰NBERG, D.; SCHUMANN, K.; MAHLKE, J.; LARA, L. E., 2014	CL493	GEOROC	-72.58	-42.833	IGNEOUS	VOLCANIC	NOT-GIVEN	0.0049	0	51.1203	1.69673	17.3885				0.215486	4.60072	3.81173	9.11947	1.07302	0.266411
WEHRMANN, H.; HOERNLE, K. A.; JACQUES, G.; GARBE-SCH脰NBERG, D.; SCHUMANN, K.; MAHLKE, J.; LARA, L. E., 2014	CL493	GEOROC	-72.58	-42.833	IGNEOUS	VOLCANIC	NOT-GIVEN	0.0049	0	51.4792	1.65794	17.3392				0.18873	4.44907	3.89039	9.00987	1.09683	0.324843
WEHRMANN, H.; HOERNLE, K. A.; JACQUES, G.; GARBE-SCH脰NBERG, D.; SCHUMANN, K.; MAHLKE, J.; LARA, L. E., 2014	CL493	GEOROC	-72.58	-42.833	IGNEOUS	VOLCANIC	NOT-GIVEN	0.0049	0	51.2685	1.27838	18.2493				0.100074	4.9575	3.33579	9.85341	0.746806	0.202816
WEHRMANN, H.; HOERNLE, K. A.; JACQUES, G.; GARBE-SCH脰NBERG, D.; SCHUMANN, K.; MAHLKE, J.; LARA, L. E., 2014	CL493	GEOROC	-72.58	-42.833	IGNEOUS	VOLCANIC	NOT-GIVEN	0.0049	0	51.2843	1.67673	17.6331				0.10079	3.9764	3.7004	9.72122	0.871537	0.281823
WEHRMANN, H.; HOERNLE, K. A.; JACQUES, G.; GARBE-SCH脰NBERG, D.; SCHUMANN, K.; MAHLKE, J.; LARA, L. E., 2014	CL493	GEOROC	-72.58	-42.833	IGNEOUS	VOLCANIC	NOT-GIVEN	0.0049	0	50.3786	1.20174	18.1923				0.192624	5.47415	2.97374	8.89034	0.687561	0.196328
WEHRMANN, H.; HOERNLE, K. A.; JACQUES, G.; GARBE-SCH脰NBERG, D.; SCHUMANN, K.; MAHLKE, J.; LARA, L. E., 2014	CL493	GEOROC	-72.58	-42.833	IGNEOUS	VOLCANIC	NOT-GIVEN	0.0049	0	50.1106	1.20569	18.071				0.287782	5.36387	3.06653	8.95345	0.69761	0.243989
WEHRMANN, H.; HOERNLE, K. A.; JACQUES, G.; GARBE-SCH脰NBERG, D.; SCHUMANN, K.; MAHLKE, J.; LARA, L. E., 2014	CL713	GEOROC	-72.589	-41.879	IGNEOUS	VOLCANIC	NOT-GIVEN	0.0049	0	50.8665	1.05318	20.7019				0.160923	3.0903	3.24533	13.2604	0.747976	0.155548
WEHRMANN, H.; HOERNLE, K. A.; JACQUES, G.; GARBE-SCH脰NBERG, D.; SCHUMANN, K.; MAHLKE, J.; LARA, L. E., 2014	CL713	GEOROC	-72.589	-41.879	IGNEOUS	VOLCANIC	NOT-GIVEN	0.0049	0	51.3121	1.02223	21.0501				0.154195	2.23981	3.55674	13.8018	0.761951	0.200857
WEHRMANN, H.; HOERNLE, K. A.; JACQUES, G.; GARBE-SCH脰NBERG, D.; SCHUMANN, K.; MAHLKE, J.; LARA, L. E., 2014	CL713	GEOROC	-72.589	-41.879	IGNEOUS	VOLCANIC	NOT-GIVEN	0.0049	0	49.4378	1.00762	20.2261				0.138232	5.12634	3.08179	12.6164	0.644483	0.19129
BOUTONNET, E.; ARNAUD, N. O.; GUIVEL, C.; LAGABRIELLE, Y.; SCALABRINO, B.; ESPINOZA, F., 2010	PA-06-03	GEOROC	-71.8035	-47.009	IGNEOUS	VOLCANIC	BASALT	2.94	0	46.5	2.92	16.45	13.1			0.19	4.29	6.72	3.72	1.73	0.71	2.91	39
BOUTONNET, E.; ARNAUD, N. O.; GUIVEL, C.; LAGABRIELLE, Y.; SCALABRINO, B.; ESPINOZA, F., 2010	PA-06-17	GEOROC	-71.7671	-47.0207	IGNEOUS	VOLCANIC	ANDESITE	4.48	0	51.3	1.28	18.26	8.85			0.14	3.19	8.97	2.87	1.73	0.36	2.58	8
BOUTONNET, E.; ARNAUD, N. O.; GUIVEL, C.; LAGABRIELLE, Y.; SCALABRINO, B.; ESPINOZA, F., 2010	PA-06-18	GEOROC	-71.7716	-47.0214	IGNEOUS	VOLCANIC	BASALT	3.23	0	48	2.55	16.5	14.9			0.22	3.5	6.88	4.05	1.89	0.92	0.55	43.5
BOUTONNET, E.; ARNAUD, N. O.; GUIVEL, C.; LAGABRIELLE, Y.; SCALABRINO, B.; ESPINOZA, F., 2010	PA-06-20A	GEOROC	-71.7861	-47.0174	IGNEOUS	VOLCANIC	BASALT	2.12	0	48.75	2.52	16.8	13.27			0.21	3.75	6.7	4.37	2.09	0.89	0.43	49
BOUTONNET, E.; ARNAUD, N. O.; GUIVEL, C.; LAGABRIELLE, Y.; SCALABRINO, B.; ESPINOZA, F., 2010	TM01	GEOROC	-71.7863	-47.0713	IGNEOUS	VOLCANIC	BASALT	4.17	0	50.3	2.75	16.8	12.2			0.18	4.5	7.3	4.33	1.95	0.69		38
BRUNI, S.; D^ORAZIO, M.; HALLER, MIGUEL J.; INNOCENTI, F.; MANETTI, P.; PECSKAY, Z.; TONARINI, S., 2008	PA 380	GEOROC	-69.3483	-45.5067	IGNEOUS	VOLCANIC	HAWAIITE	3.95	3	46.4	2.6	13.7	12.4			0.15	8.61	8.69	3.7	1.69	0.62	0.24	54
BRUNI, S.; D^ORAZIO, M.; HALLER, MIGUEL J.; INNOCENTI, F.; MANETTI, P.; PECSKAY, Z.; TONARINI, S., 2008	PA 390	GEOROC	-70.7783	-44.7167	IGNEOUS	VOLCANIC	BASANITE	1.305	2	46.8	1.62	13.7	9.33			0.14	10.1	9.61	2.21	4.14	0.92	0.46	14.2
BRUNI, S.; D^ORAZIO, M.; HALLER, MIGUEL J.; INNOCENTI, F.; MANETTI, P.; PECSKAY, Z.; TONARINI, S., 2008	PA 400	GEOROC	-69.9733	-45.1983	IGNEOUS	VOLCANIC	BASANITE	3.95	3	46.8	3.06	14.5	11.3			0.14	7.76	7.51	4.17	3.09	0.88	0.55	74
BRUNI, S.; D^ORAZIO, M.; HALLER, MIGUEL J.; INNOCENTI, F.; MANETTI, P.; PECSKAY, Z.; TONARINI, S., 2008	PA 406	GEOROC	-70.07	-44.87	IGNEOUS	VOLCANIC	TRACHYBASALT	3.95	3	46.15	2.38	12.9	11.3			0.15	12.4	7.23	3.1	2.48	0.85	1.12	56
BRUNI, S.; D^ORAZIO, M.; HALLER, MIGUEL J.; INNOCENTI, F.; MANETTI, P.; PECSKAY, Z.; TONARINI, S., 2008	PA 409	GEOROC	-70.1083	-44.8683	IGNEOUS	VOLCANIC	BASANITE	3.95	3	46.3	2.38	13.4	11.4			0.15	11.4	7.02	3.83	2.66	0.9	0.88	70
BRUNI, S.; D^ORAZIO, M.; HALLER, MIGUEL J.; INNOCENTI, F.; MANETTI, P.; PECSKAY, Z.; TONARINI, S., 2008	PA 421	GEOROC	-70.2067	-45.2967	IGNEOUS	VOLCANIC	TRACHYBASALT	3.95	3	47.1	2.36	14.8	11.9			0.15	9.39	8.92	3.26	2.28	0.64		38
CHOO, M. K.; LEE, MI JUNG; LEE, JONG IK; KIM, KYU HAN; PARK, KYE-HUN, 2012	CPI0901	GEOROC	-69.7847	-52.074	IGNEOUS	VOLCANIC	BASALT	2.65	5	46.66	2.57	11.42	12.48			0.16	10.94	10.92	3.16	1.27	0.54		48
CHOO, M. K.; LEE, MI JUNG; LEE, JONG IK; KIM, KYU HAN; PARK, KYE-HUN, 2012	CPI0902	GEOROC	-69.7847	-52.074	IGNEOUS	VOLCANIC	BASALT	2.65	5	46.6	2.53	11.33	12.39			0.16	10.94	10.89	3.18	1.28	0.56		49.3
CHOO, M. K.; LEE, MI JUNG; LEE, JONG IK; KIM, KYU HAN; PARK, KYE-HUN, 2012	CPI0903	GEOROC	-69.772	-52.0728	IGNEOUS	VOLCANIC	BASALT	2.65	5	48.48	2.8	12.44	11.71			0.14	8.37	10.54	3.32	1.39	0.58		43.9
CHOO, M. K.; LEE, MI JUNG; LEE, JONG IK; KIM, KYU HAN; PARK, KYE-HUN, 2012	CPI0904	GEOROC	-69.774	-52.0737	IGNEOUS	VOLCANIC	BASALT	2.65	5	46.64	2.57	11.6	12.38			0.16	10.55	10.68	3.54	1.39	0.58		54.2
CHOO, M. K.; LEE, MI JUNG; LEE, JONG IK; KIM, KYU HAN; PARK, KYE-HUN, 2012	CPI0904-1	GEOROC	-69.7042	-52.1058	IGNEOUS	VOLCANIC	BASALT	2.65	5	45.87	2.51	11.24	12.26			0.15	10.74	10.75	3.15	1.26	0.58	1.23	45.2
CHOO, M. K.; LEE, MI JUNG; LEE, JONG IK; KIM, KYU HAN; PARK, KYE-HUN, 2012	CPI0905	GEOROC	-69.7	-52.106	IGNEOUS	VOLCANIC	BASALT	2.65	5	46.82	2.87	10.24	12.39			0.14	10.21	10.07	3	1.5	1.16	0.98	55.2
CHOO, M. K.; LEE, MI JUNG; LEE, JONG IK; KIM, KYU HAN; PARK, KYE-HUN, 2012	CPI0906-1	GEOROC	-69.7	-52.106	IGNEOUS	VOLCANIC	BASALT	2.65	5	46.85	2.79	11.64	12.85			0.16	10.54	10.1	3.18	1.5	0.6		46.1
CHOO, M. K.; LEE, MI JUNG; LEE, JONG IK; KIM, KYU HAN; PARK, KYE-HUN, 2012	CPI0907	GEOROC	-69.8673	-52.1222	IGNEOUS	VOLCANIC	BASALT	2.65	5	45.43	2.67	10.95	12.2			0.15	10.96	12.06	3.44	1.21	0.72		61.3
CHOO, M. K.; LEE, MI JUNG; LEE, JONG IK; KIM, KYU HAN; PARK, KYE-HUN, 2012	PA01-5	GEOROC	-69.7082	-52.111	IGNEOUS	VOLCANIC	BASALT	2.65	5	46.34	2.74	11.05	12.68			0.15	12.29	9.83	3.16	1.24	0.54	0.15	48.9
CHOO, M. K.; LEE, MI JUNG; LEE, JONG IK; KIM, KYU HAN; PARK, KYE-HUN, 2012	PA02-3	GEOROC	-69.6762	-52.1072	IGNEOUS	VOLCANIC	BASALT	2.65	5	46.22	2.73	11.57	12.75			0.15	10.97	9.98	3.41	1.48	0.63	0.03	44.1
CHOO, M. K.; LEE, MI JUNG; LEE, JONG IK; KIM, KYU HAN; PARK, KYE-HUN, 2012	PA03	GEOROC	-69.6728	-52.1097	IGNEOUS	VOLCANIC	BASALT	2.65	5	46.39	2.78	11.83	12.55			0.15	10.2	10.27	3.45	1.51	0.61	0.01	51.4
CHOO, M. K.; LEE, MI JUNG; LEE, JONG IK; KIM, KYU HAN; PARK, KYE-HUN, 2012	PA05-1	GEOROC	-69.6705	-52.1095	IGNEOUS	VOLCANIC	BASALT	2.65	5	46.45	2.8	11.64	12.86			0.16	10.49	10.12	3.24	1.49	0.6		48.1
CHOO, M. K.; LEE, MI JUNG; LEE, JONG IK; KIM, KYU HAN; PARK, KYE-HUN, 2012	PA05-2	GEOROC	-69.6705	-52.1095	IGNEOUS	VOLCANIC	BASALT	2.65	5	46.8	2.78	11.69	12.85			0.16	10.53	10.07	3.23	1.5	0.6		46.5
CHOO, M. K.; LEE, MI JUNG; LEE, JONG IK; KIM, KYU HAN; PARK, KYE-HUN, 2012	PA05-3	GEOROC	-69.6705	-52.1095	IGNEOUS	VOLCANIC	BASALT	2.65	5	46.47	2.76	11.44	12.73			0.15	10.38	9.87	3.16	1.49	0.58	0.3	47.4
CHOO, M. K.; LEE, MI JUNG; LEE, JONG IK; KIM, KYU HAN; PARK, KYE-HUN, 2012	PA06	GEOROC	-69.7855	-52.0822	IGNEOUS	VOLCANIC	BASALT	2.65	5	46.4	2.51	11.19	12.46			0.16	11.27	11.01	3	1.23	0.53		48.9
CHOO, M. K.; LEE, MI JUNG; LEE, JONG IK; KIM, KYU HAN; PARK, KYE-HUN, 2012	PA07	GEOROC	-69.7848	-52.0797	IGNEOUS	VOLCANIC	BASALT	2.65	5	46.3	2.52	11.39	12.41			0.16	11.32	10.84	3.17	1.26	0.55	0.06	48.9
CHOO, M. K.; LEE, MI JUNG; LEE, JONG IK; KIM, KYU HAN; PARK, KYE-HUN, 2012	PA09-05-1	GEOROC	-69.5842	-52.0753	IGNEOUS	VOLCANIC	BASALT	2.65	5	45.68	3.24	10.48	13.25			0.16	11.73	9.89	3.25	1.68	0.73		45.8
CHOO, M. K.; LEE, MI JUNG; LEE, JONG IK; KIM, KYU HAN; PARK, KYE-HUN, 2012	PA09-05-2	GEOROC	-69.5842	-52.0753	IGNEOUS	VOLCANIC	BASALT	2.65	5	45.99	3.17	10.63	13.16			0.16	11.55	9.83	3.21	1.66	0.73		57.1
CHOO, M. K.; LEE, MI JUNG; LEE, JONG IK; KIM, KYU HAN; PARK, KYE-HUN, 2012	PA09-2	GEOROC	-69.5797	-52.0765	IGNEOUS	VOLCANIC	TRACHYBASALT	2.65	5	45.43	3.1	10.52	13.07			0.16	12.09	9.71	3.43	1.66	0.72	0.02	59.3
CHOO, M. K.; LEE, MI JUNG; LEE, JONG IK; KIM, KYU HAN; PARK, KYE-HUN, 2012	PA09-3	GEOROC	-69.5842	-52.0753	IGNEOUS	VOLCANIC	TRACHYBASALT	2.65	5	45.36	3.13	10.51	12.97			0.16	12.02	9.73	3.48	1.69	0.74	0.02	58.8
CHOO, M. K.; LEE, MI JUNG; LEE, JONG IK; KIM, KYU HAN; PARK, KYE-HUN, 2012	PA09-4	GEOROC	-69.5842	-52.0753	IGNEOUS	VOLCANIC	TRACHYBASALT	2.65	5	46.31	3.3	10.97	13			0.16	11.08	9.92	3.06	1.74	0.77		61.1
CHOO, M. K.; LEE, MI JUNG; LEE, JONG IK; KIM, KYU HAN; PARK, KYE-HUN, 2012	PA2801	GEOROC	-69.7082	-52.111	IGNEOUS	VOLCANIC	TRACHYBASALT	2.65	5	45.43	2.84	10.1	12.32			0.16	13.65	10.04	2.85	1.45	0.63	0.24	51.2
D^ORAZIO, M.; INNOCENTI, F.; MANETTI, P.; HALLER, MIGUEL J., 2004	PA-400	GEOROC	-69.973	-45.198	IGNEOUS	VOLCANIC	BASALT	3.95	3	46.83	3.06	14.47	11.27			0.14	7.76	7.51	4.17	3.09	0.88	0.55	74
ESPANON, V. R.; CHIVAS, A. R.; KINSLEY, L. P. J.; DOSSETO, A., 2014	CP3	GEOROC	-69.1513	-35.8287	IGNEOUS	VOLCANIC	BASALT	1.305	2	46.91	1.699	15.05				0.1635	9.264	11	2.983	1.366	0.6127		21.9325
ESPANON, V. R.; CHIVAS, A. R.; KINSLEY, L. P. J.; DOSSETO, A., 2014	LV1	GEOROC	-69.472	-36.3376	IGNEOUS	VOLCANIC	BASALT	1.305	2	48.34	2.376	18.42				0.1464	4.528	8.006	4.778	1.743	0.5368		30.3833
ESPANON, V. R.; CHIVAS, A. R.; KINSLEY, L. P. J.; DOSSETO, A., 2014	LV3	GEOROC	-69.5539	-36.3139	IGNEOUS	VOLCANIC	BASALT	1.305	2	46.95	1.969	17.09				0.1536	7.063	10.55	3.398	1.243	0.4177		19.7926
ESPANON, V. R.; CHIVAS, A. R.; KINSLEY, L. P. J.; DOSSETO, A., 2014	LV6	GEOROC	-69.3812	-36.454	IGNEOUS	VOLCANIC	BASALT	1.305	2	46.83	2.195	17.06				0.1469	6.517	11.04	3.6	1.153	0.3844		18.8224
ESPANON, V. R.; CHIVAS, A. R.; KINSLEY, L. P. J.; DOSSETO, A., 2014	LV8	GEOROC	-69.5848	-36.4136	IGNEOUS	VOLCANIC	BASALT	1.305	2	46.06	1.98	16.49				0.1575	6.913	10.28	3.502	1.295	0.4756		19.0585
ESPANON, V. R.; CHIVAS, A. R.; KINSLEY, L. P. J.; DOSSETO, A., 2014	LV9	GEOROC	-69.5991	-36.4165	IGNEOUS	VOLCANIC	BASALT	1.305	2	46.92	1.724	15.49				0.1611	7.325	9.767	3.209	1.401	0.3788		20.4354
ESPANON, V. R.; CHIVAS, A. R.; KINSLEY, L. P. J.; DOSSETO, A., 2014	MC3	GEOROC	-69.4822	-35.7687	IGNEOUS	VOLCANIC	BASALT	1.305	2	48.07	1.629	16.06				0.1603	8.14	9.835	3.512	0.8135	0.3217		12.2787
ESPANON, V. R.; CHIVAS, A. R.; KINSLEY, L. P. J.; DOSSETO, A., 2014	MC5	GEOROC	-69.4782	-35.7597	IGNEOUS	VOLCANIC	BASALT	1.305	2	47.01	1.522	15.35				0.161	10.2	10.29	3.008	0.9286	0.4008		13.5612
ESPANON, V. R.; CHIVAS, A. R.; KINSLEY, L. P. J.; DOSSETO, A., 2014	MC6	GEOROC	-69.4737	-35.7609	IGNEOUS	VOLCANIC	BASALT	1.305	2	48.17	1.775	16.24				0.1564	7.699	9.664	3.529	0.916	0.3998		15.7576
ESPANON, V. R.; CHIVAS, A. R.; KINSLEY, L. P. J.; DOSSETO, A., 2014	PN1	GEOROC	-69.367	-36.3917	IGNEOUS	VOLCANIC	BASALT	1.305	2	47.33	2.021	16.57				0.1544	5.364	9.354	4.012	1.6	0.489		22.0478
ESPANON, V. R.; CHIVAS, A. R.; KINSLEY, L. P. J.; DOSSETO, A., 2014	RG1	GEOROC	-69.65	-36.4719	IGNEOUS	VOLCANIC	BASALT	1.305	2	49.02	2.146	16.55				0.163	7.273	9.022	3.871	1.492	0.5955		25.1574
ESPANON, V. R.; CHIVAS, A. R.; KINSLEY, L. P. J.; DOSSETO, A., 2014	RG11	GEOROC	-69.6461	-36.4314	IGNEOUS	VOLCANIC	BASALT	1.305	2	46.95	2.281	17.49				0.15	5.849	10.24	4.003	1.209	0.5111		22.276
ESPANON, V. R.; CHIVAS, A. R.; KINSLEY, L. P. J.; DOSSETO, A., 2014	RG2	GEOROC	-69.6501	-36.4722	IGNEOUS	VOLCANIC	BASALT	1.305	2	47.76	2.395	17.44				0.1483	5.481	10.02	3.941	1.3	0.475		25.1583
ESPANON, V. R.; CHIVAS, A. R.; KINSLEY, L. P. J.; DOSSETO, A., 2014	RG5	GEOROC	-69.6659	-36.3132	IGNEOUS	VOLCANIC	BASALT	1.305	2	48.39	1.748	15.83				0.1492	7.386	10.49	3.002	0.8697	0.298		12.3756
ESPANON, V. R.; CHIVAS, A. R.; KINSLEY, L. P. J.; DOSSETO, A., 2014	SM16	GEOROC	-69.3361	-36.2297	IGNEOUS	VOLCANIC	BASALT	1.305	2	46.26	2.283	16.62				0.1472	6.142	9.658	3.542	1.292	0.5642		26.5671
ESPANON, V. R.; CHIVAS, A. R.; KINSLEY, L. P. J.; DOSSETO, A., 2014	SM17	GEOROC	-69.3122	-36.2357	IGNEOUS	VOLCANIC	BASALT	1.305	2	46.27	2.185	16.37				0.1598	5.979	10.52	3.768	1.009	0.4335		17.3715
ESPANON, V. R.; CHIVAS, A. R.; KINSLEY, L. P. J.; DOSSETO, A., 2014	SM18	GEOROC	-69.3132	-36.2353	IGNEOUS	VOLCANIC	BASALT	1.305	2	46.94	1.792	17.07				0.1519	7.124	11.16	3.366	0.815	0.3381		12.846
ESPANON, V. R.; CHIVAS, A. R.; KINSLEY, L. P. J.; DOSSETO, A., 2014	VRE11	GEOROC	-69.0839	-35.64	IGNEOUS	VOLCANIC	BASALT	1.305	2	47.23	1.487	16.07				0.1605	8.814	10.67	3.277	1.176	0.4687		14.795
ESPANON, V. R.; CHIVAS, A. R.; KINSLEY, L. P. J.; DOSSETO, A., 2014	VRE12	GEOROC	-69.6634	-36.3142	IGNEOUS	VOLCANIC	BASALT	1.305	2	46.77	1.764	17.03				0.1592	7.698	10.08	3.753	0.9999	0.4235		17.326
ESPANON, V. R.; CHIVAS, A. R.; KINSLEY, L. P. J.; DOSSETO, A., 2014	VRE13	GEOROC	-69.6656	-36.3127	IGNEOUS	VOLCANIC	BASALT	1.305	2	49.15	1.799	17.7				0.1541	8.106	10.42	3.38	0.8031	0.3746		13.198
ESPANON, V. R.; CHIVAS, A. R.; KINSLEY, L. P. J.; DOSSETO, A., 2014	VRE19	GEOROC	-68.5789	-36.4124	IGNEOUS	VOLCANIC	BASALT	1.305	2	48.31	2.014	17.78				0.1567	7.389	9.129	4.026	1.061	0.4943		19.0183
ESPANON, V. R.; CHIVAS, A. R.; KINSLEY, L. P. J.; DOSSETO, A., 2014	VRE20	GEOROC	-68.58	-36.4085	IGNEOUS	VOLCANIC	BASALT	1.305	2	49.71	2.017	17.99				0.1531	7.151	9.058	3.611	1.037	0.5071		19.3447
ESPANON, V. R.; CHIVAS, A. R.; KINSLEY, L. P. J.; DOSSETO, A., 2014	VRE21	GEOROC	-68.5754	-36.3732	IGNEOUS	VOLCANIC	BASALT	1.305	2	49.34	1.902	18.03				0.1447	5.879	8.585	3.216	1.326	0.4788		22.3073
ESPANON, V. R.; CHIVAS, A. R.; KINSLEY, L. P. J.; DOSSETO, A., 2014	VRE25	GEOROC	-69.1455	-35.8359	IGNEOUS	VOLCANIC	BASALT	1.305	2	47.99	1.568	16.8				0.1604	6.666	9.49	3.19	0.8364	0.3409		11.2711
ESPANON, V. R.; CHIVAS, A. R.; KINSLEY, L. P. J.; DOSSETO, A., 2014	VRE26 (A)	GEOROC	-69.1439	-35.8397	IGNEOUS	VOLCANIC	BASALT	1.305	2	47.78	1.397	16.48				0.1723	11.26	9.935	2.455	0.9687	0.4274		9.97074
ESPANON, V. R.; CHIVAS, A. R.; KINSLEY, L. P. J.; DOSSETO, A., 2014	VRE27	GEOROC	-69.4569	-35.7118	IGNEOUS	VOLCANIC	BASALT	1.305	2	49.93	1.709	19.03				0.1508	6.157	9.757	3.656	0.7475	0.4701		11.0108
ESPANON, V. R.; CHIVAS, A. R.; KINSLEY, L. P. J.; DOSSETO, A., 2014	VRE37	GEOROC	-69.2765	-36.3586	IGNEOUS	VOLCANIC	BASALT	1.305	2	48.45	2.127	17.78				0.1534	6.702	10.53	3.384	1.037	0.4452		18.1975
ESPANON, V. R.; CHIVAS, A. R.; KINSLEY, L. P. J.; DOSSETO, A., 2014	VRE38	GEOROC	-69.3866	-36.3397	IGNEOUS	VOLCANIC	BASALT	1.305	2	49.82	1.981	18.45				0.1517	5.687	9.452	3.989	1.592	0.5421		24.1937
ESPANON, V. R.; CHIVAS, A. R.; KINSLEY, L. P. J.; DOSSETO, A., 2014	VRE40	GEOROC	-69.3952	-36.2103	IGNEOUS	VOLCANIC	BASALT	1.305	2	49.2	1.905	17.04				0.1457	6.639	8.764	3.426	0.897	0.3191		13.0888
ESPANON, V. R.; CHIVAS, A. R.; KINSLEY, L. P. J.; DOSSETO, A., 2014	VRE42	GEOROC	-69.162	-35.8487	IGNEOUS	VOLCANIC	BASALT	1.305	2	49.45	1.575	17.64				0.1513	7.106	9.45	3.172	0.8385	0.358		9.60251
ESPANON, V. R.; CHIVAS, A. R.; KINSLEY, L. P. J.; DOSSETO, A., 2014	VRE43	GEOROC	-69.1954	-35.8033	IGNEOUS	VOLCANIC	BASALT	1.305	2	48.21	1.745	17.98				0.1519	7.735	10.27	3.843	1.288	0.5945		21.7589
ESPANON, V. R.; CHIVAS, A. R.; KINSLEY, L. P. J.; DOSSETO, A., 2014	VRE44	GEOROC	-69.4611	-35.7104	IGNEOUS	VOLCANIC	BASALT	1.305	2	45.69	1.559	14.85				0.1578	9.491	10.89	3.327	1.013	0.466		15.7794
ESPANON, V. R.; CHIVAS, A. R.; KINSLEY, L. P. J.; DOSSETO, A., 2014	VRE45	GEOROC	-69.524	-35.6636	IGNEOUS	VOLCANIC	BASALT	1.305	2	45.96	1.699	16.06				0.1651	8.449	10.5	3.103	0.8837	0.393		13.6412
ESPANON, V. R.; CHIVAS, A. R.; KINSLEY, L. P. J.; DOSSETO, A., 2014	VRE46 (A)	GEOROC	-67.4923	-36.9712	IGNEOUS	VOLCANIC	BASALT	1.305	2	50.05	1.822	17.59				0.1535	7.161	8.932	3.309	0.9068	0.39		13.6191
ESPANON, V. R.; CHIVAS, A. R.; KINSLEY, L. P. J.; DOSSETO, A., 2014	VRE47	GEOROC	-67.4992	-36.9987	IGNEOUS	VOLCANIC	BASALT	1.305	2	50.7	1.601	16.91				0.1512	9.148	8.312	3.52	0.695	0.2822		9.52919
ESPANON, V. R.; CHIVAS, A. R.; KINSLEY, L. P. J.; DOSSETO, A., 2014	VRE49	GEOROC	-67.5203	-37.0572	IGNEOUS	VOLCANIC	BASALT	1.305	2	49.34	1.405	16.68				0.1464	8.11	7.749	3.866	0.7979	0.2753		8.12014
ESPANON, V. R.; CHIVAS, A. R.; KINSLEY, L. P. J.; DOSSETO, A., 2014	VRE8	GEOROC	-69.2019	-35.6129	IGNEOUS	VOLCANIC	BASALT	1.305	2	48.48	1.482	17.82				0.1643	7.37	10.84	3.132	0.8055	0.4371		9.90526
ESPANON, V. R.; CHIVAS, A. R.; KINSLEY, L. P. J.; DOSSETO, A., 2014	VRE9	GEOROC	-69.4659	-35.7722	IGNEOUS	VOLCANIC	BASALT	1.305	2	49.66	1.732	17.61				0.1563	7.508	9.745	3.369	0.9366	0.4955		16.7171
FOLGUERA, A.; NARANJO, J. A.; ORIHASHI, Y.; SUMINO, H.; NAGAO, K.; POLANCO, E.; RAMOS, V. A., 2009	081199-1	GEOROC	-68	-34	IGNEOUS	VOLCANIC	BASALT	1.305	2	46.76	1.29	16.3	10.08			0.18	8.39	12	2.82	1.4	0.45
FOLGUERA, A.; NARANJO, J. A.; ORIHASHI, Y.; SUMINO, H.; NAGAO, K.; POLANCO, E.; RAMOS, V. A., 2009	081199-10	GEOROC	-68	-34	IGNEOUS	VOLCANIC	BASALT	1.305	2	45.8	1.6	14.88	10.85			0.18	10.98	10.93	3.05	1.3	0.52
FOLGUERA, A.; NARANJO, J. A.; ORIHASHI, Y.; SUMINO, H.; NAGAO, K.; POLANCO, E.; RAMOS, V. A., 2009	081199-8A	GEOROC	-68	-34	IGNEOUS	VOLCANIC	BASALT	1.305	2	45.68	1.44	14.67	10.71			0.18	11.05	10.81	2.84	0.93	0.53
FOLGUERA, A.; NARANJO, J. A.; ORIHASHI, Y.; SUMINO, H.; NAGAO, K.; POLANCO, E.; RAMOS, V. A., 2009	081199-9	GEOROC	-68	-34	IGNEOUS	VOLCANIC	BASALT	1.305	2	45.34	1.53	14.2	10.88			0.18	11.47	11.46	3.02	1.18	0.54
FOLGUERA, A.; NARANJO, J. A.; ORIHASHI, Y.; SUMINO, H.; NAGAO, K.; POLANCO, E.; RAMOS, V. A., 2009	091199-10B	GEOROC	-68	-34	IGNEOUS	VOLCANIC	BASALT	1.305	2	46.24	1.49	15.9	10.72			0.18	8.32	12.2	3.18	1.23	0.48
FOLGUERA, A.; NARANJO, J. A.; ORIHASHI, Y.; SUMINO, H.; NAGAO, K.; POLANCO, E.; RAMOS, V. A., 2009	091199-13	GEOROC	-68	-34	IGNEOUS	VOLCANIC	BASALT	1.305	2	47.29	1.57	15.1	11.61			0.17	10.01	10	3.33	1.03	0.42
FOLGUERA, A.; NARANJO, J. A.; ORIHASHI, Y.; SUMINO, H.; NAGAO, K.; POLANCO, E.; RAMOS, V. A., 2009	091199-14	GEOROC	-68	-34	IGNEOUS	VOLCANIC	BASALT	1.305	2	49.28	1.43	16.95	9.48			0.17	6.43	11.21	3.34	1.58	0.43
FOLGUERA, A.; NARANJO, J. A.; ORIHASHI, Y.; SUMINO, H.; NAGAO, K.; POLANCO, E.; RAMOS, V. A., 2009	091199-17	GEOROC	-68	-34	IGNEOUS	VOLCANIC	BASALT	1.305	2	45.28	1.63	15.2	11.43			0.18	10.37	10.78	3.34	1.38	0.59
FOLGUERA, A.; NARANJO, J. A.; ORIHASHI, Y.; SUMINO, H.; NAGAO, K.; POLANCO, E.; RAMOS, V. A., 2009	091199-9	GEOROC	-68	-34	IGNEOUS	VOLCANIC	BASALT	1.305	2	45.73	1.23	14.3	10.94			0.18	10.23	13.73	2.14	1.03	0.68
FOLGUERA, A.; NARANJO, J. A.; ORIHASHI, Y.; SUMINO, H.; NAGAO, K.; POLANCO, E.; RAMOS, V. A., 2009	101199-10A	GEOROC	-68	-34	IGNEOUS	VOLCANIC	BASALT	1.305	2	46.85	1.16	14.72	10.65			0.15	10.91	11.67	2.71	1.01	0.37
FOLGUERA, A.; NARANJO, J. A.; ORIHASHI, Y.; SUMINO, H.; NAGAO, K.; POLANCO, E.; RAMOS, V. A., 2009	101199-10B	GEOROC	-68	-34	IGNEOUS	VOLCANIC	BASALT	1.305	2	45.54	1.43	16	10.57			0.18	9.37	12.23	3.15	1.3	0.51
FOLGUERA, A.; NARANJO, J. A.; ORIHASHI, Y.; SUMINO, H.; NAGAO, K.; POLANCO, E.; RAMOS, V. A., 2009	101199-12	GEOROC	-68	-34	IGNEOUS	VOLCANIC	BASALT	1.305	2	46.12	1.55	18	10.94			0.17	5.94	12.81	3.04	1.22	0.36
FOLGUERA, A.; NARANJO, J. A.; ORIHASHI, Y.; SUMINO, H.; NAGAO, K.; POLANCO, E.; RAMOS, V. A., 2009	101199-4	GEOROC	-68	-34	IGNEOUS	VOLCANIC	BASALT	1.305	2	46.33	1.32	15.4	10.53			0.18	10.89	10.51	3.09	1.46	0.48
FOLGUERA, A.; NARANJO, J. A.; ORIHASHI, Y.; SUMINO, H.; NAGAO, K.; POLANCO, E.; RAMOS, V. A., 2009	101199-6A	GEOROC	-68	-34	IGNEOUS	VOLCANIC	BASALT	1.305	2	46.65	1.38	14.75	10.47			0.17	10.79	11.18	3.04	1.39	0.42
FOLGUERA, A.; NARANJO, J. A.; ORIHASHI, Y.; SUMINO, H.; NAGAO, K.; POLANCO, E.; RAMOS, V. A., 2009	111199-2	GEOROC	-68	-34	IGNEOUS	VOLCANIC	BASALT	1.305	2	46.6	1.28	14.51	10.79			0.18	11.7	10.5	2.72	1.26	0.44
FOLGUERA, A.; NARANJO, J. A.; ORIHASHI, Y.; SUMINO, H.; NAGAO, K.; POLANCO, E.; RAMOS, V. A., 2009	111202-1A	GEOROC	-68	-34	IGNEOUS	VOLCANIC	BASALT	1.305	2	47.8	1.43	16.2	9.97			0.17	7.3	10.6	3.32	1.6	0.41
FOLGUERA, A.; NARANJO, J. A.; ORIHASHI, Y.; SUMINO, H.; NAGAO, K.; POLANCO, E.; RAMOS, V. A., 2009	111202-2	GEOROC	-68	-34	IGNEOUS	VOLCANIC	BASALT	1.305	2	47.07	1.51	15.48	11.19			0.17	9.1	10.98	3.19	1.16	0.17
FOLGUERA, A.; NARANJO, J. A.; ORIHASHI, Y.; SUMINO, H.; NAGAO, K.; POLANCO, E.; RAMOS, V. A., 2009	111202-3D	GEOROC	-68	-34	IGNEOUS	VOLCANIC	BASALT	1.305	2	47.56	1.41	15.53	11.35			0.18	9.82	9.93	3.36	1.16	0.17
FOLGUERA, A.; NARANJO, J. A.; ORIHASHI, Y.; SUMINO, H.; NAGAO, K.; POLANCO, E.; RAMOS, V. A., 2009	111202-4	GEOROC	-68	-34	IGNEOUS	VOLCANIC	BASALT	1.305	2	48.21	1.46	14.55	11.03			0.17	10.41	9	3.15	1.1	0.19
FOLGUERA, A.; NARANJO, J. A.; ORIHASHI, Y.; SUMINO, H.; NAGAO, K.; POLANCO, E.; RAMOS, V. A., 2009	111202-5	GEOROC	-68	-34	IGNEOUS	VOLCANIC	BASALT	1.305	2	46.34	1.33	14.94	10.7			0.18	10.21	11.67	3.01	0.25	0.05
FOLGUERA, A.; NARANJO, J. A.; ORIHASHI, Y.; SUMINO, H.; NAGAO, K.; POLANCO, E.; RAMOS, V. A., 2009	121202-1A	GEOROC	-68	-34	IGNEOUS	VOLCANIC	BASALT	1.305	2	48.32	1.83	17.5	11.35			0.17	5.35	10.52	3.44	1.15	0.36
FOLGUERA, A.; NARANJO, J. A.; ORIHASHI, Y.; SUMINO, H.; NAGAO, K.; POLANCO, E.; RAMOS, V. A., 2009	121202-1A	GEOROC	-68	-34	IGNEOUS	VOLCANIC	BASALT	1.305	2	48.2	1.59	15.45	11.85			0.18	8.45	9.88	3.38	1.05	0.31
FOLGUERA, A.; NARANJO, J. A.; ORIHASHI, Y.; SUMINO, H.; NAGAO, K.; POLANCO, E.; RAMOS, V. A., 2009	121202-1B	GEOROC	-68	-34	IGNEOUS	VOLCANIC	BASALT	1.305	2	49.11	1.4	16.06	9.88			0.17	7.6	10	3.51	1.69	0.23
GERMA, A.; QUIDELLEUR, X.; GILLOT, P.-Y.; TCHILINGUIRIAN, P., 2010	88AB	GEOROC	-69.3727	-36.4822	IGNEOUS	VOLCANIC	BASALT	1.305	2	46.97	1.89	17.68	11.38			0.16	6.43	10.49	3.47	1.13	0.39		14.6
GERMA, A.; QUIDELLEUR, X.; GILLOT, P.-Y.; TCHILINGUIRIAN, P., 2010	88AD	GEOROC	-69.2	-36.3	IGNEOUS	VOLCANIC	TRACHYANDESITE	1.305	2	51.61	2.21	18.13	9.63			0.17	2.93	6.49	4.95	2.67	0.75		38.8
GERMA, A.; QUIDELLEUR, X.; GILLOT, P.-Y.; TCHILINGUIRIAN, P., 2010	88Q	GEOROC	-69.25	-36.2	IGNEOUS	VOLCANIC	BASALT	1.305	2	48.75	1.63	16.91	10.31			0.15	6.71	9.53	3.22	1.56	0.35	0.81	20.5
GERMA, A.; QUIDELLEUR, X.; GILLOT, P.-Y.; TCHILINGUIRIAN, P., 2010	88R	GEOROC	-69.6601	-36.4239	IGNEOUS	VOLCANIC	BASALT	1.305	2	46.98	2.46	17.49	12.13			0.18	4.76	8.69	3.86	1.47	0.73	0.41	27.1
GERMA, A.; QUIDELLEUR, X.; GILLOT, P.-Y.; TCHILINGUIRIAN, P., 2010	88S	GEOROC	-69.664	-36.3133	IGNEOUS	VOLCANIC	BASALT	1.305	2	47.66	1.8	17.36	10.95			0.15	7.42	10.31	3.59	1.04	0.33		13.7
GERMA, A.; QUIDELLEUR, X.; GILLOT, P.-Y.; TCHILINGUIRIAN, P., 2010	88Y	GEOROC	-69.25	-36.2	IGNEOUS	VOLCANIC	BASALT	1.305	2	47.84	2.09	18.72	11.28			0.16	5.52	8.51	4.34	1.53	0.61		23.3
GERMA, A.; QUIDELLEUR, X.; GILLOT, P.-Y.; TCHILINGUIRIAN, P., 2010	94AD	GEOROC	-69.25	-36.2	IGNEOUS	VOLCANIC	BASALT	1.305	2	48.88	1.79	17.15	11			0.16	6.39	9.28	3.85	1.21	0.48	0.06	18.9
GERMA, A.; QUIDELLEUR, X.; GILLOT, P.-Y.; TCHILINGUIRIAN, P., 2010	94AF	GEOROC	-69.2967	-36.3079	IGNEOUS	VOLCANIC	BASALT	1.305	2	48.8	2.11	16.51	11.76			0.16	6.87	10.59	3.38	1.02	0.38	0.4	13.9
GERMA, A.; QUIDELLEUR, X.; GILLOT, P.-Y.; TCHILINGUIRIAN, P., 2010	94N	GEOROC	-69.25	-36.2	IGNEOUS	VOLCANIC	BASALT	1.305	2	46.51	1.96	16.55	11.46			0.17	6.82	10.12	3.52	1.16	0.43	0.33	15.9
GERMA, A.; QUIDELLEUR, X.; GILLOT, P.-Y.; TCHILINGUIRIAN, P., 2010	94P	GEOROC	-69.25	-36.2	IGNEOUS	VOLCANIC	BASALT	1.305	2	48.71	1.76	16.1	11.23			0.17	7.96	9.64	3.59	1.39	0.4	0.02	17.7
GERMA, A.; QUIDELLEUR, X.; GILLOT, P.-Y.; TCHILINGUIRIAN, P., 2010	94Q	GEOROC	-69.25	-36.2	IGNEOUS	VOLCANIC	BASALT	1.305	2	49.1	2.32	16.64	11.74			0.17	5.64	8.66	4.23	1.531	0.65		23.2
GERMA, A.; QUIDELLEUR, X.; GILLOT, P.-Y.; TCHILINGUIRIAN, P., 2010	94U	GEOROC	-69.25	-36.2	IGNEOUS	VOLCANIC	BASALT	1.305	2	47.28	1.85	17.56	11.14			0.17	5.75	10.43	3.71	1.021	0.5	0.76	17.3
GERMA, A.; QUIDELLEUR, X.; GILLOT, P.-Y.; TCHILINGUIRIAN, P., 2010	94V	GEOROC	-69.25	-36.2	IGNEOUS	VOLCANIC	BASALT	1.305	2	46.66	2.15	17.35	11.63			0.17	6.77	11.06	3.51	1.15	0.42		16.3
GERMA, A.; QUIDELLEUR, X.; GILLOT, P.-Y.; TCHILINGUIRIAN, P., 2010	94W	GEOROC	-69.25	-36.2	IGNEOUS	VOLCANIC	BASALT	1.305	2	48.6	1.84	16.67	10.68			0.16	6.9	10.3	3.47	1.24	0.43	0.36	16.7
GORRING, M. L.; BARTH, M. G., 2001	TC-2A	GEOROC	-67.555	-48.1233	IGNEOUS	VOLCANIC	NOT-GIVEN	3.95	3	50.4586	1.89593	14.6566				0.14	7.68078	8.40474	4.09696	0.792844	0.4
GORRING, M. L.; KAY, S. M.; ZEITLER, P. K.; RAMOS, V. A.; RUBIOLO, D.; FERNANDEZ, M. I.; PANZA, J. L., 1997	CD-2A	GEOROC	-68.85	-47.5833	IGNEOUS	VOLCANIC	NOT-GIVEN	3.95	3	48.66	2.23	14.28				0.22	7.79	8.79	4.48	1.52	0.79
GORRING, M. L.; KAY, S. M.; ZEITLER, P. K.; RAMOS, V. A.; RUBIOLO, D.; FERNANDEZ, M. I.; PANZA, J. L., 1997	GB-5A	GEOROC	-68.925	-48.4133	IGNEOUS	VOLCANIC	NOT-GIVEN	3.95	3	51.19	2.03	15.2				0.13	7.73	8.44	3.74	0.75	0.28
GORRING, M. L.; KAY, S. M.; ZEITLER, P. K.; RAMOS, V. A.; RUBIOLO, D.; FERNANDEZ, M. I.; PANZA, J. L., 1997	TC-2A	GEOROC	-67.555	-48.1233	IGNEOUS	VOLCANIC	NOT-GIVEN	3.95	3	50.46										0.79
HERNANDO, I. R.; ARAGON, E.; FREI, R.; GONZALEZ, P. D.; SPAKMAN, W., 2014	PM 45	GEOROC	-69.3314	-36.3024	IGNEOUS	VOLCANIC	BASALT	1.305	2	49.04	1.864	16.92	10.71			0.155	6.44	9.11	3.72	1.49	0.49		20.6
HERNANDO, I. R.; ARAGON, E.; FREI, R.; GONZALEZ, P. D.; SPAKMAN, W., 2014	PM 46	GEOROC	-69.3956	-36.3378	IGNEOUS	VOLCANIC	BASALT	1.305	2	49.13	1.975	16.61	10.17			0.153	5.72	9.3	3.74	1.56	0.43	0.02	19.5
HERNANDO, I. R.; ARAGON, E.; FREI, R.; GONZALEZ, P. D.; SPAKMAN, W., 2014	PM 9	GEOROC	-69.1158	-36.4046	IGNEOUS	VOLCANIC	BASALT	1.305	2	49.69	2.058	17.41	10.5			0.157	4.45	8.71	4.15	1.83	0.56		26.3
HERNANDO, I. R.; ARAGON, E.; FREI, R.; GONZALEZ, P. D.; SPAKMAN, W., 2014	PMC 104	GEOROC	-69.3049	-36.3794	IGNEOUS	VOLCANIC	BASALT	1.305	2	48.33	2.28	17.65	11.01			0.164	4.62	9.34	4.11	1.44	0.61		27
HERNANDO, I. R.; ARAGON, E.; FREI, R.; GONZALEZ, P. D.; SPAKMAN, W., 2014	PMC 137	GEOROC	-69.4289	-36.4298	IGNEOUS	VOLCANIC	BASALT	1.305	2	46.94	2.062	17.41	10.78			0.159	6.76	10.46	3.56	1.22	0.52		24
HERNANDO, I. R.; ARAGON, E.; FREI, R.; GONZALEZ, P. D.; SPAKMAN, W., 2014	PY 13	GEOROC	-69.0582	-36.3958	IGNEOUS	VOLCANIC	BASALT	1.305	2	48.15	2.073	17.57	10.74			0.162	4.64	9.07	4.13	1.76	0.68		27
HERNANDO, I. R.; ARAGON, E.; FREI, R.; GONZALEZ, P. D.; SPAKMAN, W., 2014	PY 14	GEOROC	-69.0427	-36.3906	IGNEOUS	VOLCANIC	BASALT	1.305	2	48.87	2.118	17.88	10.86			0.165	4.71	9.14	4.08	1.74	0.67		27
HERNANDO, I. R.; ARAGON, E.; FREI, R.; GONZALEZ, P. D.; SPAKMAN, W., 2014	PY 15	GEOROC	-69.0415	-36.3871	IGNEOUS	VOLCANIC	BASALT	1.305	2	46.52	2.358	17.4	12.17			0.168	5.89	10.3	3.37	0.94	0.51	0.19	16
HERNANDO, I. R.; ARAGON, E.; FREI, R.; GONZALEZ, P. D.; SPAKMAN, W., 2014	PY 5	GEOROC	-69.0782	-36.3026	IGNEOUS	VOLCANIC	BASALT	1.305	2	48.69	2.4	17.59	11.18			0.166	5.03	9.35	3.9	1.72	0.59	0.33	27
HERNANDO, I. R.; ARAGON, E.; FREI, R.; GONZALEZ, P. D.; SPAKMAN, W., 2014	STA 16	GEOROC	-69.3502	-36.3855	IGNEOUS	VOLCANIC	BASALT	1.305	2	47.21	2.307	16.23	12.46			0.182	6.27	9.78	3.57	1.24	0.53		19
HERNANDO, I. R.; ARAGON, E.; FREI, R.; GONZALEZ, P. D.; SPAKMAN, W., 2014	STA 26	GEOROC	-69.2874	-36.3112	IGNEOUS	VOLCANIC	BASALT	1.305	2	47.16	2.271	17.8	11.26			0.168	5.13	9.18	4.14	1.47	0.73		26
HERNANDO, I. R.; ARAGON, E.; FREI, R.; GONZALEZ, P. D.; SPAKMAN, W., 2014	STA 3	GEOROC	-69.3004	-36.3237	IGNEOUS	VOLCANIC	BASALT	1.305	2	47.18	2.085	16.45	11.8			0.164	7.35	11.05	3.22	0.89	0.35	0.45	15
HERNANDO, I. R.; ARAGON, E.; FREI, R.; GONZALEZ, P. D.; SPAKMAN, W., 2014	STA 50	GEOROC	-69.275	-36.4932	IGNEOUS	VOLCANIC	BASALT	1.305	2	51.88	2.054	16.93	9.14			0.166	2.96	7.23	4.43	2.65	0.95	1.46	43
HERNANDO, I. R.; ARAGON, E.; FREI, R.; GONZALEZ, P. D.; SPAKMAN, W., 2014	STA 8	GEOROC	-69.3245	-36.3346	IGNEOUS	VOLCANIC	BASALT	1.305	2	47.22	1.774	17.31	11.35			0.17	6.59	11.06	3.37	1.06	0.43		14
HERNANDO, I. R.; LLAMBIAS, E. J.; GONZALES, P. D., 2012	PM-45	GEOROC	-69.3314	-36.3024	IGNEOUS	VOLCANIC	BASALT	1.305	2	49.04	1.864	16.92	10.71			0.155	6.44	9.11	3.72	1.49	0.49
HERNANDO, I. R.; LLAMBIAS, E. J.; GONZALES, P. D., 2012	PM-46	GEOROC	-69.3956	-36.3378	IGNEOUS	VOLCANIC	BASALT	1.305	2	49.13	1.975	16.61	10.17			0.153	5.72	9.3	3.74	1.56	0.43	0.02
HERNANDO, I. R.; LLAMBIAS, E. J.; GONZALES, P. D., 2012	PY 13	GEOROC	-69.0582	-36.3958	IGNEOUS	VOLCANIC	BASALT	1.305	2	48.15	2.073	17.57	10.74			0.162	4.64	9.07	4.13	1.76	0.68
HERNANDO, I. R.; LLAMBIAS, E. J.; GONZALES, P. D., 2012	PY 15	GEOROC	-69.0415	-36.3871	IGNEOUS	VOLCANIC	BASALT	1.305	2	46.52	2.358	17.4	12.17			0.168	5.89	10.3	3.37	0.94	0.51	0.19
HERNANDO, I. R.; LLAMBIAS, E. J.; GONZALES, P. D., 2012	PY 5	GEOROC	-69.0782	-36.3026	IGNEOUS	VOLCANIC	BASALT	1.305	2	48.69	2.4	17.59	11.18			0.166	5.03	9.35	3.9	1.72	0.59	0.33
HERNANDO, I. R.; LLAMBIAS, E. J.; GONZALES, P. D., 2012	STA 16	GEOROC	-69.3502	-36.3855	IGNEOUS	VOLCANIC	BASALT	1.305	2	47.21	2.307	16.23	12.46			0.182	6.27	9.78	3.57	1.24	0.53
HERNANDO, I. R.; LLAMBIAS, E. J.; GONZALES, P. D., 2012	STA 26	GEOROC	-69.2874	-36.3112	IGNEOUS	VOLCANIC	BASALT	1.305	2	47.16	2.271	17.8	11.26			0.168	5.13	9.18	4.14	1.47	0.73
HERNANDO, I. R.; LLAMBIAS, E. J.; GONZALES, P. D., 2012	STA 50	GEOROC	-69.275	-36.4932	IGNEOUS	VOLCANIC	NOT-GIVEN	1.305	2	51.88	2.054	16.93	9.14			0.166	2.96	7.23	4.43	2.65	0.95	1.46
HERNANDO, I. R.; LLAMBIAS, E. J.; GONZALES, P. D., 2012	STA 8	GEOROC	-69.3245	-36.3346	IGNEOUS	VOLCANIC	BASALT	1.305	2	47.22	1.774	17.31	11.35			0.17	6.59	11.06	3.37	1.06	0.43
HOLE, M. J.; SAUNDERS, A. D.; ROGERS, G.; SYKES, M. A., 1994	D.8711.1	GEOROC	-57.75	-64.2	IGNEOUS	VOLCANIC	BASALT	2.22	4	46.74	1.91	14.51	11.55			0.15	9.91	8.65	3.08	1.39	0.44	2.5	29
HOLE, M. J.; SAUNDERS, A. D.; ROGERS, G.; SYKES, M. A., 1994	D.8725.1	GEOROC	-57.75	-64.2	IGNEOUS	VOLCANIC	BASALT	2.22	4	47.79	1.7	14.84	12.9			0.16	9.65	8.82	3.01	0.9	0.35		21
HOLE, M. J.; SAUNDERS, A. D.; ROGERS, G.; SYKES, M. A., 1994	D.8728.1	GEOROC	-57.75	-64.2	IGNEOUS	VOLCANIC	HAWAIITE	2.22	4	49.68	2	16.44	9.82			0.14	5.12	7.77	4.42	2.16	0.67	1.3	44
HOLE, M. J.; SAUNDERS, A. D.; ROGERS, G.; SYKES, M. A., 1994	D.8730.1	GEOROC	-57.75	-64.2	IGNEOUS	VOLCANIC	HAWAIITE	2.685	5	48.84	1.7	15.84	12.59			0.17	7.24	7.37	3.78	1.63	0.6	0.13	32
HOLE, M. J.; SAUNDERS, A. D.; ROGERS, G.; SYKES, M. A., 1994	D.8749.1	GEOROC	-57.75	-64.2	IGNEOUS	VOLCANIC	BASALT	2.685	5	47.78	1.86	14.91	12.83			0.17	8.45	8.98	3.34	0.83	0.34	0.1	23
HOLE, M. J.; SAUNDERS, A. D.; ROGERS, G.; SYKES, M. A., 1994	D.8814.1	GEOROC	-57.75	-64.2	IGNEOUS	VOLCANIC	HAWAIITE	2.685	5	49.52	2.79	14.94	11.64			0.17	3.04	7.36	4.81	2.4	0.78	2.34	59
HOLE, M. J.; SAUNDERS, A. D.; ROGERS, G.; SYKES, M. A., 1994	D.8818.1	GEOROC	-57.75	-64.2	IGNEOUS	VOLCANIC	BASALT	2.18	4	48.86	1.84	16.63	10.38			0.14	7.06	8.12	3.99	1.75	0.54	0.64	38
HOLE, M. J.; SAUNDERS, A. D.; ROGERS, G.; SYKES, M. A., 1994	D.8819.1	GEOROC	-57.75	-64.2	IGNEOUS	VOLCANIC	HAWAIITE	1.235	2	49.39	1.86	16.36	10.78			0.14	6.52	8.03	4.27	1.51	0.59	0.53	42
HOLE, M. J.; SAUNDERS, A. D.; ROGERS, G.; SYKES, M. A., 1994	D.8822.1	GEOROC	-57.75	-64.2	IGNEOUS	VOLCANIC	HAWAIITE	1.235	2	48.78	1.93	16.68	11.34			0.14	6.26	8.93	3.91	1.26	0.44		26
HOLE, M. J.; SAUNDERS, A. D.; ROGERS, G.; SYKES, M. A., 1994	D.8826.3	GEOROC	-57.75	-64.2	IGNEOUS	VOLCANIC	BASALT	2.575	5	47.43	1.88	15.65	11.7			0.16	8.22	8.99	3.56	0.95	0.35	1.01	24
HOLE, M. J.; SAUNDERS, A. D.; ROGERS, G.; SYKES, M. A., 1994	D.8838.1	GEOROC	-57.75	-64.2	IGNEOUS	VOLCANIC	BASANITE	3.25	6	48.99	2.06	17.1	9.68			0.13	4.66	7.82	4.56	2.47	0.76	1.82	56
HOLM, P. M.; SOAGER, N.; ALFASTSEN, M.; BERTOTTO, G. W., 2016	123964	GEOROC	-69.0848	-34.6378	IGNEOUS	VOLCANIC	BASALT	1.305	2	48.4	1.71	16.53	11.47			0.16	6.54	10.62	3.52	1.03	0.43		11.21
HOLM, P. M.; SOAGER, N.; ALFASTSEN, M.; BERTOTTO, G. W., 2016	123965	GEOROC	-69.031	-34.5923	IGNEOUS	VOLCANIC	BASALT	1.305	2	48.38	1.57	14.97	11.67			0.16	9.84	9.36	3.18	1.07	0.34		10.48
HOLM, P. M.; SOAGER, N.; ALFASTSEN, M.; BERTOTTO, G. W., 2016	126051	GEOROC	-69.0282	-34.2503	IGNEOUS	VOLCANIC	BASALT	1.305	2	45.97	1.51	15.28	10.85			0.18	11.2	10.56	3.41	0.72	0.54	0.8	16.39
HOLM, P. M.; SOAGER, N.; ALFASTSEN, M.; BERTOTTO, G. W., 2016	126077	GEOROC	-68.8604	-34.4785	IGNEOUS	VOLCANIC	BASALT	1.305	2	45.39	1.34	15.24	11.81			0.2	11.28	11.05	2.31	0.98	0.56	1.2	10.99
HOLM, P. M.; SOAGER, N.; ALFASTSEN, M.; BERTOTTO, G. W., 2016	126078	GEOROC	-68.8693	-34.4692	IGNEOUS	VOLCANIC	BASALT	1.305	2	47.48	1.58	14.87	11.19			0.17	6.67	12.12	3.04	1.34	0.56	3.9	12.76
HOLM, P. M.; SOAGER, N.; ALFASTSEN, M.; BERTOTTO, G. W., 2016	126083	GEOROC	-69.2658	-34.5403	IGNEOUS	VOLCANIC	BASALT	1.305	2	48.88	1.32	15.43	10.13			0.17	9.46	10.2	2.9	1.36	0.46	0.7	10.92
HOLM, P. M.; SOAGER, N.; ALFASTSEN, M.; BERTOTTO, G. W., 2016	126085	GEOROC	-69.421	-34.7642	IGNEOUS	VOLCANIC	BASALT	1.305	2	47.48	1.81	17.19	10.97			0.18	6.79	10.7	3.14	1.62	0.57	0.3	15.12
HOLM, P. M.; SOAGER, N.; ALFASTSEN, M.; BERTOTTO, G. W., 2016	127001	GEOROC	-68.815	-34.818	IGNEOUS	VOLCANIC	BASALT	1.305	2	45.51	1.43	15.77	10.9			0.17	9.38	12.27	3.28	1.13	0.47	1.7	13.13
HOLM, P. M.; SOAGER, N.; ALFASTSEN, M.; BERTOTTO, G. W., 2016	127307	GEOROC	-68.5571	-34.5935	IGNEOUS	VOLCANIC	BASALT	1.305	2	48.21	1.43	15.02	11.28			0.16	10.03	10.05	3.01	1.01	0.34	0.8	11.52
HOLM, P. M.; SOAGER, N.; ALFASTSEN, M.; BERTOTTO, G. W., 2016	127311	GEOROC	-69.0944	-34.2785	IGNEOUS	VOLCANIC	BASALT	1.305	2	45.27	1.38	15.29	11.17			0.18	10.87	11.54	2.98	1.07	0.49	1.1	9.48
HOLM, P. M.; SOAGER, N.; ALFASTSEN, M.; BERTOTTO, G. W., 2016	127312	GEOROC	-68.9274	-33.9871	IGNEOUS	VOLCANIC	BASALT	1.305	2	49.74	1.4	15.95	9.38			0.17	6.72	11.44	3.5	1.64	0.46	2.6	17.36
HOLM, P. M.; SOAGER, N.; ALFASTSEN, M.; BERTOTTO, G. W., 2016	127318	GEOROC	-68.7543	-34.0697	IGNEOUS	VOLCANIC	BASALT	1.305	2	45.67	1.46	15.38	10.64			0.19	10.49	11.13	3.11	1.42	0.82	0.5	20.4
HOLM, P. M.; SOAGER, N.; ALFASTSEN, M.; BERTOTTO, G. W., 2016	127323	GEOROC	-68.7434	-34.0772	IGNEOUS	VOLCANIC	BASALT	1.305	2	45.53	1.41	14.88	10.88			0.19	10.06	11.88	3.24	1.41	0.85	2.2	18.11
HOLM, P. M.; SOAGER, N.; ALFASTSEN, M.; BERTOTTO, G. W., 2016	127327	GEOROC	-68.8265	-34.4934	IGNEOUS	VOLCANIC	BASALT	1.305	2	47.4	1.44	15.72	10.87			0.18	8.77	11.1	3.04	1.24	0.47	0.2	11.77
HOLM, P. M.; SOAGER, N.; ALFASTSEN, M.; BERTOTTO, G. W., 2016	127424	GEOROC	-69.0251	-34.2505	IGNEOUS	VOLCANIC	BASALT	1.305	2	45.93	1.56	15.81	11.3			0.18	11.01	11.21	3.15	1.42	0.57	0.9	16.49
HOLM, P. M.; SOAGER, N.; ALFASTSEN, M.; BERTOTTO, G. W., 2016	127437	GEOROC	-69.1416	-34.5872	IGNEOUS	VOLCANIC	BASALT	1.305	2	47.8	1.44	16.02	11.13			0.18	9.5	11.15	2.99	1.17	0.38	1	9.27
JACQUES, G.; HOERNLE, K. A.; GILL, J. B.; WEHRMANN, H.; BINDEMAN, I. N.; LARA, L. E., 2014	CL 430	GEOROC	-70.78	-39.98	IGNEOUS	VOLCANIC	BASALT	0.0049	0	47.19	1.71	16.06				0.18	8.37	9.22	3.63	1.5	0.49		20.21
JACQUES, G.; HOERNLE, K. A.; GILL, J. B.; WEHRMANN, H.; BINDEMAN, I. N.; LARA, L. E., 2014	CL 431	GEOROC	-70.22	-41.04	IGNEOUS	VOLCANIC	BASALT	0.0049	0	47.85	1.98	16.23				0.15	7.56	9.2	3.98	1.31	0.36		22.22
JACQUES, G.; HOERNLE, K. A.; GILL, J. B.; WEHRMANN, H.; BINDEMAN, I. N.; LARA, L. E., 2014	CL 433	GEOROC	-70.14	-41.77	IGNEOUS	VOLCANIC	BASALT	0.0049	0	47.86	1.55	16.04				0.16	8.78	9.37	3.3	1.12	0.29	0.3	11.6
JACQUES, G.; HOERNLE, K. A.; GILL, J. B.; WEHRMANN, H.; BINDEMAN, I. N.; LARA, L. E., 2014	CL 434	GEOROC	-70.05	-42.14	IGNEOUS	VOLCANIC	BASALT	0.0049	0	48.77	1.74	15.45				0.15	8.28	8.05	3.76	1.26	0.38	0.18	23.65
JACQUES, G.; HOERNLE, K. A.; GILL, J. B.; WEHRMANN, H.; BINDEMAN, I. N.; LARA, L. E., 2014	CL 437	GEOROC	-70.21	-42.07	IGNEOUS	VOLCANIC	BASALT	0.0049	0	48.53	1.92	16.42				0.14	6.9	9.3	3.67	1.56	0.42	0.33	27.84
JACQUES, G.; HOERNLE, K. A.; GILL, J. B.; WEHRMANN, H.; BINDEMAN, I. N.; LARA, L. E., 2014	CL 475B	GEOROC	-70.31	-39.11	IGNEOUS	VOLCANIC	BASALT	0.0049	0	50.69	1.59	17.33				0.15	6.47	8.08	3.93	1.62	0.47		16.87
JACQUES, G.; HOERNLE, K. A.; GILL, J. B.; WEHRMANN, H.; BINDEMAN, I. N.; LARA, L. E., 2014	CL 481	GEOROC	-70.75	-39.99	IGNEOUS	VOLCANIC	BASALT	0.0049	0	48.84	1.77	16.92				0.16	6.22	9.49	3.82	1.14	0.32		17.06
JACQUES, G.; HOERNLE, K. A.; GILL, J. B.; WEHRMANN, H.; BINDEMAN, I. N.; LARA, L. E., 2014	CL 482	GEOROC	-70.67	-41.45	IGNEOUS	VOLCANIC	BASALT	0.0049	0	47.32	1.73	16.3				0.16	8.22	8.67	3.78	1.94	0.47	0.22	17.02
LE MASURIER, W. E.; THOMSON, J. W., 1990	27788	GEOROC	-55.77	-63.58	IGNEOUS	VOLCANIC	BASALT	0.3	0	46.41	2.6	16.33		2.18	7.83	0.16	8.11	9.6	4.3	1.34	0.83
LE MASURIER, W. E.; THOMSON, J. W., 1990	27812	GEOROC	-57.87	-63.73	IGNEOUS	VOLCANIC	HAWAIITE	1.6	0	48.28	2.57	15.37		2.39	8.15	0.18	7.26	9.75	3.97	1.42	0.5
LE MASURIER, W. E.; THOMSON, J. W., 1990	27827	GEOROC	-55.97	-63.48	IGNEOUS	VOLCANIC	HAWAIITE	1.1	0	47.99	2.65	16.58		1.64	8.36	0.18	6.2	9.94	4.09	1.58	0.52
LE MASURIER, W. E.; THOMSON, J. W., 1990	27831	GEOROC	-57	-63.6	IGNEOUS	VOLCANIC	HAWAIITE	1.1	0	47.64	1.86	15.25		2.05	8.82	0.18	9.66	8.49	3.71	1.26	0.44
LE MASURIER, W. E.; THOMSON, J. W., 1990	D.3302.1	GEOROC	-57	-63.6	IGNEOUS	VOLCANIC	BASALT	1.1	0	48.85	1.84	15.58		1.76	8.83	0.15	8.62	8.15	3.76	1.17	0.47
LE MASURIER, W. E.; THOMSON, J. W., 1990	D.4691.1	GEOROC	-59.5	-65	IGNEOUS	VOLCANIC	BASALT	1.5	0	50.85	2.32	14.93	11.44			0.2	5.9	8.47	3.58	1.19	0.27		25
LE MASURIER, W. E.; THOMSON, J. W., 1990	R.217.1	GEOROC	-60.92	-66.25	IGNEOUS	VOLCANIC	BASALT	1.15	1	49.25	1.66	14.78	12.32			0.16	8.75	8.34	3.83	0.74	0.27		27
LE MASURIER, W. E.; THOMSON, J. W., 1990	R.217.2	GEOROC	-60.92	-66.25	IGNEOUS	VOLCANIC	BASALT	1.15	1	50.95	1.83	14.92	11.54			0.15	6.75	9.13	4.24	0.83	0.3	0.27	33
LE MASURIER, W. E.; THOMSON, J. W., 1990	R.217.4	GEOROC	-60.92	-66.25	IGNEOUS	VOLCANIC	BASALT	1.15	1	50.18	1.72	14.35	12.2			0.16	8.2	8.65	3.5	0.61	0.23		21
LE MASURIER, W. E.; THOMSON, J. W., 1990	R.217.9	GEOROC	-60.92	-66.25	IGNEOUS	VOLCANIC	BASALT	1.15	1	50.89	1.69	14.68	11.54			0.15	7.55	8.45	4.25	0.79	0.31		30
MARCHETTI, D. W.; HYNEK, S. A.; CERLING, T. E., 2014	PMNW-01	GEOROC	-69.6206	-36.3362	IGNEOUS	VOLCANIC	BASALT	1.305	2	47.33	1.84	16.73	10.94			0.16	7.34	10	3.13	1.28	0.47	0.6
MARCHETTI, D. W.; HYNEK, S. A.; CERLING, T. E., 2014	PMNW-02	GEOROC	-69.6199	-36.3363	IGNEOUS	VOLCANIC	BASALT	1.305	2	47.55	1.88	17.02	10.65			0.16	6.9	10.36	3.15	1.28	0.48
MARCHETTI, D. W.; HYNEK, S. A.; CERLING, T. E., 2014	RG-02	GEOROC	-69.6636	-36.3129	IGNEOUS	VOLCANIC	BASALT	1.305	2	45.27	1.81	15.82	10.59			0.16	6.97	11.41	3.02	0.89	0.37	2.27
MARCHETTI, D. W.; HYNEK, S. A.; CERLING, T. E., 2014	RG-03	GEOROC	-69.6633	-36.3129	IGNEOUS	VOLCANIC	BASALT	1.305	2	46.42	1.89	16.33	11			0.17	7.24	10.58	3.13	0.93	0.38	0.92
MARCHETTI, D. W.; HYNEK, S. A.; CERLING, T. E., 2014	RG-04	GEOROC	-69.6664	-36.3124	IGNEOUS	VOLCANIC	BASALT	1.305	2	47.44	1.81	16.31	11.19			0.16	7.58	10.31	3.19	0.77	0.32
MARCHETTI, D. W.; HYNEK, S. A.; CERLING, T. E., 2014	RG-05	GEOROC	-69.6465	-36.3281	IGNEOUS	VOLCANIC	HAWAIITE	1.305	2	48.12	1.91	16.5	10.52			0.17	6.21	9.55	3.77	1.44	0.5	0.94
MASSAFERRO, G. I.; HALLER, MIGUEL J.; D^ORAZIO, M.; ALRIC, V. I., 2006	GA 18A	GEOROC	-69.8644	-42.1867	IGNEOUS	VOLCANIC	HAWAIITE	1.305	2	47.19	2.01	15.41	11.33			0.15	7.86	8.82	3.92	1.81	0.5	1.2	29.6
MASSAFERRO, G. I.; HALLER, MIGUEL J.; D^ORAZIO, M.; ALRIC, V. I., 2006	GA 23	GEOROC	-69.8192	-42.2283	IGNEOUS	VOLCANIC	HAWAIITE	1.305	2	48.5	1.95	15.99	11.57			0.15	7.6	8.94	3.9	1.59	0.43		25.1
MASSAFERRO, G. I.; HALLER, MIGUEL J.; D^ORAZIO, M.; ALRIC, V. I., 2006	GA 29	GEOROC	-70.1569	-42.0525	IGNEOUS	VOLCANIC	TRACHYBASALT	1.305	2	48.73	2.09	15.86	11.21			0.15	8.1	7.87	3.89	2.09	0.53		36
MASSAFERRO, G. I.; HALLER, MIGUEL J.; D^ORAZIO, M.; ALRIC, V. I., 2006	GA 29/R	GEOROC	-70.1569	-42.0525	IGNEOUS	VOLCANIC	TRACHYBASALT	1.305	2	48.77	2.09	15.85	11.24			0.15	8.16	7.89	3.88	2.08	0.54		38
MASSAFERRO, G. I.; HALLER, MIGUEL J.; D^ORAZIO, M.; ALRIC, V. I., 2006	GA 3	GEOROC	-69.9989	-42.0544	IGNEOUS	VOLCANIC	BASALT	1.305	2	49.94	1.75	16.3	10.98			0.15	6.97	9.05	3.8	1.2	0.52		15
MASSAFERRO, G. I.; HALLER, MIGUEL J.; D^ORAZIO, M.; ALRIC, V. I., 2006	GA 32	GEOROC	-70.2356	-41.9086	IGNEOUS	VOLCANIC	HAWAIITE	1.305	2	48.34	2.03	15.3	11.77			0.15	8.68	8.02	4.19	1.95	0.58		37
MASSAFERRO, G. I.; HALLER, MIGUEL J.; D^ORAZIO, M.; ALRIC, V. I., 2006	GA 34	GEOROC	-70.22	-41.9108	IGNEOUS	VOLCANIC	HAWAIITE	1.305	2	48.88	1.91	15.54	11.05			0.14	7.94	7.78	4.12	1.91	0.49	0.23	32.2
MASSAFERRO, G. I.; HALLER, MIGUEL J.; D^ORAZIO, M.; ALRIC, V. I., 2006	GA 36	GEOROC	-70.1236	-41.9081	IGNEOUS	VOLCANIC	BASANITE	1.305	2	46.52	2.09	15.14	12.48			0.17	9.01	8.58	3.92	2.04	0.58		43
MASSAFERRO, G. I.; HALLER, MIGUEL J.; D^ORAZIO, M.; ALRIC, V. I., 2006	GA 3E	GEOROC	-69.9989	-42.0544	IGNEOUS	VOLCANIC	BASANITE	1.305	2	47.66	2.22	15.97	11.25			0.15	7.5	7.37	4.56	2.55	0.71	0.36	45
MASSAFERRO, G. I.; HALLER, MIGUEL J.; D^ORAZIO, M.; ALRIC, V. I., 2006	GA 40	GEOROC	-70.2225	-42.1122	IGNEOUS	VOLCANIC	HAWAIITE	1.305	2	48.66	1.9	15.76	11.14			0.16	8.73	8.23	3.75	1.62	0.45		28.3
MASSAFERRO, G. I.; HALLER, MIGUEL J.; D^ORAZIO, M.; ALRIC, V. I., 2006	GA 43	GEOROC	-70.1853	-42.0094	IGNEOUS	VOLCANIC	HAWAIITE	1.305	2	49.27	1.93	16.71	10.7			0.14	6.45	8.79	4.25	1.82	0.5		25.5
MASSAFERRO, G. I.; HALLER, MIGUEL J.; D^ORAZIO, M.; ALRIC, V. I., 2006	GA 47	GEOROC	-70.4319	-42.0581	IGNEOUS	VOLCANIC	BASANITE	1.305	2	46.57	2.28	16.02	11.97			0.16	8.2	8.17	4.5	2.38	0.63		37
MASSAFERRO, G. I.; HALLER, MIGUEL J.; D^ORAZIO, M.; ALRIC, V. I., 2006	GA 48B	GEOROC	-69.8633	-42.8633	IGNEOUS	VOLCANIC	BASANITE	1.305	2	45.61	2.28	15.71	11.9			0.16	8.14	8.1	4.34	2.41	0.65		40
MASSAFERRO, G. I.; HALLER, MIGUEL J.; D^ORAZIO, M.; ALRIC, V. I., 2006	GA 48L	GEOROC	-69.8644	-42.1867	IGNEOUS	VOLCANIC	BASANITE	1.305	2	45.34	2.17	15.46	12.01			0.16	8.04	7.93	4.35	2.31	0.64	0.73	37
MASSAFERRO, G. I.; HALLER, MIGUEL J.; D^ORAZIO, M.; ALRIC, V. I., 2006	GA 49	GEOROC	-69.8481	-42.2339	IGNEOUS	VOLCANIC	TRACHYBASALT	1.305	2	47.78	1.54	15.41	11.1			0.15	7.83	9.07	3.45	2.01	0.42	0.4	27.8
MASSAFERRO, G. I.; HALLER, MIGUEL J.; D^ORAZIO, M.; ALRIC, V. I., 2006	GA 51	GEOROC	-69.9311	-42.14	IGNEOUS	VOLCANIC	BASANITE	1.305	2	46.58	2.46	14.98	11.39			0.15	7.81	8.14	4.05	2.53	0.62	0.07	52
MASSAFERRO, G. I.; HALLER, MIGUEL J.; D^ORAZIO, M.; ALRIC, V. I., 2006	GA 53	GEOROC	-69.9214	-42.1436	IGNEOUS	VOLCANIC	TRACHYBASALT	1.305	2	47.03	1.87	14.97	11.65			0.15	8.36	8.75	3.42	2.15	0.51	0.53	39
MASSAFERRO, G. I.; HALLER, MIGUEL J.; D^ORAZIO, M.; ALRIC, V. I., 2006	GA 55	GEOROC	-70.2231	-42.1294	IGNEOUS	VOLCANIC	TRACHYBASALT	1.305	2	48.14	1.62	15.01	11.06			0.14	8.85	8.1	3.44	2.01	0.41		30.2
MASSAFERRO, G. I.; HALLER, MIGUEL J.; D^ORAZIO, M.; ALRIC, V. I., 2006	GA 56	GEOROC	-70.2794	-42.1461	IGNEOUS	VOLCANIC	TRACHYBASALT	1.305	2	47.68	1.96	16.63	10.57			0.14	6.32	8.89	3.95	2.22	0.51	0.18	40
MASSAFERRO, G. I.; HALLER, MIGUEL J.; D^ORAZIO, M.; ALRIC, V. I., 2006	GA 57	GEOROC	-70.2664	-42.1497	IGNEOUS	VOLCANIC	TRACHYBASALT	1.305	2	47.84	1.98	16.64	10.45			0.14	6.26	8.92	3.95	2.26	0.53		40
MASSAFERRO, G. I.; HALLER, MIGUEL J.; D^ORAZIO, M.; ALRIC, V. I., 2006	GA 58	GEOROC	-70.2244	-42.105	IGNEOUS	VOLCANIC	TRACHYBASALT	1.305	2	47.55	1.74	15.55	10.83			0.14	7.8	8.91	3.59	2.04	0.42	0.49	29.5
MASSAFERRO, G. I.; HALLER, MIGUEL J.; DOSTAL, J.; PECSKAY, Z.; PREZ, H.; MEISTER, C.; ALRIC, V. I., 2014	CUY-5	GEOROC	-68.5	-39.8	IGNEOUS	VOLCANIC	BASALT	2.65	5	50.58	0.76	11.86	10.28			0.17	11.51	12.04	1.96	0.66	0.2		14.2
MASSAFERRO, G. I.; HALLER, MIGUEL J.; DOSTAL, J.; PECSKAY, Z.; PREZ, H.; MEISTER, C.; ALRIC, V. I., 2014	J-16A	GEOROC	-70.1	-41	IGNEOUS	VOLCANIC	BASALT	2.65	5	47.68	1.95	15.66	11.76			0.18	7.63	9.09	3.7	1.14	0.39	0.66	21.4
MASSAFERRO, G. I.; HALLER, MIGUEL J.; DOSTAL, J.; PECSKAY, Z.; PREZ, H.; MEISTER, C.; ALRIC, V. I., 2014	J-17	GEOROC	-70.1	-41	IGNEOUS	VOLCANIC	BASALT	2.65	5	46.03	2.02	14.32	9.67			0.19	8.92	9.38	3.76	3.73	0.88		78
MASSAFERRO, G. I.; HALLER, MIGUEL J.; DOSTAL, J.; PECSKAY, Z.; PREZ, H.; MEISTER, C.; ALRIC, V. I., 2014	J-18	GEOROC	-70	-42	IGNEOUS	VOLCANIC	BASALT	2.65	5	48.76	2.59	14.56	9.95			0.18	7.11	9.1	3.94	1.57	0.61	0.11	60.4
MASSAFERRO, G. I.; HALLER, MIGUEL J.; DOSTAL, J.; PECSKAY, Z.; PREZ, H.; MEISTER, C.; ALRIC, V. I., 2014	J-5	GEOROC	-70	-42	IGNEOUS	VOLCANIC	BASALT	2.65	5	48.89	2.55	14.63	10.01			0.18	7.45	9.12	4.15	1.54	0.61		77
MASSAFERRO, G. I.; HALLER, MIGUEL J.; DOSTAL, J.; PECSKAY, Z.; PREZ, H.; MEISTER, C.; ALRIC, V. I., 2014	J-8	GEOROC	-70	-41.4	IGNEOUS	VOLCANIC	BASALT	2.65	5	47.63	2.1	15.43	11.2			0.16	8.49	8.19	3.36	1.72	0.46		33.3
MASSAFERRO, G. I.; HALLER, MIGUEL J.; DOSTAL, J.; PECSKAY, Z.; PREZ, H.; MEISTER, C.; ALRIC, V. I., 2014	MS-72	GEOROC	-68.9549	-45.2566	IGNEOUS	VOLCANIC	BASALT	2.65	5	46.82	2.89	14.87	10.56			0.17	7.03	9.61	3.99	2.09	0.69	0.18	63.3
MASSAFERRO, G. I.; HALLER, MIGUEL J.; DOSTAL, J.; PECSKAY, Z.; PREZ, H.; MEISTER, C.; ALRIC, V. I., 2014	P-19	GEOROC	-69.288	-42.2624	IGNEOUS	VOLCANIC	BASALT	2.65	5	45.81	2.81	13.77	11.42			0.19	7.74	9.8	4.54	1.85	0.87	0.33	73.1
MASSAFERRO, G. I.; HALLER, MIGUEL J.; DOSTAL, J.; PECSKAY, Z.; PREZ, H.; MEISTER, C.; ALRIC, V. I., 2014	P-23	GEOROC	-69.3583	-41.7659	IGNEOUS	VOLCANIC	BASALT	2.65	5	49.21	1.87	14.65	11.35			0.13	8.55	8.2	3.26	1.41	0.41		34
MASSAFERRO, G. I.; HALLER, MIGUEL J.; DOSTAL, J.; PECSKAY, Z.; PREZ, H.; MEISTER, C.; ALRIC, V. I., 2014	P-8	GEOROC	-70.285	-41.5341	IGNEOUS	VOLCANIC	BASALT	2.65	5	48.54	1.8	18.62	10.84			0.18	3.99	7.26	4.03	2.2	0.63	0.8	26.2
MASSAFERRO, G. I.; HALLER, MIGUEL J.; DOSTAL, J.; PECSKAY, Z.; PREZ, H.; MEISTER, C.; ALRIC, V. I., 2014	P-9	GEOROC	-70.285	-41.5341	IGNEOUS	VOLCANIC	BASALT	2.65	5	48.33	1.5	15.56	11.39			0.14	7.71	9.25	3.01	1.02	0.28	0.37	12.4
MUNOZ, J. B., 1980	2913	GEOROC	-72.33	-50.7	IGNEOUS	VOLCANIC	BASALT	1.305	2	47.59	1.55	14.07		3.25	6.96	0.15	10	7.9	2.76	1.13	0.33
MUNOZ, J. B., 1980	2915	GEOROC	-72.33	-50.7	IGNEOUS	VOLCANIC	BASALT	1.305	2	50.03	1.38	14.63		3.85	6.39	0.15	8.07	8.13	2.89	1.41	0.29
MUNOZ, J. B., 1980	27112	GEOROC	-72.33	-50.7	IGNEOUS	VOLCANIC	BASALT	1.305	2	49.28	1.76	14.02				0.15	9.2	9.41	3.58	1.61	0.01
MUNOZ, J. B., 1980	2611-A	GEOROC	-72.33	-50.7	IGNEOUS	VOLCANIC	BASALT	1.305	2	49.84	1.78	14.64				0.18	8.45	8.77	3.18	1.34	0.03
MUNOZ, J. B., 1980	2611-B	GEOROC	-72.33	-50.7	IGNEOUS	VOLCANIC	BASALT	1.305	2	48.92	1.44	14.17		3.46	6.78	0.18	8.93	8.42	2.75	1.4	0.37
MUNOZ, J. B.; STERN, C. R., 1988	TC50	GEOROC	-70.15	-38.92	IGNEOUS	VOLCANIC	NOT-GIVEN	0.0049	0	48.83	1.45	16.72		3.39	5.88	0.15	8.27	8.58	3.24	2.42	0.76		21
RAMOS, V. A.; KAY, S. M., 1992	LC73	GEOROC	-71.25	-48.917	IGNEOUS	VOLCANIC	BASALT	3.95	3	51.26	2.23	16.57				0.2	5.76	6.23	4.59	2.56
RAMOS, V. A.; KAY, S. M., 1992	LT108	GEOROC	-71.25	-48.917	IGNEOUS	VOLCANIC	BASALT	3.95	3	50.2	2.1	16.49				0.22	6.01	9.01	3.44	1.02
SOAGER, N.; HOLM, P. M.; LLAMBIAS, E. J., 2013	123903	GEOROC	-69.4631	-35.7094	IGNEOUS	VOLCANIC	BASALT	1.3	2	46.977	1.535	15.075	11.041			0.157	10.037	10.019	3.27	1.002	0.417	0.09	15.1573
SOAGER, N.; HOLM, P. M.; LLAMBIAS, E. J., 2013	123904	GEOROC	-69.4584	-35.7111	IGNEOUS	VOLCANIC	BASALT	1.3	2	47.821	1.627	17.03	11.055			0.152	5.948	10.695	3.71	0.734	0.335	0.59	10.6188
SOAGER, N.; HOLM, P. M.; LLAMBIAS, E. J., 2013	123905	GEOROC	-69.4538	-35.7219	IGNEOUS	VOLCANIC	BASALT	1.3	2	46.775	1.527	15.015	11.133			0.159	10.004	9.966	3.26	0.99	0.42	0.05	9.39483
SOAGER, N.; HOLM, P. M.; LLAMBIAS, E. J., 2013	123906	GEOROC	-69.4089	-35.7521	IGNEOUS	VOLCANIC	BASALT	1.3	2	48.535	1.702	17.619	11.254			0.154	5.768	10.205	3.85	0.835	0.358		11.5645
SOAGER, N.; HOLM, P. M.; LLAMBIAS, E. J., 2013	123907	GEOROC	-69.2053	-35.6109	IGNEOUS	VOLCANIC	BASALT	1.3	2	47.406	1.473	16.833	11.208			0.162	6.891	10.934	3.46	0.794	0.335	0.17	8.46681
SOAGER, N.; HOLM, P. M.; LLAMBIAS, E. J., 2013	123908	GEOROC	-69.3176	-35.7668	IGNEOUS	VOLCANIC	BASALT	1.3	2	47.865	1.471	16.077	11.599			0.161	8.298	9.953	3.55	0.807	0.339		8.69968
SOAGER, N.; HOLM, P. M.; LLAMBIAS, E. J., 2013	123909	GEOROC	-69.2697	-35.7885	IGNEOUS	VOLCANIC	BASALT	1.3	2	47.63	1.39	16.621	10.639			0.163	7.879	10.544	3.72	0.985	0.378		10.6428
SOAGER, N.; HOLM, P. M.; LLAMBIAS, E. J., 2013	123910	GEOROC	-69.2578	-35.7759	IGNEOUS	VOLCANIC	BASALT	1.3	2	48.815	1.717	17.217	10.971			0.159	5.967	10.048	3.72	1.042	0.414		14.9678
SOAGER, N.; HOLM, P. M.; LLAMBIAS, E. J., 2013	123911	GEOROC	-69.1745	-35.7583	IGNEOUS	VOLCANIC	BASALT	1.3	2	49.3	1.512	15.657	11.667			0.153	8.43	8.987	3.36	0.721	0.253		8.00995
SOAGER, N.; HOLM, P. M.; LLAMBIAS, E. J., 2013	123912	GEOROC	-69.5104	-35.6086	IGNEOUS	VOLCANIC	BASALT	1.3	2	47.046	1.815	16.407	11.41			0.155	6.909	10.758	3.22	0.95	0.386	0.52	15.693
SOAGER, N.; HOLM, P. M.; LLAMBIAS, E. J., 2013	123916	GEOROC	-69.6804	-36.3212	IGNEOUS	VOLCANIC	BASALT	1.3	2	47.961	1.864	16.702	11.09			0.153	7.104	10.386	3.19	0.911	0.356		14.7634
SOAGER, N.; HOLM, P. M.; LLAMBIAS, E. J., 2013	123918	GEOROC	-69.6171	-36.2751	IGNEOUS	VOLCANIC	BASALT	1.3	2	47.25	1.924	17.039	11.514			0.157	7.233	10.536	3.35	0.964	0.352		14.4861
SOAGER, N.; HOLM, P. M.; LLAMBIAS, E. J., 2013	123919	GEOROC	-69.6229	-36.2771	IGNEOUS	VOLCANIC	BASALT	1.3	2	46.388	1.847	15.944	11.959			0.16	8.409	10.391	3.14	0.81	0.332		11.7918
SOAGER, N.; HOLM, P. M.; LLAMBIAS, E. J., 2013	123920	GEOROC	-69.4531	-36.374	IGNEOUS	VOLCANIC	BASALT	1.3	2	47.385	1.914	17.219	11.113			0.155	7.051	10.39	3.39	1.223	0.444		19.3753
SOAGER, N.; HOLM, P. M.; LLAMBIAS, E. J., 2013	123921	GEOROC	-69.4378	-36.3786	IGNEOUS	VOLCANIC	BASALT	1.3	2	48.983	1.796	15.866	11.398			0.154	7.715	8.624	3.21	0.851	0.409	0.47	16.8938
SOAGER, N.; HOLM, P. M.; LLAMBIAS, E. J., 2013	123922	GEOROC	-69.4707	-36.3381	IGNEOUS	VOLCANIC	BASALT	1.3	2	48.071	2.314	18.232	11.332			0.157	4.726	7.995	4.38	1.805	0.687		29.2219
SOAGER, N.; HOLM, P. M.; LLAMBIAS, E. J., 2013	123923	GEOROC	-69.3849	-36.4561	IGNEOUS	VOLCANIC	BASALT	1.3	2	48.68	1.721	16.696	10.311			0.162	6.426	9.5	3.61	1.526	0.505	0.45	20.2447
SOAGER, N.; HOLM, P. M.; LLAMBIAS, E. J., 2013	123924	GEOROC	-69.3814	-36.4573	IGNEOUS	VOLCANIC	BASALT	1.3	2	47.386	2.169	17.109	11.271			0.156	6.09	10.351	3.74	1.355	0.418		20.7589
SOAGER, N.; HOLM, P. M.; LLAMBIAS, E. J., 2013	123925	GEOROC	-69.3398	-36.4061	IGNEOUS	VOLCANIC	BASALT	1.3	2	49.287	1.991	17.012	10.512			0.154	5.981	9.133	4.06	1.53	0.477		23.183
SOAGER, N.; HOLM, P. M.; LLAMBIAS, E. J., 2013	123927	GEOROC	-69.3352	-36.407	IGNEOUS	VOLCANIC	BASALT	1.3	2	47.355	1.84	17.171	11.136			0.16	6.197	10.766	3.69	1.105	0.427		17.2446
SOAGER, N.; HOLM, P. M.; LLAMBIAS, E. J., 2013	123928	GEOROC	-69.4133	-36.3018	IGNEOUS	VOLCANIC	BASALT	1.3	2	46.968	2.212	17.319	11.238			0.155	6.399	9.867	3.76	1.398	0.563		26.4647
SOAGER, N.; HOLM, P. M.; LLAMBIAS, E. J., 2013	123929	GEOROC	-69.4003	-36.3371	IGNEOUS	VOLCANIC	BASALT	1.3	2	49.432	1.988	16.968	10.52			0.153	5.79	9.013	4.01	1.666	0.489		23.0842
SOAGER, N.; HOLM, P. M.; LLAMBIAS, E. J., 2013	123930	GEOROC	-69.3745	-36.3191	IGNEOUS	VOLCANIC	BASALT	1.3	2	47.93	2.223	16.793	12.012			0.166	6.013	10.117	3.97	1.084	0.446		18.9228
SOAGER, N.; HOLM, P. M.; LLAMBIAS, E. J., 2013	123931	GEOROC	-69.3337	-36.301	IGNEOUS	VOLCANIC	BASALT	1.3	2	49.059	1.767	16.909	10.793			0.154	6.546	8.86	4	1.466	0.441		23.361
SOAGER, N.; HOLM, P. M.; LLAMBIAS, E. J., 2013	123932	GEOROC	-69.2966	-36.3081	IGNEOUS	VOLCANIC	BASALT	1.3	2	46.679	2.089	16.227	11.496			0.153	6.744	10.919	3.44	1.003	0.358	0.31	16.7982
SOAGER, N.; HOLM, P. M.; LLAMBIAS, E. J., 2013	123934	GEOROC	-69.4114	-36.3545	IGNEOUS	VOLCANIC	BASALT	1.3	2	47.741	1.903	17.413	11.157			0.16	5.953	9.75	3.72	1.249	0.468		20.1801
SOAGER, N.; HOLM, P. M.; LLAMBIAS, E. J., 2013	123935	GEOROC	-69.4024	-36.3748	IGNEOUS	VOLCANIC	BASALT	1.3	2	47.093	2.203	17.461	11.197			0.156	6.417	10.077	3.84	1.382	0.572		25.9387
SOAGER, N.; HOLM, P. M.; LLAMBIAS, E. J., 2013	123936	GEOROC	-69.392	-36.3932	IGNEOUS	VOLCANIC	BASALT	1.3	2	46.967	2.016	16.248	11.451			0.158	8.188	10.091	3.46	1.219	0.39		18.6466
SOAGER, N.; HOLM, P. M.; LLAMBIAS, E. J., 2013	123938	GEOROC	-69.1453	-35.8442	IGNEOUS	VOLCANIC	BASALT	1.3	2	46.817	1.792	15.78	11.868			0.154	7.366	10.702	3.33	0.681	0.328	0.38	11.3174
SOAGER, N.; HOLM, P. M.; LLAMBIAS, E. J., 2013	123939	GEOROC	-69.054	-35.9499	IGNEOUS	VOLCANIC	BASALT	1.3	2	46.874	1.578	16.234	10.373			0.153	7.448	11.433	3.11	0.975	0.392	0.55	13.6922
SOAGER, N.; HOLM, P. M.; LLAMBIAS, E. J., 2013	123940	GEOROC	-68.1447	-36.1962	IGNEOUS	VOLCANIC	BASALT	1.3	2	46.505	1.581	15.184	10.464			0.163	9.778	9.828	3.37	1.5	0.67	0.17	20.336
SOAGER, N.; HOLM, P. M.; LLAMBIAS, E. J., 2013	123942	GEOROC	-68.5763	-36.3732	IGNEOUS	VOLCANIC	BASALT	1.3	2	48.346	1.766	16.381	11.216			0.158	7.107	9.356	3.43	1.212	0.421	0.11	20.3267
SOAGER, N.; HOLM, P. M.; LLAMBIAS, E. J., 2013	123943	GEOROC	-68.6161	-36.6091	IGNEOUS	VOLCANIC	BASALT	1.3	2	49.926	1.684	16.513	10.558			0.159	5.935	9.05	3.7	1.47	0.468	0.26	22.5628
SOAGER, N.; HOLM, P. M.; LLAMBIAS, E. J., 2013	123945	GEOROC	-68.7054	-36.6768	IGNEOUS	VOLCANIC	BASALT	1.3	2	49.611	1.422	17.711	11.253			0.143	6.06	9.241	3.79	0.541	0.21		8.69985
SOAGER, N.; HOLM, P. M.; LLAMBIAS, E. J., 2013	123947	GEOROC	-68.8555	-36.7536	IGNEOUS	VOLCANIC	BASALT	1.3	2	46.7	1.812	16.114	11.415			0.157	8.578	9.813	3.15	1.233	0.45		20.9705
SOAGER, N.; HOLM, P. M.; LLAMBIAS, E. J., 2013	123949	GEOROC	-68.9504	-36.7512	IGNEOUS	VOLCANIC	BASALT	1.3	2	47.106	1.797	14.729	12.755			0.153	7.091	9.784	3.52	0.87	0.319	1.22	16.549
SOAGER, N.; HOLM, P. M.; LLAMBIAS, E. J., 2013	123953	GEOROC	-68.6942	-35.6745	IGNEOUS	VOLCANIC	BASALT	1.3	2	47.156	1.452	14.746	10.847			0.162	10.199	9.693	3.12	1.229	0.472	0.13	13.4851
SOAGER, N.; HOLM, P. M.; LLAMBIAS, E. J., 2013	123954	GEOROC	-68.6397	-35.5995	IGNEOUS	VOLCANIC	BASALT	1.3	2	48.164	1.442	16.602	11.338			0.164	7.868	9.701	3.52	1.007	0.348		9.82168
SOAGER, N.; HOLM, P. M.; LLAMBIAS, E. J., 2013	123955	GEOROC	-68.7614	-35.5141	IGNEOUS	VOLCANIC	BASALT	1.3	2	47.319	1.439	15.04	11.278			0.165	10.01	9.456	3.32	1.269	0.44		14.2343
SOAGER, N.; HOLM, P. M.; LLAMBIAS, E. J., 2013	123956	GEOROC	-68.8977	-35.3977	IGNEOUS	VOLCANIC	BASALT	1.3	2	45.792	1.515	15.623	10.482			0.165	7.795	11.463	3.09	1.424	0.579	1.33	16.6907
SOAGER, N.; HOLM, P. M.; LLAMBIAS, E. J., 2013	123957	GEOROC	-68.7778	-35.4659	IGNEOUS	VOLCANIC	BASALT	1.3	2	46.454	1.373	15.143	10.924			0.163	9.988	10.375	3.15	1.015	0.456	0.26	13.8929
SOAGER, N.; HOLM, P. M.; LLAMBIAS, E. J., 2013	123958	GEOROC	-68.717	-35.3654	IGNEOUS	VOLCANIC	BASALT	1.3	2	46.356	1.487	15.459	11.199			0.167	9.502	10.813	3.17	1.082	0.415		11.771
SOAGER, N.; HOLM, P. M.; LLAMBIAS, E. J., 2013	123959	GEOROC	-68.2786	-35.1973	IGNEOUS	VOLCANIC	BASALT	1.3	2	48.137	1.508	16.688	9.714			0.151	6.15	11.046	3.51	1.119	0.455	0.78	14.8827
SOAGER, N.; HOLM, P. M.; LLAMBIAS, E. J., 2013	123960	GEOROC	-68.273	-35.2043	IGNEOUS	VOLCANIC	BASALT	1.3	2	47.77	1.476	16.31	11.093			0.158	7.701	10.149	3.33	0.939	0.336		11.8668
SOAGER, N.; HOLM, P. M.; LLAMBIAS, E. J., 2013	123961	GEOROC	-68.2534	-35.2501	IGNEOUS	VOLCANIC	BASALT	1.3	2	47.095	1.421	15.721	11.448			0.165	9.567	9.757	3.16	0.959	0.392		11.833
SOAGER, N.; HOLM, P. M.; LLAMBIAS, E. J., 2013	123962	GEOROC	-68.1104	-35.1985	IGNEOUS	VOLCANIC	BASALT	1.3	2	49.204	1.006	15.17	8.771			0.152	8.222	9.63	3.55	1.426	0.399	1.5	13.7013
SOAGER, N.; HOLM, P. M.; LLAMBIAS, E. J., 2013	123963	GEOROC	-68.3154	-34.7778	IGNEOUS	VOLCANIC	BASALT	1.3	2	47.651	1.684	16.278	11.288			0.158	6.434	10.453	3.47	1.016	0.419	0.23	10.814
SOAGER, N.; HOLM, P. M.; LLAMBIAS, E. J., 2013	123964	GEOROC	-69.0848	-34.6378	IGNEOUS	VOLCANIC	BASALT	1.3	2	48.767	1.425	15.976	9.817			0.159	7.32	11.671	3.04	1.271	0.43		11.7361
SOAGER, N.; HOLM, P. M.; LLAMBIAS, E. J., 2013	123965	GEOROC	-69.031	-34.5923	IGNEOUS	VOLCANIC	BASALT	1.3	2	47.922	1.553	14.83	11.558			0.159	9.745	9.272	3.15	1.061	0.337		10.6525
SOAGER, N.; HOLM, P. M.; LLAMBIAS, E. J., 2013	123966	GEOROC	-69.8612	-36.753	IGNEOUS	VOLCANIC	BASALT	1.3	2	48.832	1.44	16.89	9.898			0.149	7.8	9.305	3.65	1.495	0.521		16.4284
SOAGER, N.; HOLM, P. M.; LLAMBIAS, E. J., 2013	123967	GEOROC	-69.8414	-37.016	IGNEOUS	VOLCANIC	BASALT	1.3	2	48.221	1.353	15.785	10.012			0.144	6.808	10.538	3.19	0.893	0.235	0.78	8.951
SOAGER, N.; HOLM, P. M.; LLAMBIAS, E. J., 2013	123968	GEOROC	-69.8414	-37.016	IGNEOUS	VOLCANIC	BASALT	1.3	2	50.691	1.428	16.687	10.197			0.148	6.618	9.202	3.5	1.037	0.255		9.17167
SOAGER, N.; HOLM, P. M.; LLAMBIAS, E. J., 2013	123972	GEOROC	-69.0899	-37.2394	IGNEOUS	VOLCANIC	BASALT	1.3	2	46.454	1.921	13.776	11.461			0.147	9.4	9.413	3.45	1.359	0.458	1.26	27.985
SOAGER, N.; HOLM, P. M.; LLAMBIAS, E. J., 2013	126006	GEOROC	-69.6616	-35.1404	IGNEOUS	VOLCANIC	BASALT	1.3	2	45.07	1.42	15.66	10.36			0.17	9.14	11.04	3.3	1.45	0.54	1.4	10.9615
SOAGER, N.; HOLM, P. M.; LLAMBIAS, E. J., 2013	126008	GEOROC	-69.6872	-35.1404	IGNEOUS	VOLCANIC	BASALT	1.3	2	45.5	1.44	15.74	10.47			0.17	9.46	10.47	3.55	1.48	0.58	0.7	11.0552
SOAGER, N.; HOLM, P. M.; LLAMBIAS, E. J., 2013	126072	GEOROC	-69.0804	-34.6327	IGNEOUS	VOLCANIC	BASALT	1.3	2	48.51	1.44	15.54	9.71			0.17	7.71	12	2.96	1.25	0.44		11.5924
SOAGER, N.; HOLM, P. M.; LLAMBIAS, E. J., 2013	126076	GEOROC	-69.028	-34.5925	IGNEOUS	VOLCANIC	BASALT	1.3	2	47.01	1.49	14.5	11.09			0.16	9.84	9.75	2.97	0.99	0.33	1.5	10.0918
SOAGER, N.; HOLM, P. M.; LLAMBIAS, E. J., 2013	126089	GEOROC	-69.0328	-34.6534	IGNEOUS	VOLCANIC	BASALT	1.3	2	46.75	1.13	14.75	10.44			0.17	11.61	10.33	2.59	1.06	0.28	0.4	6.82081
SOAGER, N.; HOLM, P. M.; LLAMBIAS, E. J., 2013	126092	GEOROC	-69.0225	-34.6097	IGNEOUS	VOLCANIC	BASALT	1.3	2	46.98	1.53	14.79	11.18			0.17	9.53	9.67	3.13	1.1	0.38	1.1	11.4765
SOAGER, N.; HOLM, P. M.; LLAMBIAS, E. J., 2013	126151	GEOROC	-68.304	-35.1693	IGNEOUS	VOLCANIC	BASALT	1.3	2	46.94	2.45	16.42	11.45			0.16	5.96	9.11	4.02	1.63	0.64	0.9	35.2939
SOAGER, N.; HOLM, P. M.; LLAMBIAS, E. J., 2013	126156	GEOROC	-68.2608	-35.2085	IGNEOUS	VOLCANIC	BASALT	1.3	2	46.97	1.58	16.6	10.77			0.16	6.94	10.5	3.56	0.97	0.33	1.3	12.4012
SOAGER, N.; HOLM, P. M.; LLAMBIAS, E. J., 2013	126159	GEOROC	-68.2608	-35.2085	IGNEOUS	VOLCANIC	BASALT	1.3	2	47.2	1.71	17.16	10.58			0.16	5.4	11.35	3.75	1.03	0.37	1	12.8301
SOAGER, N.; HOLM, P. M.; LLAMBIAS, E. J., 2013	126160	GEOROC	-68.24	-35.2883	IGNEOUS	VOLCANIC	BASALT	1.3	2	49	1.64	16.11	11.5			0.16	7.01	9.36	3.78	0.88	0.34		12.6889
SOAGER, N.; HOLM, P. M.; LLAMBIAS, E. J., 2013	126162	GEOROC	-68.2515	-35.0801	IGNEOUS	VOLCANIC	BASALT	1.3	2	46.63	1.55	15.69	10.75			0.16	7.06	10.88	3.42	0.9	0.54	2.1	10.7786
SOAGER, N.; HOLM, P. M.; LLAMBIAS, E. J., 2013	126166	GEOROC	-68.0135	-35.1549	IGNEOUS	VOLCANIC	BASALT	1.3	2	46.45	1.5	14.79	11.73			0.17	11.14	9.36	2.9	0.84	0.37	0.3	11.19
SOAGER, N.; HOLM, P. M.; LLAMBIAS, E. J., 2013	126168	GEOROC	-67.9674	-35.4773	IGNEOUS	VOLCANIC	BASALT	1.3	2	45.71	1.67	15.21	11.17			0.17	9.06	10.35	3.48	1.28	0.64	0.8	19.0486
SOAGER, N.; HOLM, P. M.; LLAMBIAS, E. J., 2013	126172	GEOROC	-69.0186	-37.2852	IGNEOUS	VOLCANIC	BASALT	1.3	2	49.12	1.71	15.11	11.15			0.15	9.52	8.24	3.63	1.03	0.32		17.2046
SOAGER, N.; HOLM, P. M.; LLAMBIAS, E. J., 2013	126174	GEOROC	-69.0142	-37.3013	IGNEOUS	VOLCANIC	BASALT	1.3	2	46.76	1.52	14.91	11.3			0.17	9.48	9.87	2.81	1.12	0.57	1	14.1556
SOAGER, N.; HOLM, P. M.; LLAMBIAS, E. J., 2013	126176	GEOROC	-68.9757	-37.3108	IGNEOUS	VOLCANIC	BASALT	1.3	2	45.7	2.52	15.44	11.37			0.15	6.41	9.87	3.9	1.61	0.67	2	36.4566
SOAGER, N.; HOLM, P. M.; LLAMBIAS, E. J., 2013	126177	GEOROC	-68.9761	-37.3041	IGNEOUS	VOLCANIC	BASALT	1.3	2	46.27	2.74	16.75	12.02			0.16	5.2	9.15	4.25	1.73	0.6	0.8	32.8718
SOAGER, N.; HOLM, P. M.; LLAMBIAS, E. J., 2013	126179	GEOROC	-69.0234	-37.3183	IGNEOUS	VOLCANIC	BASALT	1.3	2	47.07	2.09	15.39	12.16			0.16	6.93	9	3.86	1.29	0.48	1.2	29.199
SOAGER, N.; HOLM, P. M.; LLAMBIAS, E. J., 2013	126180	GEOROC	-69.0313	-37.316	IGNEOUS	VOLCANIC	BASALT	1.3	2	45.99	2.34	15.6	12.38			0.16	6.23	9.96	3.8	1.01	0.46	1.8	23.1696
SOAGER, N.; HOLM, P. M.; LLAMBIAS, E. J., 2013	126182	GEOROC	-69.0119	-35.294	IGNEOUS	VOLCANIC	BASALT	1.3	2	48.01	1.49	14.87	10.1			0.15	8.81	9.52	3.59	1.29	0.54	1.2	17.1296
SOAGER, N.; HOLM, P. M.; LLAMBIAS, E. J., 2013	126184	GEOROC	-68.9194	-35.2399	IGNEOUS	VOLCANIC	BASALT	1.3	2	47.39	1.57	14.97	10.17			0.16	9.09	9.88	3.39	1.41	0.59	0.9	19.9936
SOAGER, N.; HOLM, P. M.; LLAMBIAS, E. J., 2013	126186	GEOROC	-68.3242	-35.3503	IGNEOUS	VOLCANIC	BASALT	1.3	2	47.37	1.57	14.72	10.78			0.16	9.32	9.14	3.54	1.28	0.44	1.2	15.8853
SOAGER, N.; HOLM, P. M.; LLAMBIAS, E. J., 2013	126187	GEOROC	-68.3743	-35.3285	IGNEOUS	VOLCANIC	BASALT	1.3	2	46.35	1.52	15.34	11.27			0.16	9.34	9.92	3.26	0.97	0.38	1	10.4229
SOAGER, N.; HOLM, P. M.; LLAMBIAS, E. J., 2013	126188	GEOROC	-68.4301	-35.32	IGNEOUS	VOLCANIC	BASALT	1.3	2	48.59	1.71	17.64	9.63			0.15	4.9	10.17	4.18	1.43	0.55	0.7	19.8091
SOAGER, N.; HOLM, P. M.; LLAMBIAS, E. J., 2013	126189	GEOROC	-68.6638	-35.0208	IGNEOUS	VOLCANIC	BASALT	1.3	2	47.95	1.6	15.67	11.56			0.18	7.98	9.44	3.2	0.96	0.43	0.6	11.2257
SOAGER, N.; HOLM, P. M.; LLAMBIAS, E. J., 2013	126191	GEOROC	-69.525	-35.663	IGNEOUS	VOLCANIC	BASALT	1.3	2	46.21	1.71	16.27	11.93			0.16	8.78	10.21	3.09	0.88	0.38		14.6882
SOAGER, N.; HOLM, P. M.; LLAMBIAS, E. J., 2013	126192	GEOROC	-69.4976	-35.6686	IGNEOUS	VOLCANIC	BASALT	1.3	2	46.11	1.84	16.11	11.01			0.16	8.07	10.54	3.47	1.14	0.5	0.7	18.1168
SOAGER, N.; HOLM, P. M.; LLAMBIAS, E. J., 2013	126193	GEOROC	-69.4448	-35.7266	IGNEOUS	VOLCANIC	BASALT	1.3	2	47.61	1.74	16.21	11.19			0.16	7.97	9.83	3.42	0.95	0.42	0.1	16.6021
SOAGER, N.; HOLM, P. M.; LLAMBIAS, E. J., 2013	126195	GEOROC	-69.4369	-35.9219	IGNEOUS	VOLCANIC	BASALT	1.3	2	49.05	1.58	16.77	10.76			0.15	6.92	9.69	3.5	0.89	0.33		10.1399
SOAGER, N.; HOLM, P. M.; LLAMBIAS, E. J., 2013	126197	GEOROC	-69.4052	-36.0255	IGNEOUS	VOLCANIC	BASALT	1.3	2	48.27	1.71	17.07	10.75			0.16	6.42	10.32	3.61	1.04	0.42		14.3422
SOAGER, N.; HOLM, P. M.; LLAMBIAS, E. J., 2013	126198	GEOROC	-69.4179	-36.0969	IGNEOUS	VOLCANIC	BASALT	1.3	2	46.09	1.79	16.32	10.68			0.16	7.72	10.75	3.19	1.23	0.49	1.2	19.8862
SOAGER, N.; HOLM, P. M.; LLAMBIAS, E. J., 2013	126201	GEOROC	-69.8562	-35.4649	IGNEOUS	VOLCANIC	BASALT	1.3	2	48.48	1.28	16.62	9.67			0.16	8.78	9.45	3.38	1.16	0.28	0.3	6.1359
SOAGER, N.; HOLM, P. M.; LLAMBIAS, E. J., 2013	126202	GEOROC	-69.8501	-35.4635	IGNEOUS	VOLCANIC	BASALT	1.3	2	48.01	1.28	17.1	9.62			0.17	7.11	10.37	3.54	1.49	0.52	0.3	9.18153
SOAGER, N.; HOLM, P. M.; LLAMBIAS, E. J., 2013	126203	GEOROC	-69.4513	-35.4977	IGNEOUS	VOLCANIC	BASALT	1.3	2	47.44	1.53	15.67	12.24			0.17	9.47	9.08	3.18	0.66	0.27		7.92642
SOAGER, N.; HOLM, P. M.; LLAMBIAS, E. J., 2013	126204	GEOROC	-69.1773	-35.8037	IGNEOUS	VOLCANIC	BASALT	1.3	2	48.98	1.57	16.76	10.88			0.16	6.98	9.87	3.43	0.88	0.33		10.0744
SOAGER, N.; HOLM, P. M.; LLAMBIAS, E. J., 2013	126205	GEOROC	-68.9742	-35.982	IGNEOUS	VOLCANIC	BASALT	1.3	2	45.45	1.59	14.97	11.3			0.18	10.2	10.14	3.18	1.34	0.7	0.4	17.8526
SOAGER, N.; HOLM, P. M.; LLAMBIAS, E. J., 2013	126207	GEOROC	-68.4471	-34.7862	IGNEOUS	VOLCANIC	BASALT	1.3	2	46.05	1.55	15.57	10.78			0.17	9.07	11.09	2.93	1.11	0.48	0.8	14.2891
SOAGER, N.; HOLM, P. M.; LLAMBIAS, E. J., 2013	126209	GEOROC	-68.068	-35.4372	IGNEOUS	VOLCANIC	BASALT	1.3	2	49.22	1.67	15.19	11.74			0.16	7.66	8.73	3.55	0.91	0.29	0.5	9.8624
SOAGER, N.; HOLM, P. M.; LLAMBIAS, E. J., 2013	126212	GEOROC	-68.0837	-35.8878	IGNEOUS	VOLCANIC	BASALT	1.3	2	45.7	1.65	14.89	10.45			0.17	9.22	11.8	2.99	1.35	0.97	0.3	23.633
SOAGER, N.; HOLM, P. M.; LLAMBIAS, E. J., 2013	126216	GEOROC	-68.6894	-36.1515	IGNEOUS	VOLCANIC	BASALT	1.3	2	48.44	1.58	15.3	10.32			0.15	8.49	8.74	3.87	1.19	0.44	1.1	17.833
SOAGER, N.; HOLM, P. M.; LLAMBIAS, E. J., 2013	126220	GEOROC	-69.0654	-35.9806	IGNEOUS	VOLCANIC	BASALT	1.3	2	46.88	1.67	16.46	10.47			0.15	6.99	10.95	3.25	0.94	0.36	1.5	14.5774
SOAGER, N.; HOLM, P. M.; LLAMBIAS, E. J., 2013	126222	GEOROC	-69.0883	-36.0046	IGNEOUS	VOLCANIC	BASALT	1.3	2	45.03	1.79	15.95	11.31			0.16	6.69	11.5	3.05	0.92	0.53	2.7	15.9165
SOAGER, N.; HOLM, P. M.; LLAMBIAS, E. J., 2013	126226	GEOROC	-69.0669	-36.0764	IGNEOUS	VOLCANIC	BASALT	1.3	2	49.06	1.78	16.64	10.73			0.16	6.45	9.52	3.59	1.59	0.43		25.8986
SOAGER, N.; HOLM, P. M.; LLAMBIAS, E. J., 2013	126227	GEOROC	-68.7977	-36.102	IGNEOUS	VOLCANIC	BASALT	1.3	2	46.43	1.46	14.67	10.5			0.17	10.73	9.92	3.21	1.41	0.59	0.4	18.7329
SOAGER, N.; HOLM, P. M.; LLAMBIAS, E. J., 2013	126231	GEOROC	-68.6808	-37.3551	IGNEOUS	VOLCANIC	BASALT	1.3	2	49.26	1.82	17.62	10.09			0.14	4.38	9.65	4.01	1.46	0.43	0.9	23.8567
SOAGER, N.; HOLM, P. M.; LLAMBIAS, E. J., 2013	126234	GEOROC	-68.63	-37.3895	IGNEOUS	VOLCANIC	BASALT	1.3	2	49.18	1.97	16.58	10.45			0.14	5.27	9.94	3.59	1.27	0.41	0.9	19.8132
SOAGER, N.; HOLM, P. M.; LLAMBIAS, E. J., 2013	126239	GEOROC	-69.6143	-36.5567	IGNEOUS	VOLCANIC	BASALT	1.3	2	47.82	1.35	17.26	11.17			0.17	7.63	10.61	3.22	0.41	0.18		4.76399
SOAGER, N.; HOLM, P. M.; LLAMBIAS, E. J., 2013	126240	GEOROC	-69.6621	-36.6165	IGNEOUS	VOLCANIC	BASALT	1.3	2	48.73	1.98	16.41	10.99			0.17	5.71	9.42	3.71	1.65	0.51	0.4	24.4025
SOAGER, N.; HOLM, P. M.; LLAMBIAS, E. J., 2013	126245	GEOROC	-69.4033	-36.3803	IGNEOUS	VOLCANIC	BASALT	1.3	2	46.98	2.19	17.59	11.16			0.16	6.19	10.09	3.57	1.35	0.6		25.6028
SOAGER, N.; HOLM, P. M.; LLAMBIAS, E. J., 2013	126251	GEOROC	-69.3756	-36.4666	IGNEOUS	VOLCANIC	BASALT	1.3	2	47.92	1.92	17.17	11.06			0.16	5.85	10.52	3.51	1.12	0.44		18.0679
SOAGER, N.; HOLM, P. M.; LLAMBIAS, E. J., 2013	126255	GEOROC	-69.3833	-36.2468	IGNEOUS	VOLCANIC	BASALT	1.3	2	45.52	1.86	17.16	10.47			0.15	6.27	11.65	3.26	0.97	0.4	1.9	15.5656
SOAGER, N.; HOLM, P. M.; LLAMBIAS, E. J., 2013	126259	GEOROC	-69.2269	-36.0742	IGNEOUS	VOLCANIC	BASALT	1.3	2	47.33	1.78	16.22	11.35			0.15	6.95	10.13	3.44	0.79	0.34	1.2	12.3961
SOAGER, N.; HOLM, P. M.; LLAMBIAS, E. J., 2013	126262	GEOROC	-69.1774	-35.8714	IGNEOUS	VOLCANIC	BASALT	1.3	2	46.79	1.65	16.57	11.22			0.16	7.97	10.1	3.23	0.96	0.44	0.5	13.5618
SOAGER, N.; HOLM, P. M.; LLAMBIAS, E. J., 2013	126272	GEOROC	-69.3437	-36.5093	IGNEOUS	VOLCANIC	BASALT	1.3	2	49.36	2.1	16.68	9.18			0.16	3.21	8.02	4.77	2.58	0.9	2.7	45.1865
SOAGER, N.; HOLM, P. M.; LLAMBIAS, E. J., 2013	126278	GEOROC	-69.3699	-36.5557	IGNEOUS	VOLCANIC	BASALT	1.3	2	47.65	2.11	18.51	10.57			0.15	4.61	9.4	3.86	1.54	0.54	0.7	24.5022
SOAGER, N.; HOLM, P. M.; LLAMBIAS, E. J., 2013	126282	GEOROC	-69.6457	-36.4323	IGNEOUS	VOLCANIC	BASALT	1.3	2	46.87	2.28	17.28	11.18			0.15	6.02	10.53	3.6	1.17	0.49	0.1	21.9151
SOAGER, N.; HOLM, P. M.; LLAMBIAS, E. J., 2013	126288	GEOROC	-69.6619	-36.4186	IGNEOUS	VOLCANIC	BASALT	1.3	2	46.4	2.12	16.57	11.62			0.16	7.02	10.68	3.18	0.91	0.41	0.6	17.1322
SOAGER, N.; HOLM, P. M.; LLAMBIAS, E. J., 2013	126291	GEOROC	-69.498	-36.2215	IGNEOUS	VOLCANIC	BASALT	1.3	2	46.5	1.63	16.26	10.67			0.16	7.22	10.87	3.14	1.11	0.42	1.6	15.6904
SOAGER, N.; HOLM, P. M.; THIRLWALL, M. F., 2015	126009	GEOROC	-69.707	-35.1032	IGNEOUS	VOLCANIC	BASALT	1.305	2	50.7	1.05	17.06	8.87			0.14	7.72	9.38	3.41	1.18	0.27		4.6
STERN, C. R.; FREY, F. A.; FUTA, K.; ZARTMAN, R. E.; PENG, Z. X.; KYSER, T. K., 1990	TC50	GEOROC	-70.15	-38.92	IGNEOUS	VOLCANIC	NOT-GIVEN	0.0049	0	48.83	1.45	16.72		3.39	5.88	0.15	8.27	8.58	3.24	2.42	0.76	0.39	26
TORMEY, D. R.; FREY, F. A.; LOPEZ-ESCOBAR, L., 1995	1PL7	GEOROC	-68.8	-35.25	IGNEOUS	VOLCANIC	ANDESITE	1.305	2	51.74	0.97	17.72		9.51		0.15	6.47	8.83	3.46	0.88	0.22		4
TORMEY, D. R.; FREY, F. A.; LOPEZ-ESCOBAR, L., 1995	1PL8	GEOROC	-68.8	-35.25	IGNEOUS	VOLCANIC	ANDESITE	1.305	2	51.73	0.97	17.86		9.56		0.16	6.58	8.88	3.35	0.83	0.22		4
TORMEY, D. R.; FREY, F. A.; LOPEZ-ESCOBAR, L., 1995	1PL9	GEOROC	-68.8	-35.25	IGNEOUS	VOLCANIC	ANDESITE	1.305	2	51.95	0.97	17.77		9.57		0.15	6.57	8.9	3.48	0.85	0.22		3.5
TORMEY, D. R.; HICKEY-VARGAS, R.; FREY, F. A.; LOPEZ-ESCOBAR, L., 1991	3PL7	GEOROC	-68.8	-35.25	IGNEOUS	VOLCANIC	BASALT	1.305	2	51.74	0.97	17.72		9.51		0.15	6.47	8.83	3.46	0.88	0.22		4
WANG, JIAN; HATTORI, K.; KILIAN, R.; STERN, C. R., 2007	BASALT 1	GEOROC	-72.65	-50.53	IGNEOUS	VOLCANIC	BASALT	1.305	2	48.35	1.51	16.9				0.17	6.99	7.78	4.16	1.02	0.93
WANG, JIAN; HATTORI, K.; KILIAN, R.; STERN, C. R., 2007	BASALT 2	GEOROC	-72.65	-50.53	IGNEOUS	VOLCANIC	BASALT	1.305	2	48.78	1.57	16.67				0.17	6.93	7.67	4.14	1.14	0.89

## Sheet: Fig 2
REFERENCE	SAMPLE_ID	SOURCE	LONGITUDE	LATITUDE	MATERIAL	TYPE_	ROCK_NAME	AGE	AGE_UNCENTAINTY	SIO2	TIO2	AL2O3	FE2O3T	FE2O3	FEO	MNO	MGO	CAO	NA2O	K2O	P2O5	LOI	NB
ALVES, S.; SCHIANO, P.; CAPMAS, F.; ALLEGRE, C.-J., 2002	K80317	GEOROC	158.27	52.35	IGNEOUS	VOLCANIC	BASALT	0.0049	0	51.49
AOKI, K.-I., 1971	2204	GEOROC	139.73	39.95	IGNEOUS	PLUTONIC	GABBRO	0.01	0	48.48	0.77	16.75		1.33	6.99	0.14	9.37	13.68	1.24	0.06	0.07
AOKI, K.-I.; KUNO, H., 1973	HK54072201	GEOROC	139.42	34.75	IGNEOUS	PLUTONIC	GABBRO	3.1	0.5	47.6	0.55	19.78		2.28	6.51	0.13	6.55	13.87	1.11	0.13	0.05
AOKI, K.-I.; KUNO, H., 1973	HK61010902	GEOROC	139.42	34.75	IGNEOUS	PLUTONIC	GABBRO	3.1	0.5	48.17	0.64	21.09		6.06	2.95	0.13	4.37	13.68	1.39	0.15	0.02
AOKI, K.-I.; KUNO, H., 1973	HK65052302	GEOROC	139.42	34.75	IGNEOUS	PLUTONIC	GABBRO	3.1	0.5	46.51	0.5	21.09		4.06	3.87	0.17	6.43	13.15	1.19	0.1	0.04
AOKI, K.-I.; KUNO, H., 1973	OE-1	GEOROC	139.42	34.75	IGNEOUS	PLUTONIC	GABBRO	3.1	0.5	48.29	0.25	20.14		2.29	4.62	0.12	6.89	15.1	0.94	0.1	0.04
AOKI, K.-I.; KUNO, H., 1973	OE-2	GEOROC	139.42	34.75	IGNEOUS	PLUTONIC	GABBRO	3.1	0.5	48.48	0.31	20.63		1.99	5.74	0.09	6.94	13.35	1.25	0.46	0.05
AOKI, K.-I.; KUNO, H., 1973	OW-11	GEOROC	139.42	34.75	IGNEOUS	PLUTONIC	GABBRO	3.1	0.5	49.58	0.89	17.28		4.91	5.84	0.17	5.55	13	1.32	0.13	0.05
AOKI, K.-I.; KUNO, H., 1973	OW-12	GEOROC	139.42	34.75	IGNEOUS	PLUTONIC	GABBRO	3.1	0.5	48.86	0.23	20.57		1.94	5.29	0.12	5.91	14.51	1.03	0.11	0.06
AOKI, K.-I.; KUNO, H., 1973	OW-16	GEOROC	139.42	34.75	IGNEOUS	PLUTONIC	GABBRO	3.1	0.5	49.32	0.8	14.7		6.3	6.94	0.22	9.06	9.98	1.14	0.33	0.09
ARAI, S.; SAEKI, Y., 1980	S-603	GEOROC	139.73	39.95	IGNEOUS	PLUTONIC	GABBRO	0.01	0	48.2	0.63	20.02		2.92	5.76	0.15	7.65	11.39	2.24	0.09	0.03
ARAI, S.; SAEKI, Y., 1980	S-999	GEOROC	139.73	39.95	IGNEOUS	PLUTONIC	GABBRO	0.01	0	48.1	3.19	17.49		3.37	8.01	0.17	6.78	9.1	3.13	0.25	0.07
ARISKIN, A. A.; BARMINA, G. S.; OZEROV, A. YU.; NIELSEN, ROGER L., 1995	KL-12	GEOROC	160.1	56.01	IGNEOUS	VOLCANIC	BASALT	1.305	1	50.9	0.79	14				0.17	11	9.7	2.8	0.6	0.13	1.11
ARISKIN, A. A.; BARMINA, G. S.; OZEROV, A. YU.; NIELSEN, ROGER L., 1995	KL-15	GEOROC	160.1	56.01	IGNEOUS	VOLCANIC	BASALT	1.305	1	51.8	0.88	15.8				0.16	8.2	9.3	3	0.6	0.14	0.99
ARISKIN, A. A.; BARMINA, G. S.; OZEROV, A. YU.; NIELSEN, ROGER L., 1995	KL-19	GEOROC	160.1	56.01	IGNEOUS	VOLCANIC	BASALT	1.305	1	51.73	0.96	15.63				0.16	8.37	9.33	3.58	0.66	0.17	0.85
ARISKIN, A. A.; BARMINA, G. S.; OZEROV, A. YU.; NIELSEN, ROGER L., 1995	KL-3	GEOROC	160.1	56.01	IGNEOUS	VOLCANIC	BASALT	1.305	1	50.9	0.8	13.7				0.17	12.1	9.9	2.2	0.5	0.13	0.91
ARISKIN, A. A.; BARMINA, G. S.; OZEROV, A. YU.; NIELSEN, ROGER L., 1995	KL-5	GEOROC	160.1	56.01	IGNEOUS	VOLCANIC	BASALT	1.305	1	51.4	0.7	13.5				0.17	11.6	9.6	2.4	0.6	0.12	1.24
ARISKIN, A. A.; BARMINA, G. S.; OZEROV, A. YU.; NIELSEN, ROGER L., 1995	KL-9	GEOROC	160.1	56.01	IGNEOUS	VOLCANIC	BASALT	1.305	1	50.84	0.83	14.19				0.16	11.11	9.74	2.29	0.57	0.14	1.06
BINDEMAN, I. N.; PONOMAREVA, V. V.; BAILEY, J. C.; VALLEY, J. W., 2004	26061	GEOROC	158.9	53.28	IGNEOUS	VOLCANIC	BASALT	0.0049	0	50.12							9.25			0.91
BINDEMAN, I. N.; PONOMAREVA, V. V.; BAILEY, J. C.; VALLEY, J. W., 2004	29215	GEOROC	158.83	53.255	IGNEOUS	VOLCANIC	BASALT	0.0049	0	50.94							9.02			0.7
BINDEMAN, I. N.; PONOMAREVA, V. V.; BAILEY, J. C.; VALLEY, J. W., 2004	B615/B	GEOROC	158.27	52.35	IGNEOUS	VOLCANIC	NOT-GIVEN	0.0049	0	51.52	0.895	19.11		3.78	5.11	0.168	4.46	10.02	2.76	0.527	0.173	0.47
BINDEMAN, I. N.; PONOMAREVA, V. V.; BAILEY, J. C.; VALLEY, J. W., 2004	B615A	GEOROC	158.27	52.35	IGNEOUS	VOLCANIC	NOT-GIVEN	0.0049	0	51.52	0.895	19.11		3.78	5.11	0.168	4.46	10.02	2.76	0.527	0.173	0.47
BINDEMAN, I. N.; PONOMAREVA, V. V.; BAILEY, J. C.; VALLEY, J. W., 2004	B618/3	GEOROC	158.27	52.35	IGNEOUS	VOLCANIC	NOT-GIVEN	0.0049	0	50.02	0.963	19.3		2.63	7.21	0.178	4.73	10.8	2.68	0.371	0.16	0.56
BRYANT, J. A.; YOGODZINSKI, G. M.; CHURIKOVA, T. G., 2011	B15-88/6	GEOROC	150.65	46.758	IGNEOUS	VOLCANIC	BASALT	1.305	1	49.71	0.84	15.91				0.17	10.52	11.31	2.4	0.82	0.16	0.08	2.15
BRYANT, J. A.; YOGODZINSKI, G. M.; CHURIKOVA, T. G., 2011	B25-25/3	GEOROC	148.717	45.883	IGNEOUS	VOLCANIC	BASALT	1.305	1	49.73	0.96	16.45				0.15	9.48	11.41	2.35	0.95	0.19	0.67	2.57
BRYANT, J. A.; YOGODZINSKI, G. M.; CHURIKOVA, T. G., 2011	B25-36/1	GEOROC	153.525	48.2	IGNEOUS	VOLCANIC	BASALT	1.305	1	50.19	0.72	14.8				0.21	10.29	12.68	2.19	0.64	0.13		1.68
BRYANT, J. A.; YOGODZINSKI, G. M.; CHURIKOVA, T. G., 2011	KH98-L4	GEOROC	160.8	56.4391	IGNEOUS	VOLCANIC	BASALT	1.305	1	50.15	0.89	13.97				0.18	11.55	9.92	2.63	1.03	0.21	0.53
CHEN, JU-CHIN; KATO, Y., 1989	KM-L10	GEOROC	126.7	26.3	IGNEOUS	VOLCANIC	ANDESITE	3.95	1.5	51.84	1.3	18.47				0.17	4.13	10.18	3.05	0.91		1.5
CHEN, JU-CHIN; KATO, Y., 1989	KM-L9	GEOROC	126.7	26.3	IGNEOUS	VOLCANIC	ANDESITE	3.95	1.5	51.02	1.28	18.44				0.16	3.68	8.86	2.88	1.06		1.93
CHEN, JU-CHIN; KATO, Y., 1989	OT-D6A	GEOROC	124	25	IGNEOUS	VOLCANIC	BASALT	0.0049	0	50.1	0.95	15.81				0.2	6	13.18	2.96	0.6		0.44
DORENDORF, F.; CHURIKOVA, T. G.; KOLOSKOV, A. V.; W脰RNER, G., 2000	BAK32	GEOROC	158.07	53.93	IGNEOUS	VOLCANIC	NOT-GIVEN	0.002	0	51.23	1.02	16.7		1.93	6.86	0.17	8.09	9.01	3.16	0.91	0.23	0.49
DORENDORF, F.; WIECHERT, U. H.; W脰RNER, G., 2000	KLU-16	GEOROC	160.63	56.05	IGNEOUS	VOLCANIC	BASALT	0.0049	0	51.94	0.81	13.36				0.18	11.72	10.23	2.39	0.56	0.13
DUGGEN, S.; PORTNYAGIN, M. V.; BAKER, J. A.; ULFBECK, D. G.; HOERNLE, K. A.; GARBE-SCH脰NBERG, D.; GRASSINEAU, N., 2007	N69	GEOROC	158.134	52.531	IGNEOUS	VOLCANIC	BASALT	0.905	0.5	50.3	1.05	15.9	10.2			0.17	9.22	9.07	2.9	0.93	0.29		7
DUGGEN, S.; PORTNYAGIN, M. V.; BAKER, J. A.; ULFBECK, D. G.; HOERNLE, K. A.; GARBE-SCH脰NBERG, D.; GRASSINEAU, N., 2007	N71	GEOROC	158.137	52.473	IGNEOUS	VOLCANIC	BASALT	0.905	0.5	50.1	0.97	18.8	10.5			0.18	5.31	10.7	2.77	0.33	0.14		3
DUGGEN, S.; PORTNYAGIN, M. V.; BAKER, J. A.; ULFBECK, D. G.; HOERNLE, K. A.; GARBE-SCH脰NBERG, D.; GRASSINEAU, N., 2007	N72	GEOROC	158.137	52.473	IGNEOUS	VOLCANIC	BASALT	0.905	0.5	49.1	0.88	18	10.2			0.17	6.88	11.1	2.4	0.22	0.15		2
DUGGEN, S.; PORTNYAGIN, M. V.; BAKER, J. A.; ULFBECK, D. G.; HOERNLE, K. A.; GARBE-SCH脰NBERG, D.; GRASSINEAU, N., 2007	N73	GEOROC	158.137	52.473	IGNEOUS	VOLCANIC	BASALT	0.905	0.5	49.6	0.99	18.4	10.9			0.18	5.6	10.4	2.7	0.33	0.13		3
DUGGEN, S.; PORTNYAGIN, M. V.; BAKER, J. A.; ULFBECK, D. G.; HOERNLE, K. A.; GARBE-SCH脰NBERG, D.; GRASSINEAU, N., 2007	N74	GEOROC	158.137	52.473	IGNEOUS	VOLCANIC	BASALT	0.905	0.5	50.2	1	18.4	11.1			0.18	5.3	10.5	2.69	0.38	0.17		2
DUGGEN, S.; PORTNYAGIN, M. V.; BAKER, J. A.; ULFBECK, D. G.; HOERNLE, K. A.; GARBE-SCH脰NBERG, D.; GRASSINEAU, N., 2007	N75	GEOROC	158.132	52.479	IGNEOUS	VOLCANIC	BASALT	0.905	0.5	50.3	0.88	18.4	9.95			0.17	5.93	10	2.63	0.44	0.18		4
DUGGEN, S.; PORTNYAGIN, M. V.; BAKER, J. A.; ULFBECK, D. G.; HOERNLE, K. A.; GARBE-SCH脰NBERG, D.; GRASSINEAU, N., 2007	N94	GEOROC	158.164	52.468	IGNEOUS	VOLCANIC	BASALT	0.905	0.5	50.8	1.05	18	11.3			0.21	4.71	9.87	2.82	0.26	0.17		3
EMELYANOVA, T. A.; KOSTITSYN, YU. A.; LELIKOV, E. P., 2012	LV-41-15-9	GEOROC	154.181	47.495	IGNEOUS	VOLCANIC	BASALT	2.655	2.5	51.18	0.84	20.48		4.54	5.6	0.12	4.95	6.8	2.67	0.4	0.83	1.3	0.62
FUJINAWA, A., 1980	2017-02-01	GEOROC	140.28	37.62	IGNEOUS	VOLCANIC	BASALT	1.305	1	51.99	1.02	20.37		4.02	5.07	0.15	3.77	9.79	2.39	0.28	0.21
FUJINAWA, A., 1988	2017-02-01	GEOROC	140.28	37.62	IGNEOUS	VOLCANIC	BASALT	1.305	1	51.99	1.02	20.37		4.02	5.07	0.15	3.77	9.79	2.39	0.28	0.21		4.9
FUJINAWA, A., 1992	2017-02-01	GEOROC	140.28	37.62	IGNEOUS	VOLCANIC	BASALT	1.305	1	51.99										0.28
FUKUDA, S.; NAKAI, S.; NIIHORI, K.; TSUKUI, M.; NAKADA, S.; FUJII, T.; TANI, K., 2008	Nij	GEOROC	139.27	34.397	IGNEOUS	VOLCANIC	BASALT	0.0025	0	51.46	1.19	16.119			13.61	0.23	4.61	9.8	2.52	0.39	0.13		1.01
FUKUYAMA, H., 1985	I-20	GEOROC	139.73	39.95	IGNEOUS	PLUTONIC	GABBRO	0.01	0	45.6	0.57	18.57		10.26		0.16	11.41	12.05	1.94	0.01	0.11	0.53
FUKUYAMA, H., 1985	I-25	GEOROC	139.73	39.95	IGNEOUS	PLUTONIC	GABBRO	0.01	0	45.71	1.24	22.19		10.92		0.13	7.37	10.34	2.68	0.08	0.11	0.38
FUKUYAMA, H., 1985	I-29	GEOROC	139.73	39.95	IGNEOUS	PLUTONIC	GABBRO	0.01	0	48.06	0.37	16.79		12.07	7.47	0.21	13.77	8.45	1.27	0.06	0.11	0.36
FUKUYAMA, H., 1985	I-301	GEOROC	139.73	39.95	IGNEOUS	PLUTONIC	GABBRO	0.01	0	51.84	2.06	17.17		10.64		0.17	6.14	6.78	4.66	1.22	0.37	2.94
FUKUYAMA, H., 1985	I-33	GEOROC	139.73	39.95	IGNEOUS	PLUTONIC	GABBRO	0.01	0	45.02	0.85	25.41		6.92		0.08	7.29	13.01	2.07	0.09	0.1	0.54
FUKUYAMA, H., 1985	I-34	GEOROC	139.73	39.95	IGNEOUS	PLUTONIC	GABBRO	0.01	0	45.58	0.9	14.78		12.85		0.18	14.94	9.89	1.86	0.16	0.12	0.79
FUKUYAMA, H., 1985	I-41	GEOROC	139.73	39.95	IGNEOUS	PLUTONIC	GABBRO	0.01	0	47.8	0.48	17.76		9		0.14	11.92	11.22	2.1	0.02	0.1	0.68
FUKUYAMA, H., 1985	I-68	GEOROC	139.73	39.95	IGNEOUS	PLUTONIC	GABBRO	0.01	0	45.83	1.1	26.43		14.23		0.16	14.56	13.92	2.07	0.13	0.08	0.5
FUKUYAMA, H., 1985	I-72	GEOROC	139.73	39.95	IGNEOUS	PLUTONIC	GABBRO	0.01	0	49.39	1.03	19.49		9.64		0.17	6.58	9.7	3.53	0.1	0.17	0.25
GENBUDO RESEARCH GROUP, , 1991	GB-6	GEOROC	134.5	35	IGNEOUS	VOLCANIC	BASALT	1.305	1	49.11	2.15	16.79				0.15	6.66	8.2	3.68	1.67	0.68		45.4
GENBUDO RESEARCH GROUP, , 1991	GB-7	GEOROC	134.5	35	IGNEOUS	VOLCANIC	BASALT	1.305	1	49.41	2.2	17.15				0.15	6.7	8.24	3.83	1.69	0.69		44
GENBUDO RESEARCH GROUP, , 1991	GC-12	GEOROC	134.5	35	IGNEOUS	VOLCANIC	BASALT	1.305	1	50.62	2.03	17.37				0.14	6.12	8.32	3.98	1.83	0.75		50
GENBUDO RESEARCH GROUP, , 1991	GC-13	GEOROC	134.5	35	IGNEOUS	VOLCANIC	BASALT	1.305	1	50.1	2.14	17.15				0.14	6.3	7.82	3.73	1.99	0.8		52.5
GENBUDO RESEARCH GROUP, , 1991	GC-14	GEOROC	134.5	35	IGNEOUS	VOLCANIC	BASALT	1.305	1	49.63	2.13	16.81				0.15	6.37	7.89	3.76	1.98	0.78		51.5
GENBUDO RESEARCH GROUP, , 1991	GC-15	GEOROC	134.5	35	IGNEOUS	VOLCANIC	BASALT	1.305	1	48.56	2.09	16.57				0.14	6.87	7.91	3.52	1.63	0.66		44.3
GENBUDO RESEARCH GROUP, , 1991	GC-8	GEOROC	134.5	35	IGNEOUS	VOLCANIC	BASALT	1.305	1	50.15	2.12	17.34				0.14	6.28	8.2	3.84	1.81	0.74		48.4
GENBUDO RESEARCH GROUP, , 1991	GC-9	GEOROC	134.5	35	IGNEOUS	VOLCANIC	BASALT	1.305	1	49.63	2.19	17.16				0.15	6.62	8.47	3.68	1.69	0.69		45.2
GILL, J. B.; SEALES, C.; THOMPSON, P.; HOCHSTAEDTER, A. G.; DUNLAP, C., 1992	126-788C-15H-3,68-71	GEOROC	140.003	30.9227	IGNEOUS	VOLCANIC	BASALT	3.95	1.5	50.78	1	19.61	9.02				4.56	11.93	2.67	0.26	0.12		1.4
GILL, J. B.; SEALES, C.; THOMPSON, P.; HOCHSTAEDTER, A. G.; DUNLAP, C., 1992	126-790A-3H-1,3-4	GEOROC	139.844	30.9158	IGNEOUS	VOLCANIC	BASALT	1.305	1	49.19	1.12	16.87	11.23				8.01	10.22	2.78	0.35	0.23
GILL, J. B.; SEALES, C.; THOMPSON, P.; HOCHSTAEDTER, A. G.; DUNLAP, C., 1992	126-790A-4H-2,57-59	GEOROC	139.844	30.9158	IGNEOUS	VOLCANIC	BASALT	1.305	1	49.09	1.07	16.43	11.23			0.16	8.12	10.89	2.44	0.37	0.19		3.4
GILL, J. B.; SEALES, C.; THOMPSON, P.; HOCHSTAEDTER, A. G.; DUNLAP, C., 1992	126-791B-34R-1,1-2	GEOROC	139.87	30.9163	IGNEOUS	VOLCANIC	BASALT	1.305	1	50.05	0.97	18.53	9.64				5.72	11.63	2.9	0.41	0.16		4.4
GORBACH, N. V.; PORTNYAGIN, M. V., 2011	K1-18B	GEOROC	161.406	56.523	IGNEOUS	VOLCANIC	BASALT	0.0049	0	50.55	0.84	13.49				0.16	10.33	8.64	2.53	1.93	0.41
GORBACH, N. V.; PORTNYAGIN, M. V., 2011	一月-50	GEOROC	161.252	56.6135	IGNEOUS	VOLCANIC	ANDESITE	0.0049	0	51.08	0.81	12.77				0.16	11.82	8.39	2.58	1.9	0.36
GORSHKOV, G. S., 1970	59	GEOROC	156	50	IGNEOUS	VOLCANIC	BASALT	0.5	0.5	51.91	0.7	18.23		4.13	4.65	0.05	6.46	10.07	1.95	1.09	0.19	0.11
GRIB, E. N.; LEONOV, V. L.; PEREPELOV, A. B., 2009	22-00L	GEOROC	159.6	54.07	IGNEOUS	VOLCANIC	NOT-GIVEN	3.1	0.5	50.9	0.98	16.8		1.85	11.49	0.17	5.1	8.5	2.9	0.97	0.2	0.12	2.4
GRIB, E. N.; LEONOV, V. L.; PEREPELOV, A. B., 2009	5-00L	GEOROC	159.6	54.07	IGNEOUS	VOLCANIC	NOT-GIVEN	3.1	0.5	50.95	1.22	18.6		4.88	5.79	0.14	3.5	9.1	3.2	1.06	0.26	0.79	6.4
HAKASEYAMA COLLABORATIVE RESEARCH GROUP, , 1990	403	GEOROC	139.5	37	IGNEOUS	VOLCANIC	BASALT	3.1	0.5	50.6	0.74	17.92		3.86	6.08	0.16	6.4	10.98	2.18	0.46	0.15
HAKASEYAMA COLLABORATIVE RESEARCH GROUP, , 1990	404	GEOROC	139.5	37	IGNEOUS	VOLCANIC	BASALT	3.1	0.5	49.47	0.79	18.46		5.35	4.85	0.16	6.29	11	2.3	0.35	0.15
HAKASEYAMA COLLABORATIVE RESEARCH GROUP, , 1990	406	GEOROC	139.5	37	IGNEOUS	VOLCANIC	BASALT	3.1	0.5	50.22	0.77	18.54		5.96	4.22	0.16	6.23	10.85	2.17	0.38	0.15
HAKASEYAMA COLLABORATIVE RESEARCH GROUP, , 1990	407	GEOROC	139.5	37	IGNEOUS	VOLCANIC	BASALT	3.1	0.5	50.07	0.78	18.51		3.57	6.34	0.17	6.36	10.98	2.15	0.37	0.15
HAKASEYAMA COLLABORATIVE RESEARCH GROUP, , 1990	408	GEOROC	139.5	37	IGNEOUS	VOLCANIC	BASALT	3.1	0.5	50.02	0.76	18.5		4.01	6.02	0.18	6.63	11.34	1.92	0.36	0.14
HAKASEYAMA COLLABORATIVE RESEARCH GROUP, , 1990	415	GEOROC	139.5	37	IGNEOUS	VOLCANIC	BASALT	3.1	0.5	49.06	0.79	18.71		3.79	6.4	0.17	6.58	11.03	1.9	0.26	0.15
HAKASEYAMA COLLABORATIVE RESEARCH GROUP, , 1990	417	GEOROC	139.5	37	IGNEOUS	VOLCANIC	BASALT	3.1	0.5	51.8	1.02	18.41		2.43	7.9	0.17	5.24	9.49	2.33	0.58	0.19
HAKASEYAMA COLLABORATIVE RESEARCH GROUP, , 1990	420	GEOROC	139.5	37	IGNEOUS	VOLCANIC	BASALT	3.1	0.5	50.99	0.76	17.16		3.88	6.32	0.16	7.55	10.24	1.73	0.55	0.13
HAKASEYAMA COLLABORATIVE RESEARCH GROUP, , 1990	501	GEOROC	139.5	37	IGNEOUS	VOLCANIC	BASALT	3.1	0.5	50.07	1.02	19.43		4.58	6.51	0.18	5.23	9.45	2.24	0.36	0.17
HAKASEYAMA COLLABORATIVE RESEARCH GROUP, , 1990	504	GEOROC	139.5	37	IGNEOUS	VOLCANIC	BASALT	3.1	0.5	51.19	0.75	18.01		3.7	6.18	0.16	6.25	10.84	1.93	0.57	0.14
HANYU, TAKESHI; TATSUMI, Y.; NAKAI, S.; CHANG, QING; MIYAZAKI, T.; SATO, KEIKO; TANI, K.; SHIBATA, T.; YOSHIDA, T., 2006	2082708	GEOROC	140.98	39.88	IGNEOUS	VOLCANIC	BASALT	1.305	1	50.18	0.75	18.63	11.14			0.18	7.02	10.44	2.03	0.1	0.1		1.2
HANYU, TAKESHI; TATSUMI, Y.; NAKAI, S.; CHANG, QING; MIYAZAKI, T.; SATO, KEIKO; TANI, K.; SHIBATA, T.; YOSHIDA, T., 2006	2082709	GEOROC	140.98	39.88	IGNEOUS	VOLCANIC	BASALT	1.305	1	51.34	0.77	17.53	10.63			0.17	7.34	10.21	2.04	0.15	0.11		1.5
HANYU, TAKESHI; TATSUMI, Y.; NAKAI, S.; CHANG, QING; MIYAZAKI, T.; SATO, KEIKO; TANI, K.; SHIBATA, T.; YOSHIDA, T., 2006	95072606	GEOROC	140.98	39.88	IGNEOUS	VOLCANIC	BASALT	1.305	1	51.57	0.78	17.52	10.64			0.17	7.39	10.29	2.12	0.15	0.11		1.7
HANYU, TAKESHI; TATSUMI, Y.; NAKAI, S.; CHANG, QING; MIYAZAKI, T.; SATO, KEIKO; TANI, K.; SHIBATA, T.; YOSHIDA, T., 2006	95073105	GEOROC	140.98	39.88	IGNEOUS	VOLCANIC	BASALT	1.305	1	50.73	0.83	17.2	10.82			0.17	7.82	10.46	1.88	0.05	0.1		1.2
HAYATSU, K., 1977	17	GEOROC	138	36.5	IGNEOUS	VOLCANIC	BASALT	1.305	1	50.09	0.48	20.09		2.48	6.81	0.18	5.26	10.23	2.55	1.14	0.11
HAYATSU, K., 1977	19	GEOROC	138	36.5	IGNEOUS	VOLCANIC	BASALT	1.305	1	48.7	0.88	20.07		3.62	7.16	0.16	3.95	10.56	2.73	0.92	0.14
HAYATSU, K., 1977	21	GEOROC	138	36.5	IGNEOUS	VOLCANIC	BASALT	1.305	1	50.47	0.96	18.23		3.11	5.19	0.09	6.58	8.71	2.26	1.08	0.3
HAYATSU, K., 1977	25	GEOROC	138	36.5	IGNEOUS	VOLCANIC	BASALT	1.305	1	49.21	0.82	18.58		5.74	4.66	0.28	3.54	10.54	3.34	1.06	0.37
HAYATSU, K., 1977	26	GEOROC	138	36.5	IGNEOUS	VOLCANIC	NOT-GIVEN	1.305	1	51.94	0.59	19.57		4.66	3.12	0.21	3.58	8.24	2.43	1.31	0.27
HAYATSU, K., 1977	KH-204	GEOROC	138	36.5	IGNEOUS	VOLCANIC	BASALT	1.305	1	49.94	0.92	18.72		10.25		0.16	6.08	10.4	2.56	0.77
HAYATSU, K., 1977	KH-205	GEOROC	138	36.5	IGNEOUS	VOLCANIC	BASALT	1.305	1	48.12	0.99	18.57		11.76		0.15	6.37	10.43	2.37	0.54
HAYATSU, K., 1977	MK-322	GEOROC	138	36.5	IGNEOUS	VOLCANIC	BASALT	1.305	1	50.88	0.87	18.99		10.04		0.19	4.82	9.85	2.49	1.26
HAYATSU, K., 1977	MK-546-5	GEOROC	138	36.5	IGNEOUS	VOLCANIC	BASALT	1.305	1	51.3	0.8	19.49		10.41		0.19	3.96	8.42	3.15	1.29
HAYATSU, K., 1977	MK-547-1	GEOROC	138	36.5	IGNEOUS	VOLCANIC	BASALT	1.305	1	50.28	0.89	20		10.01		0.16	4.43	9.2	2.89	1.06
HIROTANI, S.; BAN, M., 2006	1019-3	GEOROC	139.9	38.3	IGNEOUS	VOLCANIC	NOT-GIVEN	0.8	0	49.28	1.42	20.9	12.73			0.22	5.44	4.09	1.7	0.76	0.33		9
HIROTANI, S.; BAN, M., 2006	618-1-1	GEOROC	139.9	38.3	IGNEOUS	VOLCANIC	NOT-GIVEN	0.8	0	51.88	0.98	19.05	10.1			0.18	5.13	8.55	2.46	0.49	0.22		4
HIROTANI, S.; BAN, M., 2006	ASHI13	GEOROC	139.9	38.3	IGNEOUS	VOLCANIC	NOT-GIVEN	0.8	0	49.49	1.06	21.59	10.42			0.18	5.9	7.37	1.9	0.26	0.17		5
HIROTANI, S.; BAN, M., 2006	ASHI3	GEOROC	139.9	38.3	IGNEOUS	VOLCANIC	NOT-GIVEN	0.8	0	48.79	1.53	19.33	14.45			0.24	4.9	7.01	2.09	0.39	0.16		5
HIROTANI, S.; BAN, M.; NAKAGAWA, M., 2009	906S1	GEOROC	139.9	38.3	IGNEOUS	VOLCANIC	NOT-GIVEN	0.8	0	51.41	1.63	18.49	11.72			0.2	4.57	5.14	2.62	0.99	0.23		8
HOANG, N.; UTO, K., 2006	010813-05	GEOROC	130.25	32.67	IGNEOUS	VOLCANIC	BASALT	0.75	0.5	51.77	1.27	15.97				0.16	7.56	9.54	3.15	1.02	0.25		17.2
HOANG, N.; UTO, K., 2006	CB6-22	GEOROC	127.08	27.4	IGNEOUS	VOLCANIC	BASALT	0.5	0.5	50.18	1	16.34				0.16	7.67	11.91	2.35	0.47	0.17		4
HOANG, N.; UTO, K., 2006	CB6-23	GEOROC	127.08	27.4	IGNEOUS	VOLCANIC	BASALT	0.5	0.5	49.56	0.98	16.15				0.16	8.59	11.93	2.28	0.44	0.16		3.6
HOANG, N.; UTO, K., 2006	CB6-23-1	GEOROC	127.08	27.4	IGNEOUS	VOLCANIC	BASALT	0.5	0.5	49.63	0.97	16.24				0.16	8.21	11.78	2.2	0.4	0.16		4.1
HOANG, N.; UTO, K., 2006	CB6-26	GEOROC	127.08	27.4	IGNEOUS	VOLCANIC	BASALT	0.5	0.5	49.98	0.98	16.22				0.16	7.97	11.8	2.24	0.47	0.17		2.7
HOANG, N.; UTO, K., 2006	KUM0025	GEOROC	130.25	32.67	IGNEOUS	VOLCANIC	BASALT	0.75	0.5	51.27	1.31	16.3				0.16	7.69	9.55	3.04	0.94	0.25		16.7
HOANG, N.; UTO, K., 2006	KUM0030	GEOROC	130.25	32.67	IGNEOUS	VOLCANIC	BASALT	0.75	0.5	51.05	1.32	16.31				0.17	7.95	9.54	3.09	0.97	0.26		18.7
HOANG, N.; UTO, K., 2006	KUM0031	GEOROC	130.25	32.67	IGNEOUS	VOLCANIC	BASALT	0.75	0.5	51.09	1.34	16.57				0.16	8.01	9.21	2.87	0.85	0.26		18.4
HOANG, N.; UTO, K., 2006	KUM9806	GEOROC	130.25	32.67	IGNEOUS	VOLCANIC	BASALT	0.75	0.5	51.27	1.28	16.13				0.16	7.73	9.6	3.08	0.91	0.26		15.4
HOANG, N.; UTO, K., 2006	YAT0004	GEOROC	130.186	32.5889	IGNEOUS	VOLCANIC	BASALT	1	0	49.46	1.65	15.15				0.18	9.26	9.26	2.88	1.01	0.52		20
HOANG, N.; UTO, K., 2006	YAT0005	GEOROC	130.25	32.67	IGNEOUS	VOLCANIC	BASALT	1	0	51.55	1.87	16.04				0.2	6.43	8.98	3.39	1.51	0.41		25.8
HOANG, N.; UTO, K., 2006	YAT0006	GEOROC	130.25	32.67	IGNEOUS	VOLCANIC	BASALT	0.75	0.5	51.6	1.29	16.11				0.16	7.69	9.61	3.04	1	0.26		19.1
HOANG, N.; UTO, K., 2006	YAT9811	GEOROC	130.178	32.6251	IGNEOUS	VOLCANIC	BASALT	4	0	48.15	2.84	15.07				0.19	7.22	9.24	3.81	1.1	0.82		36.7
HOANG, N.; UTO, K., 2006	YAT9812	GEOROC	130.25	32.67	IGNEOUS	VOLCANIC	BASALT	1	0	51.94	1.64	15.87				0.16	7.37	8.96	3.19	1.39	0.36		20.8
HOCHSTAEDTER, A. G.; KEPEZHINSKAS, P. K.; DEFANT, M. J., 1996	2377	GEOROC	160.63	56.2	IGNEOUS	VOLCANIC	BASALT	0.905	0.5	51.9	1.72	16.8	11.3			0.18	4.95	8.3	3.25	1.82	0.54		6.4
IKAWA, T.; NAGAO, TAKASHI, 1996	20503-2	GEOROC	129.9	32.6	IGNEOUS	VOLCANIC	BASALT	1.305	1	51.18	1.66	16.22				0.16	7.7	8.92	3.31	1.78	0.45		36
IKAWA, T.; NAGAO, TAKASHI, 1996	30501-3	GEOROC	129.9	32.6	IGNEOUS	VOLCANIC	BASALT	1.305	1	51.48	1.71	18.39				0.17	4.26	8.74	3.49	1.37	0.37		24
IKAWA, T.; NAGAO, TAKASHI, 1996	GR12-2	GEOROC	129.9	32.6	IGNEOUS	VOLCANIC	BASALT	1.305	1	51.19	1.91	18.33				0.16	5.39	6.76	3.61	2.64	0.59		47
IKAWA, T.; NAGAO, TAKASHI, 1996	OB87	GEOROC	129.9	32.6	IGNEOUS	VOLCANIC	BASALT	1.305	1	50.05	1.54	14.94				0.18	8.46	9.79	2.73	1.09	0.32		18
IKAWA, T.; NAGAO, TAKASHI, 1996	YB1-31	GEOROC	129.9	32.6	IGNEOUS	VOLCANIC	BASALT	1.305	1	50.11	1.36	17.61				0.17	8.19	9	2.78	0.48	0.23		12
IKAWA, T.; NAGAO, TAKASHI, 1996	YB2-221	GEOROC	129.9	32.6	IGNEOUS	VOLCANIC	BASALT	1.305	1	49.61	1.55	15.72				0.16	9.62	10.01	2.77	1.31	0.35		26
IKAWA, T.; NAGAO, TAKASHI, 1996	YB3-49	GEOROC	129.9	32.6	IGNEOUS	VOLCANIC	BASALT	1.305	1	50.31	1.51	15.85				0.17	8.75	9.48	2.85	0.78	0.28		19
IKAWA, T.; NAGAO, TAKASHI, 1996	YB3-58	GEOROC	129.9	32.6	IGNEOUS	VOLCANIC	BASALT	1.305	1	51.17	1.52	16.66				0.17	6.8	10.83	2.54	0.97	0.33		15
ISHIZAKI, YASUO, 2007	6ME3	GEOROC	137.6	36.2	IGNEOUS	VOLCANIC	NOT-GIVEN	0.0023	0	49.04	1.71	18.37	11.75			0.19	5.65	9.76	2.75	0.8	0.34
ISSHIKI, N., 1965	NI52092203(3)	GEOROC	139.77	33.13	IGNEOUS	VOLCANIC	DOLERITE	1.305	1	50.46	1.05	17.79		2.44	10.26	0.18	3.45	11	2.25	0.34	0.15
ISSHIKI, N., 1965	NI52100802	GEOROC	139.77	33.13	IGNEOUS	VOLCANIC	BASALT	1.305	1	48.7	0.84	19.49		2.11	8.44	0.2	6.02	11.62	1.37	0.44	0.11
ISSHIKI, N., 1965	NI53072705_UNLEACHED	GEOROC	139.77	33.13	IGNEOUS	VOLCANIC	BASALT	1.305	1	50.48	1.65	14.5		4.47	11.67	0.31	4.38	9.61	2.31	0.32	0.18
ISSHIKI, N., 1965	NI54050702	GEOROC	139.77	33.13	IGNEOUS	VOLCANIC	BASALT	1.305	1	49.66	1.25	17.7		4.24	8.53	0.19	4.27	11.05	2.04	0.5	0.1
ISSHIKI, N., 1965	NI54050703	GEOROC	139.77	33.13	IGNEOUS	VOLCANIC	BASALT	1.305	1	51.79	1.4	16.08		1.52	11.28	0.2	4.41	9.98	2	0.35	0.09
ISSHIKI, N., 1965	NI54071102	GEOROC	139.77	33.13	IGNEOUS	VOLCANIC	BASALT	1.305	1	49.84	0.61	18.55		1.95	8.34	0.13	6.23	12.18	1.92	0.17	0.09
ISSHIKI, N., 1965	NI54072201	GEOROC	139.77	33.13	IGNEOUS	VOLCANIC	BASALT	1.305	1	46.56	0.67	18.79		3.33	9.74	0.26	6.45	11.93	1.38	0.03	0.08
ISSHIKI, N., 1965	NI54072503	GEOROC	139.77	33.13	IGNEOUS	VOLCANIC	ANDESITE	1.305	1	51.98	0.76	16.27		5.27	6.23	0.17	5.57	9.96	1.87	0.25	0.08
ISSHIKI, N., 1965	NI54072906	GEOROC	139.77	33.13	IGNEOUS	PLUTONIC	GABBRO	1.305	1	45.44	0.93	16.23		4.94	10.63	0.26	9.94	9.59	1.55	0.11	0.1
ISSHIKI, N., 1965	NI54072908	GEOROC	139.77	33.13	IGNEOUS	PLUTONIC	GABBRO	1.305	1	48.43	0.87	18.31		7.09	5.82	0.2	5.83	11.17	1.84	0.1	0.05
ISSHIKI, N., 1965	NI55071101D	GEOROC	139.77	33.13	IGNEOUS	PLUTONIC	GABBRO	1.305	1	49.45	1.08	20.9		6.35	4.48	0.18	2.87	11.44	2.24	0.25	0.14
ISSHIKI, N., 1965	NI55071903	GEOROC	139.77	33.13	IGNEOUS	PLUTONIC	GABBRO	1.305	1	48.18	1.47	20.02		5.21	6.58	0.16	3.84	12.46	1.95	0.02
ISSHIKI, N., 1965	NI555072003	GEOROC	139.77	33.13	IGNEOUS	VOLCANIC	BASALT	1.305	1	49.97	1.14	18.8		2.16	9.68	0.28	3.83	10.99	2.53	0.41	0.2
ISSHIKI, N., 1965	NI57032011	GEOROC	139.77	33.13	IGNEOUS	VOLCANIC	ANDESITE	1.305	1	49.78	1.28	17.76		4.46	8.86	0.25	4.26	9.9	1.97	0.2	0.48
KANEKO, T., 1995	KNA-122	GEOROC	138.2	36	IGNEOUS	VOLCANIC	BASALT	1.305	1	50.22	0.79	18.94				0.17	5.09	11	1.87	0.46	0.17		3.1
KANEKO, T., 1995	KUM-1	GEOROC	136.5	35.5	IGNEOUS	VOLCANIC	BASALT	1.305	1	51.17	1.17	19.33				0.18	3.84	9.7	2.67	1.12	0.36		5.2
KANEKO, T., 1995	ONT-30	GEOROC	138.37	35.97	IGNEOUS	VOLCANIC	BASALT	1.305	1	50.2	1.55	18.54				0.16	4.27	8.63	3.29	1.34	0.36		6.7
KANEKO, T., 1995	UBS-15	GEOROC	135.833	35.1167	IGNEOUS	VOLCANIC	BASALT	1.305	1	50.44	1.2	15.32				0.16	9.46	9.99	2.53	0.83	0.28		5.7
KANEKO, T.; KANEOKA, I.; KAWACHI, S., 1996	YAT-476	GEOROC	138.37	35.97	IGNEOUS	VOLCANIC	BASALT	1.305	1	50.99	1.15	17.66				0.15	5.19	9.23	3.01	0.75	0.25		3
KANEKO, T.; KANEOKA, I.; KAWACHI, S., 1996	YAT-766	GEOROC	138.37	35.97	IGNEOUS	VOLCANIC	BASALT	1.305	1	49.08	1.15	18.88				0.17	5.03	9.76	2.49	0.54	0.24		2
KANEKO, T.; KANEOKA, I.; KAWACHI, S., 1996	YAT-820	GEOROC	138.37	35.97	IGNEOUS	VOLCANIC	BASALT	1.305	1	51.08	1.21	17.97				0.17	4.68	8.93	2.74	0.93	0.27		5
KANEKO, T.; KANEOKA, I.; KAWACHI, S., 1996	YAT-828	GEOROC	138.37	35.97	IGNEOUS	VOLCANIC	BASALT	1.305	1	51.46	1.16	19.3				0.17	3.36	8.95	3.07	0.91	0.33		5
KANEKO, T.; KANEOKA, I.; KAWACHI, S., 1996	YAT-933	GEOROC	138.37	35.97	IGNEOUS	VOLCANIC	BASALT	1.305	1	51.45	1.22	17.84				0.17	4.87	8.77	2.93	1.04	0.32		5
KANISAWA, S.; YOSHIDA, T., 1989	AKO-2	GEOROC	140.5	38	IGNEOUS	PLUTONIC	DIORITE	0.905	0.5	50.96	1.09	22.95		5.34	4.16	0.3	2.88	8.99	2.98	0.06	0.29		1.5
KANISAWA, S.; YOSHIDA, T., 1989	AKO-7	GEOROC	140.5	38	IGNEOUS	PLUTONIC	DIORITE	0.905	0.5	51.96	0.87	16.09		7.87	5.92	0.3	4.72	8.19	1.84	0.06	0.02		2.2
KATSUI, Y., 1961	1	GEOROC	146.8	44.5	IGNEOUS	VOLCANIC	BASALT	1.305	1	50.45	1.64	17.99		3.08	8.87	0.17	4.02	10.59	2.97	0.58	0.16
KATSUI, Y., 1961	2	GEOROC	140.9	40.5	IGNEOUS	VOLCANIC	BASALT	1.305	1	51.9	1.08	17.51		3.91	7.62	0.18	4.57	9.5	2.26	0.25	0.15
KATSUI, Y., 1961	3	GEOROC	140.9	40.5	IGNEOUS	VOLCANIC	BASALT	1.305	1	50.79	0.78	17.74		3.67	7.06	0.14	5.38	10.52	2.29	0.28	0.09
KATSUI, Y., 1961	3	GEOROC	144.5	43.5	IGNEOUS	VOLCANIC	ANDESITE	1.305	1	48.52	1.19	20.89		3.91	6.11	0.09	3.49	12.37	1.52	0.41	0.06
KATSUI, Y., 1961	4	GEOROC	140.98	39.88	IGNEOUS	VOLCANIC	ANDESITE	1.305	1	51.31	0.69	20.6		2.62	6.78	0.1	4.86	10.05	2.33	0.26	0.08
KATSUI, Y., 1961	30	GEOROC	142.68	43.45	IGNEOUS	VOLCANIC	BASALT	1.305	1	51.9	1.05	17.69		2.5	7.72	0.52	4.96	9.35	3.04	1.2	0.15
KATSUI, Y., 1961	52	GEOROC	141.33	42.7	IGNEOUS	VOLCANIC	ANDESITE	1.305	1	51.4	0.92	19.2		3.96	5.82	0.27	3.84	9.94	2.67	0.65	0.2
KATSUI, Y.; OBA, Y.; ANDO, S.; NISHIMURA, S.; MASUDA, Y.; KURASAWA, H.; FUJIMAKI, H., 1978	K-26	GEOROC	141.27	45.1	IGNEOUS	VOLCANIC	BASALT	1.305	1	50.69	1.28	16.59		4.06	5.01	0.1	7.34	10	3.49	1.03	0.14
KATSUI, Y.; OBA, Y.; ANDO, S.; NISHIMURA, S.; MASUDA, Y.; KURASAWA, H.; FUJIMAKI, H., 1978	K-28	GEOROC	144.02	43.38	IGNEOUS	VOLCANIC	BASALT	1.305	1	50.62	0.77	17.73		4.34	6.94	0.21	5.78	9.4	2.25	0.43	0.13
KATSUI, Y.; YAMAMOTO, MASATSUGU; NEMOTO, S.; NIIDA, K., 1979	5	GEOROC	139.73	39.95	IGNEOUS	VOLCANIC	BASALT	1.305	1	48.98	0.93	17.28		2.34	5.97	0.18	8.23	8.57	2.38	1.22	0.19
KAWANO, Y.; YAGI, K.; AOKI, K.-I., 1961	5	GEOROC	140.9	40.5	IGNEOUS	VOLCANIC	BASALT	1.305	1	50.79	0.78	17.74		3.67	7.06	0.14	5.38	10.52	2.29	0.28	0.09
KAWANO, Y.; YAGI, K.; AOKI, K.-I., 1961	6	GEOROC	140.9	40.5	IGNEOUS	VOLCANIC	BASALT	1.305	1	51.9	1.08	17.51		3.91	7.62	0.18	4.57	9.5	2.26	0.25	0.15
KAWANO, Y.; YAGI, K.; AOKI, K.-I., 1961	16	GEOROC	140.5	37.5	IGNEOUS	VOLCANIC	BASALT	1.305	1	49.56	0.72	17.88		2.82	7.54	0.16	7.03	10.92	1.5	0.22	0.06
KAWANO, Y.; YAGI, K.; AOKI, K.-I., 1961	47	GEOROC	139.97	37.12	IGNEOUS	VOLCANIC	ANDESITE	1.305	1	51.81	0.67	17.57		2.72	7.77	0.17	6.2	9.93	1.95	0.42	0.09
KAWANO, Y.; YAGI, K.; AOKI, K.-I., 1961	56	GEOROC	139.8	36.9	IGNEOUS	VOLCANIC	BASALT	1.305	1	49.87	0.8	19.98		4.69	5.02	0.11	4.96	11.21	1.6	0.28	0.12
KAWANO, Y.; YAGI, K.; AOKI, K.-I., 1961	57	GEOROC	139.8	36.9	IGNEOUS	VOLCANIC	BASALT	1.305	1	51.31	0.71	21.52		2.17	6.39	0.15	3.75	11.9	1.81	0.26	0.12
KEPEZHINSKAS, P. K.; MCDERMOTT, F.; DEFANT, M. J.; HOCHSTAEDTER, A. G.; DRUMMOND, M. S.; HAWKESWORTH, C. J.; KOLOSKOV, A. V.; MAURY, R. C.; BELLON, H., 1997	2377	GEOROC	160.63	56.2	IGNEOUS	VOLCANIC	BASALT	0.905	0.5	50.9	1.7	16.5	11.2			0.18	4.87	8.11	3.24	1.77	0.53	0.3	6.4
KERSTING, A. B.; ARCULUS, R. J., 1994	K-12-4	GEOROC	160.63	56.05	IGNEOUS	VOLCANIC	BASALT	0.00225	0	51.25	0.79	13.41	9.48			0.16	11.76	10	2.31	0.55	0.12
KERSTING, A. B.; ARCULUS, R. J., 1994	K-12-7	GEOROC	160.63	56.05	IGNEOUS	VOLCANIC	BASALT	0.00225	0	51.15	0.8	13.4	9.54			0.17	11.79	10.13	2.36	0.56	0.11		1
KERSTING, A. B.; ARCULUS, R. J., 1994	K-23-81959	GEOROC	160.63	56.05	IGNEOUS	VOLCANIC	BASALT	0.00225	0	51.98	0.93	15.75	9.39			0.16	8.28	10.11	2.91	0.66	0.14		2
KERSTING, A. B.; ARCULUS, R. J., 1994	K-9-80-7023	GEOROC	160.63	56.05	IGNEOUS	VOLCANIC	BASALT	0.00225	0	51.67	0.82	13.89	9.43			0.16	11.04	10.11	2.4	0.58	0.12		2
KERSTING, A. B.; ARCULUS, R. J.; GUST, D. A., 1996	6Z19	GEOROC	140.43	38.15	IGNEOUS	VOLCANIC	BASALT	1.305	1	49.57							6
KIMURA, J.-I.; KENT, A. J. R.; ROWE, M. C.; KATAKUSE, M.; NAKANO, F.; LE GRANGE, M.; VAN KEKEN, P. E.; KAWABATA, H.; STERN, R. J., 2010	IO-11	GEOROC	139.42	34.75	IGNEOUS	VOLCANIC	BASALT	1.305	1	51.967	1.172	14.175	15.5557			0.2	5.051	9.267	1.841	0.374	0.087
KIMURA, J.-I.; KENT, A. J. R.; ROWE, M. C.; KATAKUSE, M.; NAKANO, F.; LE GRANGE, M.; VAN KEKEN, P. E.; KAWABATA, H.; STERN, R. J., 2010	IO-14	GEOROC	139.42	34.75	IGNEOUS	VOLCANIC	BASALT	1.305	1	51.73	1.144	15.056	15.2653			0.192	4.784	9.998	1.743	0.371	0.082
KIMURA, J.-I.; KENT, A. J. R.; ROWE, M. C.; KATAKUSE, M.; NAKANO, F.; LE GRANGE, M.; VAN KEKEN, P. E.; KAWABATA, H.; STERN, R. J., 2010	IO-15	GEOROC	139.42	34.75	IGNEOUS	VOLCANIC	BASALT	1.305	1	51.897	1.189	14.994	15.5965			0.198	4.713	9.719	1.85	0.386	0.086
KIMURA, J.-I.; KENT, A. J. R.; ROWE, M. C.; KATAKUSE, M.; NAKANO, F.; LE GRANGE, M.; VAN KEKEN, P. E.; KAWABATA, H.; STERN, R. J., 2010	IO-17	GEOROC	139.42	34.75	IGNEOUS	VOLCANIC	BASALT	1.305	1	51.97	1.15	14.521	15.5099			0.196	5.578	9.687	1.754	0.382	0.087
KIMURA, J.-I.; KENT, A. J. R.; ROWE, M. C.; KATAKUSE, M.; NAKANO, F.; LE GRANGE, M.; VAN KEKEN, P. E.; KAWABATA, H.; STERN, R. J., 2010	IO-19	GEOROC	139.42	34.75	IGNEOUS	VOLCANIC	BASALT	1.305	1	51.9	1.198	14.645	15.332			0.191	4.743	9.427	1.847	0.394	0.092		0.531
KIMURA, J.-I.; KENT, A. J. R.; ROWE, M. C.; KATAKUSE, M.; NAKANO, F.; LE GRANGE, M.; VAN KEKEN, P. E.; KAWABATA, H.; STERN, R. J., 2010	IO-2	GEOROC	139.42	34.75	IGNEOUS	VOLCANIC	BASALT	1.305	1	51.955	1.251	14.353	15.4951			0.192	4.737	9.23	1.903	0.394	0.075
KIMURA, J.-I.; KENT, A. J. R.; ROWE, M. C.; KATAKUSE, M.; NAKANO, F.; LE GRANGE, M.; VAN KEKEN, P. E.; KAWABATA, H.; STERN, R. J., 2010	IO-20	GEOROC	139.42	34.75	IGNEOUS	VOLCANIC	BASALT	1.305	1	51.509	1.185	14.35	15.8755			0.202	5.178	9.744	1.734	0.405	0.084
KIMURA, J.-I.; KENT, A. J. R.; ROWE, M. C.; KATAKUSE, M.; NAKANO, F.; LE GRANGE, M.; VAN KEKEN, P. E.; KAWABATA, H.; STERN, R. J., 2010	IO-3	GEOROC	139.42	34.75	IGNEOUS	VOLCANIC	BASALT	1.305	1	50.389	0.87	18.834	11.4931			0.15	4.257	11.317	1.591	0.267	0.068
KIMURA, J.-I.; KENT, A. J. R.; ROWE, M. C.; KATAKUSE, M.; NAKANO, F.; LE GRANGE, M.; VAN KEKEN, P. E.; KAWABATA, H.; STERN, R. J., 2010	IO-4	GEOROC	139.42	34.75	IGNEOUS	VOLCANIC	BASALT	1.305	1	49.051	0.566	19.527	11.2077			0.154	5.248	11.578	1.119	0.025	0.015
KIMURA, J.-I.; KENT, A. J. R.; ROWE, M. C.; KATAKUSE, M.; NAKANO, F.; LE GRANGE, M.; VAN KEKEN, P. E.; KAWABATA, H.; STERN, R. J., 2010	IO-5	GEOROC	139.42	34.75	IGNEOUS	VOLCANIC	BASALT	1.305	1	50.004	0.574	18.97	10.302			0.15	5.524	12.018	1.191	0.091	0.023		0.101
KIMURA, J.-I.; KENT, A. J. R.; ROWE, M. C.; KATAKUSE, M.; NAKANO, F.; LE GRANGE, M.; VAN KEKEN, P. E.; KAWABATA, H.; STERN, R. J., 2010	IO-6	GEOROC	139.42	34.75	IGNEOUS	VOLCANIC	BASALT	1.305	1	51.522	0.68	17.224	11.5806			0.171	5.991	11.459	1.289	0.222	0.036		0.152
KIMURA, J.-I.; KENT, A. J. R.; ROWE, M. C.; KATAKUSE, M.; NAKANO, F.; LE GRANGE, M.; VAN KEKEN, P. E.; KAWABATA, H.; STERN, R. J., 2010	IO-9	GEOROC	139.42	34.75	IGNEOUS	VOLCANIC	BASALT	1.305	1	48.743	0.476	20.25	9.77129			0.139	5.9	12.975	1.197	0.159	0.028
KIMURA, J.-I.; KENT, A. J. R.; ROWE, M. C.; KATAKUSE, M.; NAKANO, F.; LE GRANGE, M.; VAN KEKEN, P. E.; KAWABATA, H.; STERN, R. J., 2010	NJ-1	GEOROC	139.29	34.4	IGNEOUS	VOLCANIC	BASALT	1.305	1	51.29	1.112	16.62	14.1004			0.198	5.025	9.485	2.354	0.493	0.134		1.253
KIMURA, J.-I.; KENT, A. J. R.; ROWE, M. C.; KATAKUSE, M.; NAKANO, F.; LE GRANGE, M.; VAN KEKEN, P. E.; KAWABATA, H.; STERN, R. J., 2010	NJ-2	GEOROC	139.29	34.4	IGNEOUS	VOLCANIC	BASALT	1.305	1	51.034	1.133	16.416	14.1357			0.2	4.914	9.497	2.423	0.447	0.137		1.141
KIMURA, J.-I.; KENT, A. J. R.; ROWE, M. C.; KATAKUSE, M.; NAKANO, F.; LE GRANGE, M.; VAN KEKEN, P. E.; KAWABATA, H.; STERN, R. J., 2010	NJ-5	GEOROC	139.29	34.4	IGNEOUS	VOLCANIC	BASALT	1.305	1	51.179	1.131	16.39	14.1674			0.202	4.861	9.46	2.47	0.446	0.139		1.171
KIMURA, J.-I.; KENT, A. J. R.; ROWE, M. C.; KATAKUSE, M.; NAKANO, F.; LE GRANGE, M.; VAN KEKEN, P. E.; KAWABATA, H.; STERN, R. J., 2010	NJ-6A	GEOROC	139.29	34.4	IGNEOUS	VOLCANIC	BASALT	1.305	1	49.609	1.114	16.794	14.5291			0.198	5.43	9.952	2.233	0.329	0.124		1.035
KIMURA, J.-I.; KENT, A. J. R.; ROWE, M. C.; KATAKUSE, M.; NAKANO, F.; LE GRANGE, M.; VAN KEKEN, P. E.; KAWABATA, H.; STERN, R. J., 2010	NJ-6B	GEOROC	139.29	34.4	IGNEOUS	VOLCANIC	BASALT	1.305	1	49.814	1.127	16.669	14.5438			0.201	5.361	9.897	2.306	0.35	0.126
KIMURA, J.-I.; KENT, A. J. R.; ROWE, M. C.; KATAKUSE, M.; NAKANO, F.; LE GRANGE, M.; VAN KEKEN, P. E.; KAWABATA, H.; STERN, R. J., 2010	TS-1	GEOROC	139.29	34.5	IGNEOUS	VOLCANIC	BASALT	1.305	1	50.998	0.904	17.866	10.7628			0.156	5.841	10.603	2.225	0.378	0.168
KIMURA, J.-I.; KENT, A. J. R.; ROWE, M. C.; KATAKUSE, M.; NAKANO, F.; LE GRANGE, M.; VAN KEKEN, P. E.; KAWABATA, H.; STERN, R. J., 2010	TS-10	GEOROC	139.29	34.5	IGNEOUS	VOLCANIC	BASALT	1.305	1	51.036	0.91	18.128	10.7312			0.156	5.753	10.563	2.236	0.346	0.172		1.283
KIMURA, J.-I.; KENT, A. J. R.; ROWE, M. C.; KATAKUSE, M.; NAKANO, F.; LE GRANGE, M.; VAN KEKEN, P. E.; KAWABATA, H.; STERN, R. J., 2010	TS-12	GEOROC	139.29	34.5	IGNEOUS	VOLCANIC	BASALT	1.305	1	51.366	0.845	17.399	10.5303			0.15	6.578	10.142	2.249	0.492	0.171		1.411
KIMURA, J.-I.; KENT, A. J. R.; ROWE, M. C.; KATAKUSE, M.; NAKANO, F.; LE GRANGE, M.; VAN KEKEN, P. E.; KAWABATA, H.; STERN, R. J., 2010	TS-13	GEOROC	139.29	34.5	IGNEOUS	VOLCANIC	BASALT	1.305	1	51.465	0.844	17.365	10.5595			0.15	6.603	10.09	2.276	0.522	0.176		1.395
KIMURA, J.-I.; KENT, A. J. R.; ROWE, M. C.; KATAKUSE, M.; NAKANO, F.; LE GRANGE, M.; VAN KEKEN, P. E.; KAWABATA, H.; STERN, R. J., 2010	TS-14	GEOROC	139.29	34.5	IGNEOUS	VOLCANIC	BASALT	1.305	1	51.491	0.874	17.786	10.4067			0.152	5.891	10.626	2.331	0.434	0.166
KIMURA, J.-I.; KENT, A. J. R.; ROWE, M. C.; KATAKUSE, M.; NAKANO, F.; LE GRANGE, M.; VAN KEKEN, P. E.; KAWABATA, H.; STERN, R. J., 2010	TS-15	GEOROC	139.29	34.5	IGNEOUS	VOLCANIC	BASALT	1.305	1	51.526	0.837	17.791	10.288			0.149	5.873	10.45	2.306	0.414	0.158
KIMURA, J.-I.; KENT, A. J. R.; ROWE, M. C.; KATAKUSE, M.; NAKANO, F.; LE GRANGE, M.; VAN KEKEN, P. E.; KAWABATA, H.; STERN, R. J., 2010	TS-16	GEOROC	139.29	34.5	IGNEOUS	VOLCANIC	BASALT	1.305	1	51.225	0.862	17.571	10.4942			0.151	6.203	10.322	2.267	0.464	0.177
KIMURA, J.-I.; KENT, A. J. R.; ROWE, M. C.; KATAKUSE, M.; NAKANO, F.; LE GRANGE, M.; VAN KEKEN, P. E.; KAWABATA, H.; STERN, R. J., 2010	TS-18	GEOROC	139.29	34.5	IGNEOUS	VOLCANIC	BASALT	1.305	1	51.075	0.902	17.927	10.7172			0.157	5.866	10.652	2.217	0.398	0.17
KIMURA, J.-I.; KENT, A. J. R.; ROWE, M. C.; KATAKUSE, M.; NAKANO, F.; LE GRANGE, M.; VAN KEKEN, P. E.; KAWABATA, H.; STERN, R. J., 2010	TS-19	GEOROC	139.29	34.5	IGNEOUS	VOLCANIC	BASALT	1.305	1	50.928	0.901	18.141	10.6342			0.156	5.846	10.52	2.264	0.39	0.169
KIMURA, J.-I.; KENT, A. J. R.; ROWE, M. C.; KATAKUSE, M.; NAKANO, F.; LE GRANGE, M.; VAN KEKEN, P. E.; KAWABATA, H.; STERN, R. J., 2010	TS-2	GEOROC	139.29	34.5	IGNEOUS	VOLCANIC	BASALT	1.305	1	50.928	0.901	18.064	10.6985			0.155	5.802	10.583	2.221	0.385	0.17
KIMURA, J.-I.; KENT, A. J. R.; ROWE, M. C.; KATAKUSE, M.; NAKANO, F.; LE GRANGE, M.; VAN KEKEN, P. E.; KAWABATA, H.; STERN, R. J., 2010	TS-3	GEOROC	139.29	34.5	IGNEOUS	VOLCANIC	BASALT	1.305	1	50.946	0.895	18.156	10.6436			0.155	5.719	10.608	2.287	0.388	0.168
KIMURA, J.-I.; KENT, A. J. R.; ROWE, M. C.; KATAKUSE, M.; NAKANO, F.; LE GRANGE, M.; VAN KEKEN, P. E.; KAWABATA, H.; STERN, R. J., 2010	TS-4	GEOROC	139.29	34.5	IGNEOUS	VOLCANIC	BASALT	1.305	1	50.995	0.909	18.101	10.8565			0.159	5.932	10.563	2.216	0.355	0.168
KIMURA, J.-I.; KENT, A. J. R.; ROWE, M. C.; KATAKUSE, M.; NAKANO, F.; LE GRANGE, M.; VAN KEKEN, P. E.; KAWABATA, H.; STERN, R. J., 2010	TS-5	GEOROC	139.29	34.5	IGNEOUS	VOLCANIC	BASALT	1.305	1	51.207	0.854	17.858	10.4429			0.152	6.025	10.678	2.239	0.386	0.161		1.962
KIMURA, J.-I.; KENT, A. J. R.; ROWE, M. C.; KATAKUSE, M.; NAKANO, F.; LE GRANGE, M.; VAN KEKEN, P. E.; KAWABATA, H.; STERN, R. J., 2010	TS-6	GEOROC	139.29	34.5	IGNEOUS	VOLCANIC	BASALT	1.305	1	51.358	0.837	17.575	10.2846			0.15	5.889	10.463	2.254	0.417	0.157
KIMURA, J.-I.; KENT, A. J. R.; ROWE, M. C.; KATAKUSE, M.; NAKANO, F.; LE GRANGE, M.; VAN KEKEN, P. E.; KAWABATA, H.; STERN, R. J., 2010	TS-8	GEOROC	139.29	34.5	IGNEOUS	VOLCANIC	BASALT	1.305	1	51.375	0.843	17.805	10.5256			0.154	6.009	10.666	2.218	0.377	0.15
KIMURA, J.-I.; KENT, A. J. R.; ROWE, M. C.; KATAKUSE, M.; NAKANO, F.; LE GRANGE, M.; VAN KEKEN, P. E.; KAWABATA, H.; STERN, R. J., 2010	TS-9	GEOROC	139.29	34.5	IGNEOUS	VOLCANIC	BASALT	1.305	1	50.963	0.903	18.092	10.6763			0.155	5.758	10.601	2.242	0.4	0.171
KIMURA, J.-I.; KENT, A. J. R.; ROWE, M. C.; KATAKUSE, M.; NAKANO, F.; LE GRANGE, M.; VAN KEKEN, P. E.; KAWABATA, H.; STERN, R. J., 2010	UJ-1	GEOROC	139.3	34.45	IGNEOUS	VOLCANIC	BASALT	1.305	1	51.277	0.886	16.769	10.7511			0.156	7.463	9.777	2.109	0.292	0.177
KIMURA, J.-I.; KENT, A. J. R.; ROWE, M. C.; KATAKUSE, M.; NAKANO, F.; LE GRANGE, M.; VAN KEKEN, P. E.; KAWABATA, H.; STERN, R. J., 2010	UJ-10A	GEOROC	139.3	34.45	IGNEOUS	VOLCANIC	BASALT	1.305	1	50.659	0.958	17.183	11.0137			0.16	7.609	9.943	1.785	0.283	0.205		1.642
KIMURA, J.-I.; KENT, A. J. R.; ROWE, M. C.; KATAKUSE, M.; NAKANO, F.; LE GRANGE, M.; VAN KEKEN, P. E.; KAWABATA, H.; STERN, R. J., 2010	UJ-10B	GEOROC	139.3	34.45	IGNEOUS	VOLCANIC	BASALT	1.305	1	50.792	0.742	15.482	10.605			0.154	9.912	9.966	1.682	0.315	0.128		1.591
KIMURA, J.-I.; KENT, A. J. R.; ROWE, M. C.; KATAKUSE, M.; NAKANO, F.; LE GRANGE, M.; VAN KEKEN, P. E.; KAWABATA, H.; STERN, R. J., 2010	UJ-11	GEOROC	139.3	34.45	IGNEOUS	VOLCANIC	BASALT	1.305	1	51.786	0.966	17.435	10.6704			0.156	6.058	10.026	2.528	0.419	0.182
KIMURA, J.-I.; KENT, A. J. R.; ROWE, M. C.; KATAKUSE, M.; NAKANO, F.; LE GRANGE, M.; VAN KEKEN, P. E.; KAWABATA, H.; STERN, R. J., 2010	UJ-12	GEOROC	139.3	34.45	IGNEOUS	VOLCANIC	BASALT	1.305	1	50.875	0.734	15.353	10.5571			0.153	9.911	9.889	1.696	0.312	0.128
KIMURA, J.-I.; KENT, A. J. R.; ROWE, M. C.; KATAKUSE, M.; NAKANO, F.; LE GRANGE, M.; VAN KEKEN, P. E.; KAWABATA, H.; STERN, R. J., 2010	UJ-13	GEOROC	139.3	34.45	IGNEOUS	VOLCANIC	BASALT	1.305	1	45.277	0.81	17.376	11.2772			0.161	12.365	10.472	1.981	0.328	0.168
KIMURA, J.-I.; KENT, A. J. R.; ROWE, M. C.; KATAKUSE, M.; NAKANO, F.; LE GRANGE, M.; VAN KEKEN, P. E.; KAWABATA, H.; STERN, R. J., 2010	UJ-2	GEOROC	139.3	34.45	IGNEOUS	VOLCANIC	BASALT	1.305	1	50.827	0.894	16.732	10.5747			0.154	7.338	10.033	2.551	0.399	0.183		1.609
KIMURA, J.-I.; KENT, A. J. R.; ROWE, M. C.; KATAKUSE, M.; NAKANO, F.; LE GRANGE, M.; VAN KEKEN, P. E.; KAWABATA, H.; STERN, R. J., 2010	UJ-3	GEOROC	139.3	34.45	IGNEOUS	VOLCANIC	BASALT	1.305	1	50.862	0.895	16.88	10.6927			0.156	7.282	9.912	2.415	0.368	0.175
KIMURA, J.-I.; KENT, A. J. R.; ROWE, M. C.; KATAKUSE, M.; NAKANO, F.; LE GRANGE, M.; VAN KEKEN, P. E.; KAWABATA, H.; STERN, R. J., 2010	UJ-4	GEOROC	139.3	34.45	IGNEOUS	VOLCANIC	BASALT	1.305	1	50.368	0.979	17.235	11.2053			0.164	7.423	9.515	2.443	0.364	0.187
KIMURA, J.-I.; KENT, A. J. R.; ROWE, M. C.; KATAKUSE, M.; NAKANO, F.; LE GRANGE, M.; VAN KEKEN, P. E.; KAWABATA, H.; STERN, R. J., 2010	UJ-5	GEOROC	139.3	34.45	IGNEOUS	VOLCANIC	BASALT	1.305	1	50.82	0.951	17.08	10.6821			0.157	7.556	9.371	2.616	0.319	0.187
KIMURA, J.-I.; KENT, A. J. R.; ROWE, M. C.; KATAKUSE, M.; NAKANO, F.; LE GRANGE, M.; VAN KEKEN, P. E.; KAWABATA, H.; STERN, R. J., 2010	UJ-6	GEOROC	139.3	34.45	IGNEOUS	VOLCANIC	BASALT	1.305	1	50.846	0.879	16.928	10.6985			0.157	7.482	9.935	2.392	0.358	0.173
KIMURA, J.-I.; KENT, A. J. R.; ROWE, M. C.; KATAKUSE, M.; NAKANO, F.; LE GRANGE, M.; VAN KEKEN, P. E.; KAWABATA, H.; STERN, R. J., 2010	UJ-7	GEOROC	139.3	34.45	IGNEOUS	VOLCANIC	BASALT	1.305	1	50.807	0.954	17.155	10.7429			0.156	7.563	9.39	2.577	0.359	0.191
KIMURA, J.-I.; KENT, A. J. R.; ROWE, M. C.; KATAKUSE, M.; NAKANO, F.; LE GRANGE, M.; VAN KEKEN, P. E.; KAWABATA, H.; STERN, R. J., 2010	UJ-8	GEOROC	139.3	34.45	IGNEOUS	VOLCANIC	BASALT	1.305	1	50.731	0.926	16.737	10.8296			0.157	7.68	9.647	2.492	0.387	0.207		1.607
KIMURA, J.-I.; KENT, A. J. R.; ROWE, M. C.; KATAKUSE, M.; NAKANO, F.; LE GRANGE, M.; VAN KEKEN, P. E.; KAWABATA, H.; STERN, R. J., 2010	UJ-9	GEOROC	139.3	34.45	IGNEOUS	VOLCANIC	BASALT	1.305	1	50.324	0.935	16.92	10.6739			0.154	7.424	9.65	2.867	0.502	0.202		1.706
KIMURA, J.-I.; YOSHIDA, T., 1999	OHR1	GEOROC	137	35	IGNEOUS	VOLCANIC	BASALT	2.1	0	51.92	1.23	16.08	10.29			0.17	7.88	8.41	2.78	0.72	0.31
KIMURA, J.-I.; YOSHIDA, T., 1999	OHR2	GEOROC	137	35	IGNEOUS	VOLCANIC	BASALT	2.1	0	51.27	1.21	16.1	10.09			0.17	8.22	8.99	2.93	0.73	0.32
KIMURA, J.-I.; YOSHIDA, T., 1999	OHR3	GEOROC	137	35	IGNEOUS	VOLCANIC	BASALT	2.1	0	51.64	1.1	16.21	9.9			0.16	8.36	8.92	2.75	0.68	0.28
KIMURA, J.-I.; YOSHIDA, T., 1999	TKT1A	GEOROC	137	35	IGNEOUS	VOLCANIC	BASALT	2.7	0	45.96	2.32	15.29	14.02			0.2	7.32	9.12	3.17	0.72	1.08
KIMURA, J.-I.; YOSHIDA, T., 1999	TKT1B	GEOROC	137	35	IGNEOUS	VOLCANIC	BASALT	2.7	0	46.04	2.33	15.02	13.93			0.21	7.16	9.36	3.27	0.74	1.11
KIMURA, J.-I.; YOSHIDA, T., 1999	TKT1C	GEOROC	137	35	IGNEOUS	VOLCANIC	BASALT	2.7	0	45.78	2.36	14.66	14.43			0.21	7.31	9.41	3.26	0.77	1.14
KIMURA, J.-I.; YOSHIDA, T., 1999	TKT2A	GEOROC	137	35	IGNEOUS	VOLCANIC	BASALT	2.7	0	46.05	2.36	14.93	14.08			0.21	7.03	9.25	3.27	0.76	1.14
KIMURA, J.-I.; YOSHIDA, T., 1999	TKT2B	GEOROC	137	35	IGNEOUS	VOLCANIC	BASALT	2.7	0	45.99	2.32	15.23	13.43			0.2	7.47	9.48	3.26	0.73	1.08
KIMURA, J.-I.; YOSHIDA, T., 1999	TKT3A	GEOROC	137	35	IGNEOUS	VOLCANIC	BASALT	2.7	0	48.98	1.51	15.32	10.92			0.17	9.22	9.08	2.87	0.84	0.58
KIMURA, J.-I.; YOSHIDA, T., 1999	TKT3B	GEOROC	137	35	IGNEOUS	VOLCANIC	BASALT	2.7	0	49.4	1.59	15.93	10.75			0.16	7.65	9.31	3.04	0.84	0.7
KIMURA, J.-I.; YOSHIDA, T., 1999	TKTA	GEOROC	137	35	IGNEOUS	VOLCANIC	BASALT	2.7	0	46.71	2.04	19.74	13			0.23	8.07	7.31	2.3	0.52	0.82
KIMURA, J.-I.; YOSHIDA, T., 1999	TKTB	GEOROC	137	35	IGNEOUS	VOLCANIC	BASALT	2.7	0	47.91	1.87	17.33	11.89			0.2	7.7	9.01	2.9	0.75	0.73
KIMURA, J.-I.; YOSHIDA, T., 1999	TKTC	GEOROC	137	35	IGNEOUS	VOLCANIC	BASALT	2.7	0	49.47	1.73	16.53	11.78			0.19	7.26	8.53	3.11	0.93	0.7
KIMURA, J.-I.; YOSHIDA, T., 1999	TKTE	GEOROC	137	35	IGNEOUS	VOLCANIC	BASALT	2.7	0	47.86	1.81	16.66	11.79			0.19	7.71	9	3.05	0.68	0.71
KIMURA, J.-I.; YOSHIDA, T., 1999	TNG	GEOROC	137	35	IGNEOUS	VOLCANIC	BASALT	1.15	1	49.08	1.61	17.47	10.32			0.17	7.61	9.18	3.16	0.59	0.5
KITA, I.; YAMAMOTO, MASATSUGU; ASAKAWA, Y.; NAKAGAWA, M.; TAGUCHI, S.; HASEGAWA, H., 2001	AS-2	GEOROC	131.036	32.9	IGNEOUS	VOLCANIC	BASALT	1.305	1	51.64	0.94	17.61	10.56			0.17	5.35	9.8	3.31	1.42	0.24	0.05	4.53
KITA, I.; YAMAMOTO, MASATSUGU; ASAKAWA, Y.; NAKAGAWA, M.; TAGUCHI, S.; HASEGAWA, H., 2001	S-3	GEOROC	130.178	32.6251	IGNEOUS	VOLCANIC	BASALT	1.305	1	49.39	2.02	15.39	10.77			0.16	6.68	8.7	3.45	1.32	0.61	1.59	28.4
KITA, I.; YAMAMOTO, MASATSUGU; ASAKAWA, Y.; NAKAGAWA, M.; TAGUCHI, S.; HASEGAWA, H., 2001	S-4	GEOROC	130.186	32.5889	IGNEOUS	VOLCANIC	BASALT	1.305	1	48.34	1.63	14.53	11.65			0.18	9.1	8.97	3.37	0.99	0.49	1.05	17.1
KUNO, H., 1954	4	GEOROC	139.15	34.8	IGNEOUS	VOLCANIC	BASALT	1.305	1	50.17	0.73	19.3		2.6	8.52	0.16	5.6	10.3	1.72	0.15	0.06
KUNO, H., 1954	HK47040702	GEOROC	139.15	34.8	IGNEOUS	VOLCANIC	BASALT	1.305	1	49.08	0.9	17.65		2.33	8	0.25	8.02	10.26	2.02	0.35		0.68
KUNO, H., 1954	HK47040702	GEOROC	139.15	34.8	IGNEOUS	VOLCANIC	BASALT	1.305	1	51.82	1.18	15.9		2.24	8.2	0.2	8.6	8.16	2.26	0.57	0.16
KURASAWA, H., 1979	1	GEOROC	138.5	34.5	IGNEOUS	VOLCANIC	BASALT	1.305	1	49.22
KURASAWA, H., 1979	1	GEOROC	138.5	34.5	IGNEOUS	VOLCANIC	BASALT	1.305	1	48.16
KURASAWA, H., 1979	1	GEOROC	138.5	34.5	IGNEOUS	VOLCANIC	ANDESITE	1.305	1	51.45
KURASAWA, H., 1979	2	GEOROC	138.5	34.5	IGNEOUS	VOLCANIC	BASALT	1.305	1	50.73
KURASAWA, H., 1979	3	GEOROC	138.5	34.5	IGNEOUS	VOLCANIC	BASALT	1.305	1	49.29
KURASAWA, H., 1979	4	GEOROC	138.5	34.5	IGNEOUS	VOLCANIC	BASALT	1.305	1	49.82
KURASAWA, H., 1979	5	GEOROC	138.5	34.5	IGNEOUS	VOLCANIC	BASALT	1.305	1	49.01
KURASAWA, H., 1979	6	GEOROC	138.5	34.5	IGNEOUS	VOLCANIC	ANDESITE	1.305	1	51.65
KURASAWA, H., 1979	7	GEOROC	138.5	34.5	IGNEOUS	VOLCANIC	BASALT	1.305	1	50.12
KURASAWA, H., 1979	8	GEOROC	138.5	34.5	IGNEOUS	VOLCANIC	ANDESITE	1.305	1	51.81
KURASAWA, H., 1979	9	GEOROC	138.5	34.5	IGNEOUS	VOLCANIC	ANDESITE	1.305	1	50.51
KURASAWA, H., 1979	10	GEOROC	138.5	34.5	IGNEOUS	VOLCANIC	ANDESITE	1.305	1	51.7
KURASAWA, H., 1979	15	GEOROC	139.12	34.92	IGNEOUS	VOLCANIC	BASALT	1.305	1	50.71
KURASAWA, H., 1979	16	GEOROC	138.728	35.361	IGNEOUS	VOLCANIC	BASALT	1.305	1	49.6
KURASAWA, H., 1979	18	GEOROC	138.728	35.361	IGNEOUS	VOLCANIC	BASALT	1.305	1	49.11
KURASAWA, H., 1979	19	GEOROC	138.728	35.361	IGNEOUS	VOLCANIC	BASALT	1.305	1	51.3
KURASAWA, H., 1979	21	GEOROC	138.9	34.8	IGNEOUS	VOLCANIC	BASALT	1.305	1	48.1
KURASAWA, H., 1979	22	GEOROC	138.9	34.8	IGNEOUS	VOLCANIC	BASALT	1.305	1	49.08
KURASAWA, H., 1984	1	GEOROC	139.12	34.92	IGNEOUS	VOLCANIC	BASALT	1.305	1	48.16
KURASAWA, H., 1984	15	GEOROC	139.12	34.92	IGNEOUS	VOLCANIC	BASALT	1.305	1	50.71
KURASAWA, H., 1984	16	GEOROC	138.7	35.38	IGNEOUS	VOLCANIC	BASALT	1.305	1	49.6
KURASAWA, H., 1984	23	GEOROC	138.7	35	IGNEOUS	VOLCANIC	BASALT	1.305	1	48.1
KURASAWA, H., 1984	24	GEOROC	139.02	34.8	IGNEOUS	VOLCANIC	BASALT	1.305	1	49.08
KURASAWA, H., 1984	30	GEOROC	138.5	34.5	IGNEOUS	VOLCANIC	BASALT	1.305	1	49.53
KURASAWA, H., 1984	31	GEOROC	138.5	34.5	IGNEOUS	VOLCANIC	BASALT	1.305	1	49.22
KURASAWA, H., 1984	33	GEOROC	138.5	34.5	IGNEOUS	VOLCANIC	BASALT	1.305	1	50.73
KURASAWA, H., 1984	34	GEOROC	138.5	34.5	IGNEOUS	VOLCANIC	BASALT	1.305	1	49.75
KURASAWA, H., 1984	35	GEOROC	138.5	34.5	IGNEOUS	VOLCANIC	BASALT	1.305	1	49.84
KURASAWA, H., 1984	36	GEOROC	138.5	34.5	IGNEOUS	VOLCANIC	BASALT	1.305	1	49.21
KURASAWA, H., 1984	37	GEOROC	138.5	34.5	IGNEOUS	VOLCANIC	BASALT	1.305	1	49.53
KURASAWA, H., 1984	38	GEOROC	138.5	34.5	IGNEOUS	VOLCANIC	BASALT	1.305	1	49.29
KURASAWA, H., 1984	39	GEOROC	138.5	34.5	IGNEOUS	VOLCANIC	BASALT	1.305	1	49.39
KURASAWA, H., 1984	40	GEOROC	138.5	34.5	IGNEOUS	VOLCANIC	BASALT	1.305	1	49.82
KURASAWA, H., 1984	41	GEOROC	138.5	34.5	IGNEOUS	VOLCANIC	BASALT	1.305	1	50.77
KURASAWA, H., 1984	42	GEOROC	138.5	34.5	IGNEOUS	VOLCANIC	BASALT	1.305	1	49.01
KURASAWA, H., 1984	43	GEOROC	138.5	34.5	IGNEOUS	VOLCANIC	BASALT	1.305	1	51.29
KURASAWA, H., 1984	46	GEOROC	138.5	34.5	IGNEOUS	VOLCANIC	BASALT	1.305	1	50.12
KURASAWA, H., 1984	61	GEOROC	138.5	34.5	IGNEOUS	VOLCANIC	ANDESITE	1.305	1	51.81
KURASAWA, H., 1984	62	GEOROC	138.5	34.5	IGNEOUS	VOLCANIC	ANDESITE	1.305	1	50.51
KURASAWA, H., 1984	63	GEOROC	138.5	34.5	IGNEOUS	VOLCANIC	ANDESITE	1.305	1	51.45
KURASAWA, H., 1984	68	GEOROC	138.5	34.5	IGNEOUS	VOLCANIC	ANDESITE	1.305	1	51.65
KURASAWA, H., 1984	69	GEOROC	138.5	34.5	IGNEOUS	VOLCANIC	ANDESITE	1.305	1	51.7
KURASAWA, H., 1984	18.A	GEOROC	138.7	35.38	IGNEOUS	VOLCANIC	BASALT	1.305	1	49.11
KURASAWA, H., 1984	20.A	GEOROC	138.7	35.38	IGNEOUS	VOLCANIC	NOT-GIVEN	1.305	1	51.09
KURASAWA, H., 1984	6麓.	GEOROC	139.42	34.75	IGNEOUS	VOLCANIC	BASALT	1.305	1	51.31
KURASAWA, H.; FUJINAWA, A.; LEEMAN, W. P., 1986	10	GEOROC	130.92	31.88	IGNEOUS	VOLCANIC	BASALT	1.305	1	49.64
KURASAWA, H.; FUJINAWA, A.; LEEMAN, W. P., 1986	12	GEOROC	130.92	31.88	IGNEOUS	VOLCANIC	ANDESITE	1.305	1	50.88
KURASAWA, H.; MICHINO, K., 1976	72062307	GEOROC	138.7	34.8	IGNEOUS	VOLCANIC	ANDESITE	1.305	1	51.45	0.97	19.8		4.18	4.41	0.15	5.08	6.98	3.54	0.91	0.28
KURASAWA, H.; MICHINO, K., 1976	72062402	GEOROC	138.8	34.7	IGNEOUS	VOLCANIC	ANDESITE	1.305	1	51.7	0.96	18.87		3.47	5.5	0.17	3.86	10.44	2.77	0.44	0.2
KURASAWA, H.; MICHINO, K., 1976	72062605	GEOROC	138.7	34.8	IGNEOUS	VOLCANIC	ANDESITE	1.305	1	51.65	1.17	17.76		2.36	6.83	0.14	4.71	10.61	4.27	0.7	0.23
KURASAWA, H.; MICHINO, K., 1976	72062706	GEOROC	138.8	35	IGNEOUS	VOLCANIC	ANDESITE	1.305	1	51.81	0.95	19.17		4.29	5.01	0.15	4.85	9.73	3.15	0.49	0.2
KURASAWA, H.; MICHINO, K., 1976	72062708	GEOROC	138.8	35	IGNEOUS	VOLCANIC	ANDESITE	1.305	1	50.51	1.05	19.34		3.93	4.86	0.15	3.94	11.15	2.67	0.4	0.33
KURITANI, T., 1999	FM-17	GEOROC	141.27	45.1	IGNEOUS	VOLCANIC	BASALT	1.305	1	50.85	1.34	17.81	8.43			0.14	5.74	9.56	4.29	0.57	0.28		3
KURITANI, T., 1999	KM-3	GEOROC	141.27	45.1	IGNEOUS	VOLCANIC	BASALT	1.305	1	51.79	1.29	18.11	8.15			0.14	5.27	9.29	4.38	0.67	0.27		3.7
KURITANI, T., 1999	KU-20	GEOROC	141.27	45.1	IGNEOUS	VOLCANIC	BASALT	1.305	1	51.69	1.37	17.45	8.53			0.15	4.98	9.16	4.08	0.71	0.31		4
MARTYNOV, ALEXEY YU.; KIMURA, J.-I.; MARTYNOV, YURI A.; RYBIN, A. V., 2010	P-112/14	GEOROC	145	43	IGNEOUS	VOLCANIC	BASALT	1.305	1	48.95	0.59	14.89	11.14			0.17	12.68	10.07	1.23	0.06	0.04		0.243
MARTYNOV, ALEXEY YU.; KIMURA, J.-I.; MARTYNOV, YURI A.; RYBIN, A. V., 2010	P-151/6	GEOROC	145	43	IGNEOUS	VOLCANIC	BASALT	3.95	1.5	49.36	0.57	19.26	9.96			0.18	6.28	12.71	1.57		0.03	1.85	0.231
MARTYNOV, YURI A.; KIMURA, J.-I.; KHANCHUK, A. I.; RYBIN, A. V.; CHASHCHIN, A. A.; MARTYNOV, ALEXEY YU., 2007	KY-08	GEOROC	148	45	IGNEOUS	VOLCANIC	ANDESITE	1.305	1	51.79	0.92	20.53	9.04			0.2	3.42	9.68	3.25	0.61	0.26		0.84
MARTYNOV, YURI A.; KIMURA, J.-I.; KHANCHUK, A. I.; RYBIN, A. V.; CHASHCHIN, A. A.; MARTYNOV, ALEXEY YU., 2007	KY-11/84	GEOROC	152.48	47.77	IGNEOUS	VOLCANIC	BASALT	1.305	1	51.5	0.6	16.6	10.66			0.21	6.17	9.28	2.55	0.77	0.13		0.65
MARTYNOV, YURI A.; KIMURA, J.-I.; KHANCHUK, A. I.; RYBIN, A. V.; CHASHCHIN, A. A.; MARTYNOV, ALEXEY YU., 2007	KY-161/72	GEOROC	155.55	50.86	IGNEOUS	VOLCANIC	BASALT	1.305	1	48.91	0.8	20.77	8.85			0.17	4.91	10.54	2.83	1.65	0.36		3.35
MARTYNOV, YURI A.; KIMURA, J.-I.; KHANCHUK, A. I.; RYBIN, A. V.; CHASHCHIN, A. A.; MARTYNOV, ALEXEY YU., 2007	KY-34/72	GEOROC	155.55	50.86	IGNEOUS	VOLCANIC	BASALT	1.305	1	49.01	0.92	19.68	10.72			0.17	3.78	10.78	2.85	1.61	0.35		3.66
MARTYNOV, YURI A.; KIMURA, J.-I.; KHANCHUK, A. I.; RYBIN, A. V.; CHASHCHIN, A. A.; MARTYNOV, ALEXEY YU., 2007	KY-P1-2002	GEOROC	146.25	44.35	IGNEOUS	VOLCANIC	ANDESITE	1.305	1	51.93	1.1	16.38	12.88			0.18	5.21	9.3	2.8	0.6	0.23		1.16
MARTYNOV, YURI A.; KIMURA, J.-I.; MARTYNOV, ALEXEY YU.; RYBIN, A. V.; KATAKUSE, M., 2012	P-151/6	GEOROC	145	43	IGNEOUS	VOLCANIC	BASALT	3.95	1.5	49.36							6.28			0.2		1.85	0.231
MARTYNOV, YURI A.; KIMURA, J.-I.; MARTYNOV, ALEXEY YU.; RYBIN, A. V.; KATAKUSE, M., 2012	P-41/2000	GEOROC	145	43	IGNEOUS	VOLCANIC	BASALT	0.0049	0	49.84							5.83			0.03			0.116
MARTYNOV, YURI A.; KIMURA, J.-I.; MARTYNOV, ALEXEY YU.; RYBIN, A. V.; KATAKUSE, M., 2012	P-68/3	GEOROC	145	43	IGNEOUS	VOLCANIC	BASALT	3.95	1.5	50.15							5.27			0.51		2.51	2.115
MASUDA, Y., 1979	35	GEOROC	140.98	39.88	IGNEOUS	VOLCANIC	BASALT	1.305	1	51.09		18.23					6.91	10.68	1.96	0.15
MASUDA, Y., 1979	40	GEOROC	140.98	39.88	IGNEOUS	VOLCANIC	BASALT	1.305	1	50.19		19.33					6.17	10.57	2.14	0.19
MASUDA, Y., 1979	TH-37	GEOROC	140.9	40.5	IGNEOUS	VOLCANIC	BASALT	1.305	1	50.27							5.4		2.5	0.14
MATSUHISA, Y.; KURASAWA, H., 1983	80AS587V	GEOROC	131.03	32.92	IGNEOUS	VOLCANIC	BASALT	1.305	1	51.1
MATSUHISA, Y.; KURASAWA, H., 1983	KC-611	GEOROC	131.03	32.92	IGNEOUS	VOLCANIC	ANDESITE	1.305	1	51.2
MATSUHISA, Y.; KURASAWA, H., 1983	KWASO4	GEOROC	131.03	32.92	IGNEOUS	VOLCANIC	BASALT	1.305	1	51.7
MORIGUTI, T.; SHIBATA, T.; NAKAMURA, E., 2004	820830-1	GEOROC	140.67	39.75	IGNEOUS	VOLCANIC	BASALT	1.305	1	51.27	0.81	17.93		10.73		0.18	6.12	10.68	2.15	0.25	0.1	0.11
MORIGUTI, T.; SHIBATA, T.; NAKAMURA, E., 2004	82928-3	GEOROC	140.75	39.9	IGNEOUS	VOLCANIC	BASALT	1.305	1	50.29	0.94	20.84		10.4		0.18	2.95	10.91	2.5	0.24	0.1	0.16
MORIGUTI, T.; SHIBATA, T.; NAKAMURA, E., 2004	82929-2	GEOROC	140.75	39.9	IGNEOUS	VOLCANIC	BASALT	1.305	1	51.9	0.95	19.28		10.63		0.19	3.31	10.36	2.62	0.36	0.1
MORIGUTI, T.; SHIBATA, T.; NAKAMURA, E., 2004	83606-2	GEOROC	140.07	39.13	IGNEOUS	VOLCANIC	BASALT	1.305	1	50.29	1.06	18.21		10.22		0.19	5.24	9.92	2.86	1.23	0.21	0.66
MORIGUTI, T.; SHIBATA, T.; NAKAMURA, E., 2004	FUN07-01	GEOROC	140.5	37.5	IGNEOUS	VOLCANIC	BASALT	1.305	1	51.76	0.61	18.33		9.91		0.17	5.76	11.74	1.59	0.2	0.04
MORIGUTI, T.; SHIBATA, T.; NAKAMURA, E., 2004	FUNAGATA68	GEOROC	140.5	37.5	IGNEOUS	VOLCANIC	BASALT	1.305	1	50.04	0.62	17.11		11.04		0.18	8.4	11.04	1.39	0.12	0.05
MORIGUTI, T.; SHIBATA, T.; NAKAMURA, E., 2004	FUNAGATA72	GEOROC	140.5	37.5	IGNEOUS	VOLCANIC	BASALT	1.305	1	50.63	0.7	18.82		10.24		0.16	5.02	11.86	1.77	0.17	0.06
MORIGUTI, T.; SHIBATA, T.; NAKAMURA, E., 2004	R-1	GEOROC	141.27	45.1	IGNEOUS	VOLCANIC	BASALT	1.305	1	51.89	1.23	18.43		8.22		0.14	5.51	9.95	4.08	0.54	0.24
MORRIS, P. A.; MIYAKE, Y.; FURUYAMA, K.; PUELLES, P., 1999	PM14	GEOROC	133.15	35.5	IGNEOUS	VOLCANIC	BASALT	1.305	1	50.69	1.68	16.4		3.08	7.17	0.15	6.73	8.85	3.55	0.46	0.23	1.38
MORRIS, P. A.; MIYAKE, Y.; FURUYAMA, K.; PUELLES, P., 1999	PM15	GEOROC	133.15	35.5	IGNEOUS	VOLCANIC	BASALT	1.305	1	48.97	1.94	15.59		4.07	6.11	0.16	6.87	9.45	3.07	1.07	0.3	1.45	19
MORRIS, P. A.; MIYAKE, Y.; FURUYAMA, K.; PUELLES, P., 1999	PW1-4	GEOROC	133.15	35.5	IGNEOUS	VOLCANIC	BASALT	1.305	1	46.04	2.24	15.35		12.03		0.17	7.63	8.67	3.57	2.04	0.54		38
NAKADA, S.; KAMATA, H., 1991	1	GEOROC	131.172	33.517	IGNEOUS	VOLCANIC	BASALT	4.7	0	51.38	0.86	15.81	8.66			0.16	10.35	9.63	2.45	0.56	0.14		5.7
NAKADA, S.; KAMATA, H., 1991	4	GEOROC	130.5	32.5	IGNEOUS	VOLCANIC	BASALT	0.05	0	51.8	0.97	17.44	10.76			0.17	4.96	9.46	2.77	1.44	0.24		3.2
NAKAGAWA, M., 1992	891028-5	GEOROC	140	41	IGNEOUS	VOLCANIC	ANDESITE	2.6	0	51.85	0.72	19.03	9.9			0.18	5.48	11.01	2.14	0.27	0.1
NISHIMURA, T.; SHIBA, M.; SASAKI, M.; FUJIWARA, D., 2001	YS-1	GEOROC	140.6	40.5	IGNEOUS	VOLCANIC	BASALT	3.95	1.5	51.72	0.938	19.69		10.77		0.174	3.58	11.53	2.26	0.24	0.107
NOTSU, K.; KITA, I.; YAMAGUCHI, T., 1985	OS1	GEOROC	139.2	36.55	IGNEOUS	VOLCANIC	BASALT	0.905	0.5	51.25
NURUYU, K., 1971	1	GEOROC	129.9	32.6	IGNEOUS	VOLCANIC	BASALT	3.95	1.5	46.26	1.83	19.91		1.09	7.61	0.11	8.05	9.31	2.96	1.3	0.38
NURUYU, K., 1971	1	GEOROC	129.9	32.6	IGNEOUS	VOLCANIC	DOLERITE	1.305	1	47.81	0.86	17.03		3.43	5.52	0.14	6.59	14.7	2.45	0.54	0.19
NURUYU, K., 1971	2	GEOROC	129.9	32.6	IGNEOUS	VOLCANIC	DOLERITE	3.95	1.5	47.84	1.88	18.69		0.6	8.94	0.11	6.16	9.6	3.45	1.39	0.39
NURUYU, K., 1971	3	GEOROC	129.9	32.6	IGNEOUS	VOLCANIC	BASALT	3.95	1.5	48.55	1.46	16.95		3.49	6.06	0.14	6.44	11.09	3.16	1	0.23
NURUYU, K., 1971	4	GEOROC	129.9	32.6	IGNEOUS	VOLCANIC	BASALT	3.95	1.5	48.95	0.8	16.7		0.68	7.51	0.12	8.41	11.21	3.19	1.29	0.51
NURUYU, K., 1971	5	GEOROC	129.9	32.6	IGNEOUS	VOLCANIC	BASALT	3.95	1.5	49.04	1.12	15.87		0.61	8.14	0.12	8.48	11.86	2.47	0.81	0.15
NURUYU, K., 1971	6	GEOROC	129.9	32.6	IGNEOUS	VOLCANIC	DOLERITE	3.95	1.5	49.06	3.22	17.94		0.61	8.76	0.12	2.86	7.08	4.29	2.97	0.75
NURUYU, K., 1971	7	GEOROC	129.9	32.6	IGNEOUS	VOLCANIC	BASALT	3.95	1.5	49.13	0.84	17.4		0.13	9.12	0.2	4.07	9.9	3.49	0.87	0.29
NURUYU, K., 1971	8	GEOROC	129.9	32.6	IGNEOUS	VOLCANIC	DOLERITE	3.95	1.5	49.32	1.46	16.08		2.22	7.74	0.1	7.08	9.01	3.35	0.6	0.21
NURUYU, K., 1971	9	GEOROC	129.9	32.6	IGNEOUS	VOLCANIC	BASALT	3.95	1.5	49.98	0.84	16.99		2.79	5.74	0.15	7.82	11.02	2.58	0.8	0.15
NURUYU, K., 1971	10	GEOROC	129.9	32.6	IGNEOUS	VOLCANIC	BASALT	1.305	1	45.86	2.27	14.98		4.81	7.62	0.19	7.04	8.96	4.2	1.31	0.83
NURUYU, K., 1971	11	GEOROC	129.9	32.6	IGNEOUS	VOLCANIC	BASALT	1.305	1	46.05	2.14	16.14		4.34	8.69	0.19	7.06	8.94	4.2	0.95	0.77
NURUYU, K., 1971	12	GEOROC	129.9	32.6	IGNEOUS	VOLCANIC	BASALT	1.305	1	48.23	2.5	15.87		4.58	6.49	0.15	6.24	9.1	4.61	1.36	0.81
NURUYU, K., 1971	13	GEOROC	129.9	32.6	IGNEOUS	VOLCANIC	BASALT	1.305	1	49.99	1.59	16.68		2.93	6.41	0.13	6.41	9.53	3.72	1.06	0.23
NURUYU, K., 1971	14	GEOROC	129.9	32.6	IGNEOUS	VOLCANIC	ANDESITE	3.95	1.5	51.01	1.68	19.96		3.94	5.22	0.1	3.09	8.17	4.29	1.49	0.43
NURUYU, K., 1971	15	GEOROC	129.9	32.6	IGNEOUS	VOLCANIC	ANDESITE	3.95	1.5	51.9	1.2	16.63		0.56	7.19	0.1	6.46	8.7	3.84	1.91	0.72
NURUYU, K., 1971	23	GEOROC	129.9	32.6	IGNEOUS	VOLCANIC	BASALT	1.305	1	50.73	1.6	15.4		1.54	7.13	0.16	7.82	8.72	3.75	1.58	0.48
OBA, Y., 1966	1	GEOROC	140.78	42.57	IGNEOUS	VOLCANIC	BASALT	0.0049	0	49.36	0.69	16.07		3.79	7.68	0.21	8.92	10.75	2.03	0.18	0.12
OBA, Y., 1966	2	GEOROC	140.78	42.57	IGNEOUS	VOLCANIC	BASALT	0.0049	0	51.8	0.83	16.79		4.14	6.74	0.17	6.01	10.2	1.93	0.46	0.33
OBA, Y., 1966	(C)	GEOROC	140.78	42.57	IGNEOUS	VOLCANIC	DACITE	0.0049	0	51.04	0.23	3.12		1.89	21.12	1.11	18.35	1.96	0.22	0.03
OBA, Y., 1966	VII	GEOROC	140.78	42.57	IGNEOUS	VOLCANIC	ANDESITE	0.0049	0	50.58	0.82	3.84		3.94	18.39	0.67	14.31	7.08
OBA, Y., 1972	1	GEOROC	141	43	IGNEOUS	VOLCANIC	BASALT	3.1	0.5	46.92	1.18	16.02		3.6	6.56	0.1	10.37	10.29	2.61	0.77	0.09
OBA, Y., 1972	2	GEOROC	141	43	IGNEOUS	VOLCANIC	BASALT	3.1	0.5	47.46	0.78	17.94		5.2	4.66	0.15	6.73	11.11	3.13	1.23	0.4
OBA, Y., 1972	3	GEOROC	141	43	IGNEOUS	VOLCANIC	BASALT	3.1	0.5	47.52	1.39	18.57		4.58	5.15		7.27	10.82	3.03	1.3
OBA, Y., 1972	4	GEOROC	141	43	IGNEOUS	VOLCANIC	BASALT	3.1	0.5	48.21	1.11	18.32		2.69	5.39	0.18	8.33	10.7	3.15	0.69	0.31
OBA, Y., 1972	5	GEOROC	141	43	IGNEOUS	VOLCANIC	BASALT	3.1	0.5	48.26	1.22	17.5		2.96	6.09	0.17	8.26	10.24	2.52	0.7	0.25
OBA, Y., 1972	6	GEOROC	141	43	IGNEOUS	VOLCANIC	BASALT	3.1	0.5	48.84	1.05	17.64		3.54	5.34	0.14	7.74	11.06	3.15	0.84	0.22
OBA, Y., 1972	7	GEOROC	141	43	IGNEOUS	VOLCANIC	BASALT	3.1	0.5	49.54	0.92	16.03		3.17	5.98	0.18	8.2	9.73	2.64	1.27	0.62
OBA, Y., 1972	8	GEOROC	141	43	IGNEOUS	VOLCANIC	BASALT	3.1	0.5	49.75	1.2	16.85		5.53	5.31	0.19	6.21	10.01	3.36	1.01	0.37
OBA, Y., 1972	9	GEOROC	141	43	IGNEOUS	VOLCANIC	BASALT	3.1	0.5	51.3	1.14	16.2		4.48	5.03	0.23	6.71	9.56	3.15	1.16	0.34
OBA, Y., 1972	10	GEOROC	141	43	IGNEOUS	VOLCANIC	BASALT	3.1	0.5	51.4	0.87	16.66		3.43	5.65	0.17	5.96	9.82	2.99	1.23	0.57
OBA, Y., 1972	11	GEOROC	141	43	IGNEOUS	VOLCANIC	BASALT	3.1	0.5	51.51	1.03	15.77		4.58	5.97	0.13	6.45	9.9	2.91	1.14	0.32
OBA, Y., 1972	14	GEOROC	141	43	IGNEOUS	VOLCANIC	BASALT	3.1	0.5	49.1	0.9	15.67		3.59	6.61	0.21	8.35	9.38	2.9	0.97	0.36
OBA, Y., 1972	15	GEOROC	141	43	IGNEOUS	VOLCANIC	BASALT	3.1	0.5	51.01	0.81	16.17		3.44	5.53	0.18	7.32	9.12	3.06	1.3	0.21
OHTA, E.; KAWANO, Y.; NAKAGAWA, M.; KAGAMI, H., 1998	22	GEOROC	140.122	42.151	IGNEOUS	VOLCANIC	BASALT	3.95	1.5	46.67	0.76	16.82		3.43	4.56	0.17	4.03	12.15	1.8	0.55	0.07	7.66
OHTA, E.; KAWANO, Y.; NAKAGAWA, M.; KAGAMI, H., 1998	30	GEOROC	140.214	42.059	IGNEOUS	VOLCANIC	BASALT	3.95	1.5	49.64	0.87	18.7		2.77	4.74	0.15	4.84	7.51	3.92	1.11	0.12	3.94
OHTA, E.; KAWANO, Y.; NAKAGAWA, M.; KAGAMI, H., 1998	36	GEOROC	140.078	42.052	IGNEOUS	VOLCANIC	BASALT	3.95	1.5	50.83	0.89	17.84		4.49	4.03	0.17	5.01	9.48	2.55	1.23	0.07	2.67
OJI, K.; OJI, Y., 1964	1	GEOROC	133	34	IGNEOUS	VOLCANIC	TRACHYBASALT	1.305	1	45.27	2.34	15.27		2.53	8.25	0.12	9.47	8.98	2.67	1.65	0.51
OJI, K.; OJI, Y., 1964	2	GEOROC	133	34	IGNEOUS	VOLCANIC	TRACHYBASALT	1.305	1	46.16	3.13	15.38		1.69	9.8	0.13	7.61	8.48	2.94	1.64	0.59
OJI, K.; OJI, Y., 1964	3	GEOROC	133	34	IGNEOUS	VOLCANIC	TRACHYBASALT	1.305	1	48.28	1.73	14.93		1.26	8.92	0.14	9.75	9.63	3.14	1.11	0.39
OJI, K.; OJI, Y., 1964	4	GEOROC	133	34	IGNEOUS	VOLCANIC	TRACHYBASALT	1.305	1	48.59	1.73	15.88		1.43	8.89	0.14	7.33	8.77	3.23	1.49	0.35
OJI, K.; OJI, Y., 1964	5	GEOROC	133	34	IGNEOUS	VOLCANIC	TRACHYBASALT	1.305	1	50.6	1.96	16.18		0.97	7.63	0.14	6.6	8.12	3.83	2.2	0.48
OJI, K.; OJI, Y., 1964	8	GEOROC	133	34	IGNEOUS	VOLCANIC	TRACHYBASALT	1.305	1	45.32	1.76	15.67		0.67	9.72	0.17	10.11	10.36	2.82	1.28	0.32
OJI, K.; OJI, Y., 1964	9	GEOROC	133	34	IGNEOUS	VOLCANIC	TRACHYBASALT	1.305	1	45.07	1.92	15.56		0.64	9.27	0.18	9.87	10.06	2.8	2.28	0.61
OJI, K.; OJI, Y., 1964	10	GEOROC	133	34.3	IGNEOUS	VOLCANIC	TRACHYBASALT	1.305	1	45.5	2.26	16.92		1.32	9.27	0.12	7.11	9.86	3.64	0.97	0.71
OJI, K.; OJI, Y., 1964	11	GEOROC	133	34	IGNEOUS	VOLCANIC	TRACHYBASALT	1.305	1	46.77	2.08	14.93		1.23	9.54	0.18	8.72	9.13	2.91	1.89	0.52
OKAMURA, S.; SEKINE, H.; ARAI, K.; YAMAMOTO, MASATSUGU; NISHIDO, H.; YAHATA, M., 2000	87050107	GEOROC	141.5	43.5	IGNEOUS	VOLCANIC	BASALT	4.6	0	50.86	0.98	16.43	9.62			0.16	10.13	9.62	1.86	1.05	0.26
OKAMURA, S.; SEKINE, H.; ARAI, K.; YAMAMOTO, MASATSUGU; NISHIDO, H.; YAHATA, M., 2000	87050110	GEOROC	142.098	43.7562	IGNEOUS	VOLCANIC	BASALT	1.7	0	49.78	1.25	17.77	9.49			0.16	7.21	11.3	2.27	1.23	0.48		3.8
OKAMURA, S.; SEKINE, H.; ARAI, K.; YAMAMOTO, MASATSUGU; NISHIDO, H.; YAHATA, M., 2000	87050228	GEOROC	141.946	43.5281	IGNEOUS	VOLCANIC	BASALT	2	0	49.29	1.25	17.59	9.75			0.17	7.59	11.34	2.8	0.9	0.29
OKAMURA, S.; SEKINE, H.; ARAI, K.; YAMAMOTO, MASATSUGU; NISHIDO, H.; YAHATA, M., 2000	TAKA-1	GEOROC	142.121	43.8634	IGNEOUS	VOLCANIC	BASALT	3.3	0	48.29	1.28	16.05	10.58			0.18	10.62	10.68	2.26	0.84	0.27		3.8
PINEAU, F.; SEMET, M. P.; GRASSINEAU, N.; OKRUGIN, V. M.; JAVOY, M., 1999	A85-01	GEOROC	158.83	53.255	IGNEOUS	VOLCANIC	BASALT	1.305	1	51.66	0.52	10.74				0.16	14.6	12	1.84	0.35	0.08	0.18
PINEAU, F.; SEMET, M. P.; GRASSINEAU, N.; OKRUGIN, V. M.; JAVOY, M., 1999	AB86-93	GEOROC	160.63	56.05	IGNEOUS	VOLCANIC	BASALT	1.305	1	51.64	0.95	17.56				0.16	5.46	9.76	3.14	1.12	0.23	0.15
PINEAU, F.; SEMET, M. P.; GRASSINEAU, N.; OKRUGIN, V. M.; JAVOY, M., 1999	K80100	GEOROC	158.12	52.45	IGNEOUS	VOLCANIC	BASALT	1.305	1	49.17	0.97	14.85				0.19	11.9	8.83	2.54	0.76	0.26	0.06
PINEAU, F.; SEMET, M. P.; GRASSINEAU, N.; OKRUGIN, V. M.; JAVOY, M., 1999	K80134	GEOROC	158.27	52.35	IGNEOUS	VOLCANIC	BASALT	1.305	1	51.36	0.96	18.4				0.18	5.07	9.84	2.75	0.35	0.16	1.08
PINEAU, F.; SEMET, M. P.; GRASSINEAU, N.; OKRUGIN, V. M.; JAVOY, M., 1999	K80317	GEOROC	158.27	52.35	IGNEOUS	VOLCANIC	BASALT	0.0049	0	51.49	1.1	18.39				0.2	4.61	9.47	3.21	0.47	0.21
PINEAU, F.; SEMET, M. P.; GRASSINEAU, N.; OKRUGIN, V. M.; JAVOY, M., 1999	K80324	GEOROC	158.27	52.35	IGNEOUS	VOLCANIC	BASALT	0.0049	0	50.04	0.94	18.69				0.18	5.72	10.7	2.68	0.33	0.13
PINEAU, F.; SEMET, M. P.; GRASSINEAU, N.; OKRUGIN, V. M.; JAVOY, M., 1999	K80329	GEOROC	158.27	52.35	IGNEOUS	VOLCANIC	BASALT	1.305	1	50.56	1.17	17.54				0.2	5.76	9.77	2.84	0.52	0.21
PINEAU, F.; SEMET, M. P.; GRASSINEAU, N.; OKRUGIN, V. M.; JAVOY, M., 1999	P11-2/82	GEOROC	160.27	55.53	IGNEOUS	VOLCANIC	BASALT	0.0049	0	50.64	1.26	17.92				0.18	6.09	9.28	2.93	1.12	0.25	0.23
PINEAU, F.; SEMET, M. P.; GRASSINEAU, N.; OKRUGIN, V. M.; JAVOY, M., 1999	P14-3/82	GEOROC	160.27	55.53	IGNEOUS	VOLCANIC	BASALT	0.0049	0	51.47	1.26	17.32				0.18	5.52	9.08	3.18	1.21	0.26
PINEAU, F.; SEMET, M. P.; GRASSINEAU, N.; OKRUGIN, V. M.; JAVOY, M., 1999	P18-5/82	GEOROC	160.27	55.53	IGNEOUS	VOLCANIC	BASALT	0.0049	0	50.7	1.1	14.7				0.19	8.48	10.4	2.48	0.82	0.21
PINEAU, F.; SEMET, M. P.; GRASSINEAU, N.; OKRUGIN, V. M.; JAVOY, M., 1999	P26-1/82	GEOROC	160.27	55.53	IGNEOUS	VOLCANIC	BASALT	0.0049	0	51.45	1.55	17.91				0.17	4.33	8.08	3.27	1.42	0.4	0.4
PINEAU, F.; SEMET, M. P.; GRASSINEAU, N.; OKRUGIN, V. M.; JAVOY, M., 1999	PT12-2/82	GEOROC	160.27	55.53	IGNEOUS	VOLCANIC	BASALT	0.0049	0	51.78	1	20.2				0.18	3.55	8.54	3.51	1.36	0.33	0.48
PINEAU, F.; SEMET, M. P.; GRASSINEAU, N.; OKRUGIN, V. M.; JAVOY, M., 1999	PT15-4/82	GEOROC	160.27	55.53	IGNEOUS	VOLCANIC	BASALT	0.0049	0	50.23	1.3	16.77				0.18	6.38	9.92	2.83	1.05	0.23	0.12
PINEAU, F.; SEMET, M. P.; GRASSINEAU, N.; OKRUGIN, V. M.; JAVOY, M., 1999	PT19-1/82	GEOROC	160.27	55.53	IGNEOUS	VOLCANIC	BASALT	0.0049	0	51.85	0.92	13.26				0.19	9.67	10.43	2.31	0.94	0.19
PINEAU, F.; SEMET, M. P.; GRASSINEAU, N.; OKRUGIN, V. M.; JAVOY, M., 1999	PT27-1/82	GEOROC	160.27	55.53	IGNEOUS	VOLCANIC	BASALT	0.0049	0	49.98	1.55	19.28				0.17	4.49	7.87	3.49	1.46	0.4	0.51
PORTNYAGIN, M. V.; BINDEMAN, I. N.; HOERNLE, K. A.; HAUFF, F., 2007	285	GEOROC	161.18	57.3811	IGNEOUS	VOLCANIC	NOT-GIVEN	1.305	1	50.97	0.98	17.75		5.1	5.1	0.2	4.02	9.27	3.35	0.82	0.2	1.29
PORTNYAGIN, M. V.; BINDEMAN, I. N.; HOERNLE, K. A.; HAUFF, F., 2007	203/4	GEOROC	161.18	57.3811	IGNEOUS	VOLCANIC	NOT-GIVEN	1.305	1	50.49	1.34	15.12		2.48	6.84	0.16	9.34	7.95	4	1	0.24	0.71
PORTNYAGIN, M. V.; BINDEMAN, I. N.; HOERNLE, K. A.; HAUFF, F., 2007	G-1305	GEOROC	161.18	57.3811	IGNEOUS	VOLCANIC	NOT-GIVEN	1.305	1	51.74	0.72	14.37				0.14	10.46	7.89	2.95	1.04	0.47		7
PORTNYAGIN, M. V.; BINDEMAN, I. N.; HOERNLE, K. A.; HAUFF, F., 2007	G-206	GEOROC	161.18	57.3811	IGNEOUS	VOLCANIC	NOT-GIVEN	1.305	1	49.96	0.85	14.9				0.16	10.62	9.92	2.59	0.78	0.22		4
PORTNYAGIN, M. V.; HOERNLE, K. A.; AVDEIKO, G. P.; HAUFF, F.; WERNER, R.; BINDEMAN, I. N.; USPENSKY, V.; GARBE-SCH脰NBERG, D., 2005	G-2275	GEOROC	161.292	57.958	IGNEOUS	VOLCANIC	BASALT	1.305	1	50.71	1.32	17.4				0.16	7.41	9.29	3.42	0.56	0.21		4.07
PORTNYAGIN, M. V.; HOERNLE, K. A.; AVDEIKO, G. P.; HAUFF, F.; WERNER, R.; BINDEMAN, I. N.; USPENSKY, V.; GARBE-SCH脰NBERG, D., 2005	G-4465	GEOROC	161.602	57.955	IGNEOUS	VOLCANIC	TRACHYBASALT	1.305	1	49.22	1.76	17.29				0.15	6.86	8.07	4.05	1.59	0.46		24.7
PORTNYAGIN, M. V.; HOERNLE, K. A.; AVDEIKO, G. P.; HAUFF, F.; WERNER, R.; BINDEMAN, I. N.; USPENSKY, V.; GARBE-SCH脰NBERG, D., 2005	N34-B	GEOROC	162.528	57.893	IGNEOUS	VOLCANIC	BASALT	1.305	1	49.49	2.26	17.83				0.15	6.1	8.55	3.61	0.8	0.24		12.4
PORTNYAGIN, M. V.; HOERNLE, K. A.; AVDEIKO, G. P.; HAUFF, F.; WERNER, R.; BINDEMAN, I. N.; USPENSKY, V.; GARBE-SCH脰NBERG, D., 2005	N42	GEOROC	163.193	57.742	IGNEOUS	VOLCANIC	TRACHYANDESITE	1.305	1	51.33	1.61	16.94				0.14	6.79	6.69	4.62	1.37	0.44		19.9
PORTNYAGIN, M. V.; HOERNLE, K. A.; AVDEIKO, G. P.; HAUFF, F.; WERNER, R.; BINDEMAN, I. N.; USPENSKY, V.; GARBE-SCH脰NBERG, D., 2005	P-74-02	GEOROC	162.506	57.865	IGNEOUS	VOLCANIC	BASALT	1.305	1	48.48	2.07	16.17				0.14	8.15	8.21	3.14	1.14	0.33		20.4
PORTNYAGIN, M. V.; HOERNLE, K. A.; PLECHOV, P. YU.; MIRONOV, N. L.; KHUBUNAYA, S. A., 2007	200338/1	GEOROC	158.07	53.93	IGNEOUS	VOLCANIC	BASALT	0.004	0	49.73	1.2	16.83				0.16	8.61	9.58	3.23	0.88	0.24
PORTNYAGIN, M. V.; HOERNLE, K. A.; PLECHOV, P. YU.; MIRONOV, N. L.; KHUBUNAYA, S. A., 2007	200338/1	GEOROC	158.07	53.93	IGNEOUS	VOLCANIC	BASALT	0.004	0	45.9967	1.20667	18.5233				0.143333	7.90333	13.1	2.90333	0.55
PORTNYAGIN, M. V.; HOERNLE, K. A.; PLECHOV, P. YU.; MIRONOV, N. L.; KHUBUNAYA, S. A., 2007	200338/1	GEOROC	158.07	53.93	IGNEOUS	VOLCANIC	BASALT	0.004	0	46.2733	1.32	18.4667				0.13	6.22667	14.1167	3.05	0.613333			2.39764
PORTNYAGIN, M. V.; HOERNLE, K. A.; PLECHOV, P. YU.; MIRONOV, N. L.; KHUBUNAYA, S. A., 2007	200338/1	GEOROC	158.07	53.93	IGNEOUS	VOLCANIC	BASALT	0.004	0	45.49	1.27	19.04				0.09	6.44	13.54	3.02	0.555			1.91551
PORTNYAGIN, M. V.; HOERNLE, K. A.; PLECHOV, P. YU.; MIRONOV, N. L.; KHUBUNAYA, S. A., 2007	200338/1	GEOROC	158.07	53.93	IGNEOUS	VOLCANIC	BASALT	0.004	0	46.57	1.16667	17.22				0.156667	8.18667	11.9267	2.74333	0.516667			1.89383
PORTNYAGIN, M. V.; HOERNLE, K. A.; PLECHOV, P. YU.; MIRONOV, N. L.; KHUBUNAYA, S. A., 2007	KHUB-2	GEOROC	160.63	56.05	IGNEOUS	VOLCANIC	BASALT	0.002675	0	51.39	0.88	13.83				0.16	11.17	9.75	2.52	0.76	0.15
PORTNYAGIN, M. V.; HOERNLE, K. A.; PLECHOV, P. YU.; MIRONOV, N. L.; KHUBUNAYA, S. A., 2007	KHUB-2	GEOROC	160.63	56.05	IGNEOUS	VOLCANIC	BASALT	0.002675	0	49.8229	0.981	14.9385				0.0885	8.6705	12.538	2.991	0.5975	0.15		1.5677
PORTNYAGIN, M. V.; HOERNLE, K. A.; PLECHOV, P. YU.; MIRONOV, N. L.; KHUBUNAYA, S. A., 2007	KHUB-2	GEOROC	160.63	56.05	IGNEOUS	VOLCANIC	BASALT	0.002675	0	48.8719	0.856	15.2195				0.1095	9.691	12.9985	2.485	0.4265	0.1275		1.20763
PORTNYAGIN, M. V.; HOERNLE, K. A.; PLECHOV, P. YU.; MIRONOV, N. L.; KHUBUNAYA, S. A., 2007	KHUB-2	GEOROC	160.63	56.05	IGNEOUS	VOLCANIC	BASALT	0.002675	0	51.1227	0.9775	16.228				0.124	8.2285	9.829	2.9925	0.615	0.131		1.22388
PORTNYAGIN, M. V.; HOERNLE, K. A.; PLECHOV, P. YU.; MIRONOV, N. L.; KHUBUNAYA, S. A., 2007	KHUB-2	GEOROC	160.63	56.05	IGNEOUS	VOLCANIC	BASALT	0.002675	0	49.0987	0.823	14.804				0.087	9.354	14.436	2.248	0.4	0.095		1.20157
PORTNYAGIN, M. V.; HOERNLE, K. A.; PLECHOV, P. YU.; MIRONOV, N. L.; KHUBUNAYA, S. A., 2007	KHUB-2	GEOROC	160.63	56.05	IGNEOUS	VOLCANIC	BASALT	0.002675	0	49.389	0.8435	15.567				0.1115	9.3445	13.497	2.5605	0.435	0.1125		1.0461
PORTNYAGIN, M. V.; HOERNLE, K. A.; PLECHOV, P. YU.; MIRONOV, N. L.; KHUBUNAYA, S. A., 2007	KHUB-2	GEOROC	160.63	56.05	IGNEOUS	VOLCANIC	BASALT	0.002675	0	48.9364	0.8245	15.043				0.1005	9.213	13.0835	2.376	0.43	0.117		1.12847
PORTNYAGIN, M. V.; HOERNLE, K. A.; PLECHOV, P. YU.; MIRONOV, N. L.; KHUBUNAYA, S. A., 2007	KHUB-2	GEOROC	160.63	56.05	IGNEOUS	VOLCANIC	BASALT	0.002675	0	47.0267	0.918	16.519				0.1345	8.82	13.444	2.571	0.55	0.1395		0.901686
PORTNYAGIN, M. V.; HOERNLE, K. A.; PLECHOV, P. YU.; MIRONOV, N. L.; KHUBUNAYA, S. A., 2007	KHUB-2	GEOROC	160.63	56.05	IGNEOUS	VOLCANIC	BASALT	0.002675	0	49.4797	0.798	14.1715				0.131	9.919	12.8065	2.3315	0.4125	0.0665		0.979605
PORTNYAGIN, M. V.; HOERNLE, K. A.; PLECHOV, P. YU.; MIRONOV, N. L.; KHUBUNAYA, S. A., 2007	KHUB-5	GEOROC	160.63	56.05	IGNEOUS	VOLCANIC	BASALT	0.002675	0	51.43	0.9	13.6				0.16	11.92	9.44	2.49	0.85	0.14
PORTNYAGIN, M. V.; HOERNLE, K. A.; PLECHOV, P. YU.; MIRONOV, N. L.; KHUBUNAYA, S. A., 2007	KHUB-5	GEOROC	160.63	56.05	IGNEOUS	VOLCANIC	BASALT	0.002675	0	51.3284	0.9615	15.1745				0.1265	8.5915	9.825	3.115	0.731	0.2025		1.70008
PORTNYAGIN, M. V.; HOERNLE, K. A.; PLECHOV, P. YU.; MIRONOV, N. L.; KHUBUNAYA, S. A., 2007	KHUB-5	GEOROC	160.63	56.05	IGNEOUS	VOLCANIC	BASALT	0.002675	0	51.3677	1.0145	15.2175				0.071	7.981	10.288	3.1315	0.7085	0.157		1.53165
PORTNYAGIN, M. V.; HOERNLE, K. A.; PLECHOV, P. YU.; MIRONOV, N. L.; KHUBUNAYA, S. A., 2007	KHUB-5	GEOROC	160.63	56.05	IGNEOUS	VOLCANIC	BASALT	0.002675	0	49.4968	0.837	14.47				0.0935	9.594	12.2315	2.5435	0.49	0.159		1.17833
PORTNYAGIN, M. V.; HOERNLE, K. A.; PLECHOV, P. YU.; MIRONOV, N. L.; KHUBUNAYA, S. A., 2007	KHUB-5	GEOROC	160.63	56.05	IGNEOUS	VOLCANIC	BASALT	0.002675	0	49.3829	0.8735	15.6475				0.12	8.2955	12.2125	2.6535	0.4415	0.0815		1.05518
PORTNYAGIN, M. V.; HOERNLE, K. A.; PLECHOV, P. YU.; MIRONOV, N. L.; KHUBUNAYA, S. A., 2007	KHUB-5	GEOROC	160.63	56.05	IGNEOUS	VOLCANIC	BASALT	0.002675	0	48.8094	0.9485	15.9125				0.1445	7.849	11.7655	2.7935	0.4905	0.1565		1.23505
PORTNYAGIN, M. V.; HOERNLE, K. A.; PLECHOV, P. YU.; MIRONOV, N. L.; KHUBUNAYA, S. A., 2007	KHUB-5	GEOROC	160.63	56.05	IGNEOUS	VOLCANIC	BASALT	0.002675	0	48.9535	1.084	16.526				0.092	8.104	11.6535	3.0195	0.634	0.134		1.59838
PORTNYAGIN, M. V.; HOERNLE, K. A.; PLECHOV, P. YU.; MIRONOV, N. L.; KHUBUNAYA, S. A., 2007	KHUB-5	GEOROC	160.63	56.05	IGNEOUS	VOLCANIC	BASALT	0.002675	0	49.8642	0.837	15.3085				0.133	9.305	12.903	2.65	0.4215	0.137		1.007
PORTNYAGIN, M. V.; HOERNLE, K. A.; PLECHOV, P. YU.; MIRONOV, N. L.; KHUBUNAYA, S. A., 2007	KS1	GEOROC	157.4	51.6	IGNEOUS	VOLCANIC	BASALT	0.0049	0	45.88	0.65	24.05				0.09	3.55	13.05	1.23	0.47	0.07
PORTNYAGIN, M. V.; HOERNLE, K. A.; PLECHOV, P. YU.; MIRONOV, N. L.; KHUBUNAYA, S. A., 2007	KS1	GEOROC	157.4	51.6	IGNEOUS	VOLCANIC	BASALT	0.0049	0	48.1073	0.726	13.2057				0.315667	6.54933	9.57067	1.62133	0.14			0.435612
PORTNYAGIN, M. V.; HOERNLE, K. A.; PLECHOV, P. YU.; MIRONOV, N. L.; KHUBUNAYA, S. A., 2007	KS1	GEOROC	157.4	51.6	IGNEOUS	VOLCANIC	BASALT	0.0049	0	49.5067	0.789333	13.594				0.266667	5.58267	10.035	1.598	0.155333			0.57163
PORTNYAGIN, M. V.; HOERNLE, K. A.; PLECHOV, P. YU.; MIRONOV, N. L.; KHUBUNAYA, S. A., 2007	KS1	GEOROC	157.4	51.6	IGNEOUS	VOLCANIC	BASALT	0.0049	0	49.4527	0.789667	14.31				0.290667	4.94067	10.4843	1.81567	0.174			0.508861
PORTNYAGIN, M. V.; HOERNLE, K. A.; PLECHOV, P. YU.; MIRONOV, N. L.; KHUBUNAYA, S. A., 2007	KS1	GEOROC	157.4	51.6	IGNEOUS	VOLCANIC	BASALT	0.0049	0	47.25	0.848667	14.881				0.270667	7.63767	10.847	1.57167	0.165			0.901992
RYAN, J. G.; MORRIS, J. D.; TERA, F.; LEEMAN, W. P.; TSVETKOV, A. A., 1995	V-11-575	GEOROC	155.55	50.86	IGNEOUS	VOLCANIC	NOT-GIVEN	1.305	1	50.4							4.41			1.79
SAKUYAMA, M., 1981	KH204	GEOROC	138	37	IGNEOUS	VOLCANIC	BASALT	1.305	1	49.45	0.91	18.25	10.63			0.16	5.93	10.87	2.13	0.72	0.25
SAKUYAMA, M., 1981	MK278-4	GEOROC	138	37	IGNEOUS	VOLCANIC	BASALT	1.305	1	51.15	0.68	18.56	10.42			0.21	5.4	9.21	2.52	0.76	0.21
SAKUYAMA, M., 1981	MK350-3	GEOROC	138	37	IGNEOUS	VOLCANIC	ANDESITE	1.305	1	51.07	0.92	19.38	9.99			0.19	4.83	10.2	2.25	1.05	0.36
SAKUYAMA, M., 1981	MK350-4	GEOROC	138	37	IGNEOUS	VOLCANIC	ANDESITE	1.305	1	51.49	0.91	18.85	9.86			0.19	4.82	9.87	2.97	1.09	0.37
SAKUYAMA, M., 1981	MK350-5	GEOROC	138	37	IGNEOUS	VOLCANIC	ANDESITE	1.305	1	51.18	0.91	19.08	9.81			0.17	4.66	10.06	2.31	1.02	0.36
SAKUYAMA, M., 1981	MK350-6	GEOROC	138	37	IGNEOUS	VOLCANIC	ANDESITE	1.305	1	51.4	0.9	19.24	9.88			0.17	4.53	10.04	2.18	1.02	0.36
SAKUYAMA, M., 1981	MK350-7	GEOROC	138	37	IGNEOUS	VOLCANIC	ANDESITE	1.305	1	51.33	0.92	19.66	10.06			0.17	4.89	10.14	2.7	1.03	0.36
SAKUYAMA, M., 1981	MK489-8	GEOROC	138	37	IGNEOUS	VOLCANIC	ANDESITE	1.305	1	51.76	0.96	18.43	9.52			0.15	5.17	9.76	2.25	0.99	0.28
SAKUYAMA, M.; NESBITT, R. W., 1986	HASP-12-5	GEOROC	138	36	IGNEOUS	VOLCANIC	BASALT	1.305	1	51.89	0.83	21.12				0.2	2.7	11.31	2.6	0.35	0.11		1.3
SAKUYAMA, M.; NESBITT, R. W., 1986	IWT-12	GEOROC	140.98	39.88	IGNEOUS	VOLCANIC	BASALT	1.305	1	51.75	0.71	18.1				0.2	7.05	10.1	2.25	0.15	0.1		1.2
SAKUYAMA, M.; NESBITT, R. W., 1986	OSOS-53	GEOROC	139.42	34.75	IGNEOUS	VOLCANIC	BASALT	1.305	1	50.54	0.91	17.21				0.17	7.86	10.01	3.05	2.12	0.38		2.9
SAKUYAMA, M.; NESBITT, R. W., 1986	ZAO10	GEOROC	140.43	38.15	IGNEOUS	VOLCANIC	BASALT	1.305	1	51.85	0.92	18.7				0.19	5.82	10.21	2.52	0.5	0.15		1.8
SANO, T.; HASENAKA, T.; SHIMAOKA, A.; YONEZAWA, C.; FUKUOKA, T., 2001	IWT13-2	GEOROC	140.98	39.88	IGNEOUS	VOLCANIC	BASALT	1.305	1	51.77	0.73	17.68				0.17	7.5	10.17	1.9	0.16	0.1
SATO, T., 1975	43	GEOROC	138	37	IGNEOUS	VOLCANIC	ANDESITE	3.95	1.5	51.27	0.71	19.69		5.37	3.7	0.1	4.11	9.22	2.03	1.56	0.2
SATO, T., 1975	72071207	GEOROC	138	36.5	IGNEOUS	VOLCANIC	BASALT	3.95	1.5	49.53	0.93	19.13		2.01	6.64	0.2	4.88	10.16	2.97	1.93	0.28
SATO, T., 1975	72071301	GEOROC	138	36.5	IGNEOUS	VOLCANIC	BASALT	3.95	1.5	49.36	1.01	19.86		1.83	7	0.18	4.81	10.18	2.94	1.86	0.22
SATO, T., 1975	72071403	GEOROC	138	36.5	IGNEOUS	VOLCANIC	BASALT	3.95	1.5	50.73	0.92	18.57		3.23	5.6	0.1	3.34	10.03	2.95	1.99	0.32
SATO, T., 1975	72071407	GEOROC	138	36.5	IGNEOUS	VOLCANIC	BASALT	3.95	1.5	50.64	1.07	20.82		1.86	6.22	0.1	2.88	10.06	2.86	1.89	0.19
SATO, T., 1975	72071408	GEOROC	138	36.5	IGNEOUS	VOLCANIC	BASALT	3.95	1.5	51.61	0.95	20.51		2.32	6.07	0.16	2.61	9.87	2.57	1.88	0.22
SATO, T., 1975	72072205	GEOROC	138	36.5	IGNEOUS	VOLCANIC	BASALT	3.95	1.5	48.43	1.18	19.08		1.48	7.2	0.11	5.31	10.52	3.34	1.47	0.12
SATO, T., 1975	72072303	GEOROC	138	36.5	IGNEOUS	VOLCANIC	BASALT	3.95	1.5	47.66	1.12	19.34		3.37	6	0.11	3.58	11.76	2.76	1.75	0.24
SATO, T., 1975	72072305	GEOROC	138	36.5	IGNEOUS	VOLCANIC	BASALT	3.95	1.5	50.39	0.95	18.85		2.98	6.47	0.13	4.32	10.37	1.83	1.66	0.27
SATO, T., 1975	72072310	GEOROC	138	36.5	IGNEOUS	VOLCANIC	BASALT	3.95	1.5	45.63	1.5	20.39		5.98	5.8	0.13	2.61	11.68	2.45	1.43	0.12
SATO, T., 1975	72081104	GEOROC	138	36.5	IGNEOUS	VOLCANIC	BASALT	3.95	1.5	50.38	1.16	20.44		3.61	5.28	0.08	3.93	9.41	2.82	1.85	0.08
SATO, T., 1975	72081210	GEOROC	138	36.5	IGNEOUS	VOLCANIC	BASALT	3.95	1.5	51.33	1.18	19.8		5.34	3.83	0.12	2.75	9.66	1.66	1.52	0.17
SATO, T., 1975	72081302	GEOROC	138	36.5	IGNEOUS	VOLCANIC	BASALT	3.95	1.5	48.02	1.05	20.14		2.46	7.53	0.16	5.01	11.06	1.58	1.19	0.18
SATO, T., 1975	72081907	GEOROC	138	36.5	IGNEOUS	VOLCANIC	BASALT	3.95	1.5	47.07	1.11	20.69		5.11	5.88	0.18	4.63	11.15	1.57	1.2	0.14
SATO, T., 1975	73042106	GEOROC	138	36.5	IGNEOUS	VOLCANIC	BASALT	3.95	1.5	49.57	1	19.02		2.86	5.23	0.12	4.84	10.09	1.97	1.17	0.09
SATO, T., 1975	73042902	GEOROC	138	36.5	IGNEOUS	VOLCANIC	BASALT	3.95	1.5	49.9	1.44	18.58		3.05	7.22	0.13	4.85	9.45	2.12	1.21	0.1
SATO, T., 1975	73043001	GEOROC	138	36.5	IGNEOUS	VOLCANIC	BASALT	3.95	1.5	51.91	1.2	17.12		3.88	5.87	0.17	2.72	9.13	3.47	1.99	0.15
SATO, T., 1975	73050104	GEOROC	138	36.5	IGNEOUS	VOLCANIC	BASALT	3.95	1.5	49.05	0.98	18.31		3.86	6.54	0.15	4.64	10.38	2.78	1.91	0.12
SATO, T., 1975	73060305	GEOROC	138	36.5	IGNEOUS	VOLCANIC	BASALT	3.95	1.5	46.23	1.44	19.49		2.41	7.54	0.19	5.56	11.59	2.42	1.76	0.11
SATO, T., 1975	73080204	GEOROC	138	36.5	IGNEOUS	VOLCANIC	BASALT	3.95	1.5	49.43	1.15	19.8		4.36	6.17	0.14	3.72	9.8	1.55	1.16	0.14
SHINJO, R.; CHUNG, SUN-LIN; KATO, Y.; KIMURA, M., 1999	781	GEOROC	126.5	26	IGNEOUS	VOLCANIC	ANDESITE	5	1	51.84	1.79	16.64	12.24			0.18	4.11	7.51	3	0.94	0.21	0.65	4.9
SHINJO, R.; CHUNG, SUN-LIN; KATO, Y.; KIMURA, M., 1999	7262	GEOROC	126.5	26	IGNEOUS	VOLCANIC	ANDESITE	5	1	50.08	1.75	18.55	12.5			0.19	3.71	8.17	3.03	0.74	0.24	0.68	5.5
SHINJO, R.; CHUNG, SUN-LIN; KATO, Y.; KIMURA, M., 1999	8163	GEOROC	126.5	26	IGNEOUS	VOLCANIC	ANDESITE	5	1	51.33	0.86	20.01	9.95			0.14	3.23	8.56	2.67	0.73	0.15	0.74	2.8
SHINJO, R.; CHUNG, SUN-LIN; KATO, Y.; KIMURA, M., 1999	8202	GEOROC	126.5	26	IGNEOUS	VOLCANIC	ANDESITE	5	1	51.64	0.98	18.71	9.72			0.16	3.95	9.4	2.52	0.64	0.11	0.47	3.5
SHINJO, R.; CHUNG, SUN-LIN; KATO, Y.; KIMURA, M., 1999	AG14	GEOROC	127.14	26.35	IGNEOUS	VOLCANIC	BASALT	5	1	50.21	1.18	18.68	11.18			0.15	4.25	9.67	2.63	0.67	0.1	0.39	3.1
SHINJO, R.; HASENAKA, T.; FUJIMAKI, H., 1990	AG14	GEOROC	127.14	26.35	IGNEOUS	VOLCANIC	BASALT	5	1	50.64	1.19	18.84		3.09	7.3	0.16	4.29	9.75	2.91	0.68	0.1		3
SHINJO, R.; WOODHEAD, J. D.; HERGT, J. M., 2000	HOKU33	GEOROC	130.59	31.76	IGNEOUS	VOLCANIC	BASALT	1.305	1	48.08	0.99	18.01	12.41			0.19	6.19	11.6	2.01	0.42	0.1		3.6
SHINJO, R.; WOODHEAD, J. D.; HERGT, J. M., 2000	HOKU34	GEOROC	130.59	31.76	IGNEOUS	VOLCANIC	BASALT	1.305	1	48.84	1.03	18.42	12.19			0.18	5.42	10.92	2.41	0.49	0.09		3.3
SHINJO, R.; WOODHEAD, J. D.; HERGT, J. M., 2000	HOKU41	GEOROC	130.61	31.65	IGNEOUS	VOLCANIC	BASALT	1.305	1	51.5	0.8	18.52	9.96			0.17	5.39	10.85	2.18	0.55	0.09		3.8
SHINJO, R.; WOODHEAD, J. D.; HERGT, J. M., 2000	HOKU43	GEOROC	130.61	31.65	IGNEOUS	VOLCANIC	BASALT	1.305	1	51.41	0.8	18.78	10.02			0.17	5.14	10.69	2.36	0.51	0.12		2.7
SHINJO, R.; WOODHEAD, J. D.; HERGT, J. M., 2000	IWO3	GEOROC	130.29	30.78	IGNEOUS	VOLCANIC	ANDESITE	1.305	1	51.12	0.8	18.91	10.54			0.18	5.11	10.15	2.6	0.47	0.11		1.5
SHINJO, R.; WOODHEAD, J. D.; HERGT, J. M., 2000	KR01	GEOROC	130.92	31.88	IGNEOUS	VOLCANIC	BASALT	1.305	1	50.84	0.73	21.73	9.33			0.16	4.16	8.98	2.88	1.08	0.11		2.9
SHINJO, R.; WOODHEAD, J. D.; HERGT, J. M., 2000	KR03	GEOROC	130.92	31.88	IGNEOUS	VOLCANIC	BASALT	1.305	1	50.45	0.76	18.14	10.96			0.18	5.15	10.72	2.82	0.71	0.12		2.3
SHINJO, R.; WOODHEAD, J. D.; HERGT, J. M., 2000	NK01	GEOROC	130.48	31.77	IGNEOUS	VOLCANIC	ANDESITE	1.305	1	51.54	1.17	16.65	9.29			0.17	6.55	9.03	3.56	1.74	0.31		47.6
SHINJO, R.; WOODHEAD, J. D.; HERGT, J. M., 2000	OND	GEOROC	130.52	31.24	IGNEOUS	VOLCANIC	ANDESITE	1.305	1	51.84	0.94	17.81	10.75			0.15	5.78	9.02	2.57	1	0.14		2.9
SHINJO, R.; WOODHEAD, J. D.; HERGT, J. M., 2000	TR2	GEOROC	128.23	27.87	IGNEOUS	VOLCANIC	ANDESITE	1.305	1	50.87	0.74	19.58	10.97			0.18	4.81	10.6	1.95	0.22	0.06		1.3
SHUTO, K.; HIRAHARA, Y.; ISHIMOTO, H.; AOKI, A.; JINBO, A.; GOTO, Y., 2004	CSR-7	GEOROC	141.2	43.5	IGNEOUS	VOLCANIC	BASALT	3.8	0	51.41	0.97	17.08				0.15	8.45	9.78	2.87	1.05	0.21		3.6
SHUTO, K.; HIRAHARA, Y.; ISHIMOTO, H.; AOKI, A.; JINBO, A.; GOTO, Y., 2004	CSR-7	GEOROC	141.2	43.5	IGNEOUS	VOLCANIC	BASALT	3.8	0	51.41	0.97	17.08				0.15	8.45	9.78	2.87	1.05	0.21		3.6
SHUTO, K.; HIRAHARA, Y.; ISHIMOTO, H.; AOKI, A.; JINBO, A.; GOTO, Y., 2004	HA	GEOROC	141.2	43.5	IGNEOUS	VOLCANIC	BASALT	2.6	0	50.77	0.95	16.37				0.16	7.96	10.31	2.49	1.35	0.22		3.3
SHUTO, K.; HIRAHARA, Y.; ISHIMOTO, H.; AOKI, A.; JINBO, A.; GOTO, Y., 2004	MT-7	GEOROC	141.2	43.5	IGNEOUS	VOLCANIC	BASALT	2.6	0	50.87	0.99	14.85				0.15	10.82	9.45	2.68	1.03	0.23		4.1
SHUTO, K.; HIRAHARA, Y.; ISHIMOTO, H.; AOKI, A.; JINBO, A.; GOTO, Y., 2004	MT-9	GEOROC	141.2	43.5	IGNEOUS	VOLCANIC	BASALT	2.6	0	49.54	1.01	17.41				0.16	8.54	9.75	2.74	1.18	0.29		3.2
SHUTO, K.; HIRAHARA, Y.; ISHIMOTO, H.; AOKI, A.; JINBO, A.; GOTO, Y., 2004	NA-08	GEOROC	143.4	43.5	IGNEOUS	VOLCANIC	BASALT	1.9	0	51.03	1.06	17.36				0.17	8	9.52	2.83	1.05	0.27		4.8
SHUTO, K.; HIRAHARA, Y.; ISHIMOTO, H.; AOKI, A.; JINBO, A.; GOTO, Y., 2004	OF-6	GEOROC	141.2	43.5	IGNEOUS	VOLCANIC	BASALT	3.8	0	51.29	0.97	16.94				0.14	8.53	10.03	2.9	0.97	0.21		3.9
SHUTO, K.; HIRAHARA, Y.; ISHIMOTO, H.; AOKI, A.; JINBO, A.; GOTO, Y., 2004	P-11	GEOROC	141.2	43.5	IGNEOUS	VOLCANIC	BASALT	2.6	0	50.28	0.96	16.39				0.17	8.61	10.22	2.55	1.28	0.23		3.5
SHUTO, K.; HIRAHARA, Y.; ISHIMOTO, H.; AOKI, A.; JINBO, A.; GOTO, Y., 2004	SP-03	GEOROC	143.4	43.5	IGNEOUS	VOLCANIC	BASALT	1.9	0	50.57	1.07	17.04				0.17	8.79	9.21	2.68	1.04	0.27		3.9
SHUTO, K.; HIRAHARA, Y.; ISHIMOTO, H.; AOKI, A.; JINBO, A.; GOTO, Y., 2004	SP-08	GEOROC	143.4	43.5	IGNEOUS	VOLCANIC	BASALT	1.9	0	51.91	1.04	17.25				0.17	7.47	9.66	2.68	0.83	0.22		3.2
SHUTO, K.; HIRAHARA, Y.; ISHIMOTO, H.; AOKI, A.; JINBO, A.; GOTO, Y., 2004	TO-1	GEOROC	141.2	43.5	IGNEOUS	VOLCANIC	BASALT	3.8	0	51.13	0.99	16.78				0.16	8.62	9.95	2.88	1.06	0.21		4.2
SHUTO, K.; NOHARA-IMANAKA, R.; SATO, M.; TAKAHASHI, T.; TAKAZAWA, E.; HAWABATA, H.; TAKANASHI, K.; BAN, M.; WATANABE, N.; FUJIBAYASHI, N., 2015	401	GEOROC	139.72	37.37	IGNEOUS	VOLCANIC	BASALT	2.8	0	51.96	0.75	17.21				0.17	5.82	10.74	2.3	0.75	0.14	0.94	2.01
SHUTO, K.; NOHARA-IMANAKA, R.; SATO, M.; TAKAHASHI, T.; TAKAZAWA, E.; HAWABATA, H.; TAKANASHI, K.; BAN, M.; WATANABE, N.; FUJIBAYASHI, N., 2015	420	GEOROC	139.72	37.37	IGNEOUS	VOLCANIC	BASALT	2.8	0	50.97	0.79	16.39				0.18	7.82	10.14	2.07	0.53	0.12	1.72	1.23
SHUTO, K.; NOHARA-IMANAKA, R.; SATO, M.; TAKAHASHI, T.; TAKAZAWA, E.; HAWABATA, H.; TAKANASHI, K.; BAN, M.; WATANABE, N.; FUJIBAYASHI, N., 2015	504	GEOROC	139.72	37.37	IGNEOUS	VOLCANIC	BASALT	2.8	0	50.89	0.76	17.39				0.18	6.7	10.75	2.15	0.55	0.14	1.2	1.6
SHUTO, K.; NOHARA-IMANAKA, R.; SATO, M.; TAKAHASHI, T.; TAKAZAWA, E.; HAWABATA, H.; TAKANASHI, K.; BAN, M.; WATANABE, N.; FUJIBAYASHI, N., 2015	14201	GEOROC	139.234	37.3433	IGNEOUS	VOLCANIC	BASALT	1	0	49.64	0.93	19.15				0.18	5.76	10.27	2.13	0.86	0.21	1.07	2.91
SHUTO, K.; NOHARA-IMANAKA, R.; SATO, M.; TAKAHASHI, T.; TAKAZAWA, E.; HAWABATA, H.; TAKANASHI, K.; BAN, M.; WATANABE, N.; FUJIBAYASHI, N., 2015	35202	GEOROC	139.234	37.3433	IGNEOUS	VOLCANIC	BASALT	1	0	49.36	0.95	19.78				0.18	5.62	10.36	2.2	0.71	0.24	1.39	2.73
SHUTO, K.; NOHARA-IMANAKA, R.; SATO, M.; TAKAHASHI, T.; TAKAZAWA, E.; HAWABATA, H.; TAKANASHI, K.; BAN, M.; WATANABE, N.; FUJIBAYASHI, N., 2015	54109	GEOROC	139.234	37.3433	IGNEOUS	VOLCANIC	BASALT	1	0	47.92	0.99	20.03				0.19	5.68	10.14	2.08	0.52	0.23	2.63	3.02
SHUTO, K.; NOHARA-IMANAKA, R.; SATO, M.; TAKAHASHI, T.; TAKAZAWA, E.; HAWABATA, H.; TAKANASHI, K.; BAN, M.; WATANABE, N.; FUJIBAYASHI, N., 2015	61106	GEOROC	139.234	37.3433	IGNEOUS	VOLCANIC	BASALT	1	0	47.65	0.97	19.8				0.18	5.53	9.96	2.08	0.66	0.24	2.88	3.26
SHUTO, K.; NOHARA-IMANAKA, R.; SATO, M.; TAKAHASHI, T.; TAKAZAWA, E.; HAWABATA, H.; TAKANASHI, K.; BAN, M.; WATANABE, N.; FUJIBAYASHI, N., 2015	90403	GEOROC	139.72	37.37	IGNEOUS	VOLCANIC	BASALT	2.8	0	49.68	0.77	17.36				0.19	6.73	11.25	2.13	0.44	0.15	1.31	1.72
SHUTO, K.; NOHARA-IMANAKA, R.; SATO, M.; TAKAHASHI, T.; TAKAZAWA, E.; HAWABATA, H.; TAKANASHI, K.; BAN, M.; WATANABE, N.; FUJIBAYASHI, N., 2015	3-11A	GEOROC	140.594	40.4041	IGNEOUS	VOLCANIC	BASALT	1.9	0	50.86	0.92	17.67				0.19	5.7	10.94	2.27	0.23	0.11	0.99	1.7
SHUTO, K.; NOHARA-IMANAKA, R.; SATO, M.; TAKAHASHI, T.; TAKAZAWA, E.; HAWABATA, H.; TAKANASHI, K.; BAN, M.; WATANABE, N.; FUJIBAYASHI, N., 2015	4-01A	GEOROC	140.594	40.4041	IGNEOUS	VOLCANIC	BASALT	1.9	0	51.75	0.87	17.28				0.19	6.1	10.69	2.1	0.14	0.1	0.89	1.4
SHUTO, K.; NOHARA-IMANAKA, R.; SATO, M.; TAKAHASHI, T.; TAKAZAWA, E.; HAWABATA, H.; TAKANASHI, K.; BAN, M.; WATANABE, N.; FUJIBAYASHI, N., 2015	AR01	GEOROC	141	40	IGNEOUS	VOLCANIC	BASALT	3	0	50.68	0.8	16.76				0.19	7.41	11.2	1.59	0.1	0.06	1.01	0.752
SHUTO, K.; NOHARA-IMANAKA, R.; SATO, M.; TAKAHASHI, T.; TAKAZAWA, E.; HAWABATA, H.; TAKANASHI, K.; BAN, M.; WATANABE, N.; FUJIBAYASHI, N., 2015	AR02	GEOROC	141	40	IGNEOUS	VOLCANIC	BASALT	3	0	50.72	0.79	16.68				0.18	6.61	11.32	1.57	0.12	0.06	1.89	0.791
SHUTO, K.; NOHARA-IMANAKA, R.; SATO, M.; TAKAHASHI, T.; TAKAZAWA, E.; HAWABATA, H.; TAKANASHI, K.; BAN, M.; WATANABE, N.; FUJIBAYASHI, N., 2015	FU02	GEOROC	140.5	37.5	IGNEOUS	VOLCANIC	BASALT	0.9	0	51.42	0.82	17.97				0.17	6.41	10.54	2.14	0.21	0.08	0.96	1.62
SHUTO, K.; NOHARA-IMANAKA, R.; SATO, M.; TAKAHASHI, T.; TAKAZAWA, E.; HAWABATA, H.; TAKANASHI, K.; BAN, M.; WATANABE, N.; FUJIBAYASHI, N., 2015	FU05	GEOROC	140.5	37.5	IGNEOUS	VOLCANIC	BASALT	0.9	0	51.43	0.84	18.07				0.18	6.53	10.39	2.06	0.2	0.08	1.26	1.58
SHUTO, K.; NOHARA-IMANAKA, R.; SATO, M.; TAKAHASHI, T.; TAKAZAWA, E.; HAWABATA, H.; TAKANASHI, K.; BAN, M.; WATANABE, N.; FUJIBAYASHI, N., 2015	FU06	GEOROC	140.5	37.5	IGNEOUS	VOLCANIC	BASALT	0.9	0	51.51	0.83	18.04				0.18	6.48	10.49	2.14	0.19	0.08	1.02	1.58
SHUTO, K.; NOHARA-IMANAKA, R.; SATO, M.; TAKAHASHI, T.; TAKAZAWA, E.; HAWABATA, H.; TAKANASHI, K.; BAN, M.; WATANABE, N.; FUJIBAYASHI, N., 2015	IN10	GEOROC	140	40.12	IGNEOUS	VOLCANIC	BASALT	2.7	0	51.69	0.97	15.79				0.21	5.78	10.61	1.7	0.1	0.06	1.27	0.722
SHUTO, K.; NOHARA-IMANAKA, R.; SATO, M.; TAKAHASHI, T.; TAKAZAWA, E.; HAWABATA, H.; TAKANASHI, K.; BAN, M.; WATANABE, N.; FUJIBAYASHI, N., 2015	IN11	GEOROC	140	40.12	IGNEOUS	VOLCANIC	BASALT	2.7	0	51.51	0.97	15.84				0.21	5.74	10.35	1.64	0.12	0.06	1.6	0.713
SHUTO, K.; NOHARA-IMANAKA, R.; SATO, M.; TAKAHASHI, T.; TAKAZAWA, E.; HAWABATA, H.; TAKANASHI, K.; BAN, M.; WATANABE, N.; FUJIBAYASHI, N., 2015	IN12	GEOROC	140	40.12	IGNEOUS	VOLCANIC	BASALT	2.7	0	52	0.95	16.05				0.21	5.71	10.55	1.68	0.13	0.06	1.35	0.719
SHUTO, K.; NOHARA-IMANAKA, R.; SATO, M.; TAKAHASHI, T.; TAKAZAWA, E.; HAWABATA, H.; TAKANASHI, K.; BAN, M.; WATANABE, N.; FUJIBAYASHI, N., 2015	IN13	GEOROC	140	40.12	IGNEOUS	VOLCANIC	BASALT	2.7	0	51.92	0.94	16.01				0.21	5.81	10.38	1.64	0.13	0.06	1.59	0.69
SHUTO, K.; NOHARA-IMANAKA, R.; SATO, M.; TAKAHASHI, T.; TAKAZAWA, E.; HAWABATA, H.; TAKANASHI, K.; BAN, M.; WATANABE, N.; FUJIBAYASHI, N., 2015	IW01	GEOROC	140.98	39.88	IGNEOUS	VOLCANIC	BASALT	0.1	0	51.5	0.78	17.02				0.17	7.67	10.62	1.94	0.09	0.08	0.68	1.23
SHUTO, K.; NOHARA-IMANAKA, R.; SATO, M.; TAKAHASHI, T.; TAKAZAWA, E.; HAWABATA, H.; TAKANASHI, K.; BAN, M.; WATANABE, N.; FUJIBAYASHI, N., 2015	IW02	GEOROC	140.98	39.88	IGNEOUS	VOLCANIC	BASALT	0.1	0	51.26	0.78	16.92				0.17	7.85	10.39	1.92	0.09	0.08	0.94	1.21
SHUTO, K.; NOHARA-IMANAKA, R.; SATO, M.; TAKAHASHI, T.; TAKAZAWA, E.; HAWABATA, H.; TAKANASHI, K.; BAN, M.; WATANABE, N.; FUJIBAYASHI, N., 2015	IW03	GEOROC	140.98	39.88	IGNEOUS	VOLCANIC	BASALT	0.1	0	51.26	0.77	16.83				0.17	8.29	10.4	1.89	0.07	0.08	0.85	1.21
SHUTO, K.; NOHARA-IMANAKA, R.; SATO, M.; TAKAHASHI, T.; TAKAZAWA, E.; HAWABATA, H.; TAKANASHI, K.; BAN, M.; WATANABE, N.; FUJIBAYASHI, N., 2015	IW04	GEOROC	140.98	39.88	IGNEOUS	VOLCANIC	BASALT	0.1	0	51.53	0.78	16.93				0.17	7.87	10.33	1.94	0.11	0.08	1.02	1.23
SHUTO, K.; NOHARA-IMANAKA, R.; SATO, M.; TAKAHASHI, T.; TAKAZAWA, E.; HAWABATA, H.; TAKANASHI, K.; BAN, M.; WATANABE, N.; FUJIBAYASHI, N., 2015	IW05	GEOROC	140.98	39.88	IGNEOUS	VOLCANIC	BASALT	0.1	0	51.01	0.78	16.85				0.17	8.17	10.42	1.89	0.05	0.08	0.85	1.28
SHUTO, K.; NOHARA-IMANAKA, R.; SATO, M.; TAKAHASHI, T.; TAKAZAWA, E.; HAWABATA, H.; TAKANASHI, K.; BAN, M.; WATANABE, N.; FUJIBAYASHI, N., 2015	IW06	GEOROC	140.98	39.88	IGNEOUS	VOLCANIC	BASALT	0.1	0	51.4	0.78	16.96				0.17	7.88	10.41	1.96	0.1	0.08	0.91	1.21
SHUTO, K.; NOHARA-IMANAKA, R.; SATO, M.; TAKAHASHI, T.; TAKAZAWA, E.; HAWABATA, H.; TAKANASHI, K.; BAN, M.; WATANABE, N.; FUJIBAYASHI, N., 2015	MIY06	GEOROC	140.2	39.8	IGNEOUS	VOLCANIC	BASALT	3.6	0	51.06	1.06	17.74				0.17	4.98	10.1	2.83	0.58	0.34	2.63	4.76
SHUTO, K.; NOHARA-IMANAKA, R.; SATO, M.; TAKAHASHI, T.; TAKAZAWA, E.; HAWABATA, H.; TAKANASHI, K.; BAN, M.; WATANABE, N.; FUJIBAYASHI, N., 2015	SMG01	GEOROC	139.73	39.95	IGNEOUS	VOLCANIC	BASALT	0.02	0	49.11	0.85	16.31				0.17	9.37	10.72	2.22	1	0.16	1.8	2.04
SHUTO, K.; NOHARA-IMANAKA, R.; SATO, M.; TAKAHASHI, T.; TAKAZAWA, E.; HAWABATA, H.; TAKANASHI, K.; BAN, M.; WATANABE, N.; FUJIBAYASHI, N., 2015	SMG02	GEOROC	139.73	39.95	IGNEOUS	VOLCANIC	BASALT	0.02	0	48.74	0.82	15.64				0.17	10.23	10.61	2.19	0.95	0.16	1.47	1.95
SHUTO, K.; NOHARA-IMANAKA, R.; SATO, M.; TAKAHASHI, T.; TAKAZAWA, E.; HAWABATA, H.; TAKANASHI, K.; BAN, M.; WATANABE, N.; FUJIBAYASHI, N., 2015	SMG04	GEOROC	139.73	39.95	IGNEOUS	VOLCANIC	BASALT	0.02	0	50.09	0.83	16.18				0.21	8.68	9.24	2.36	1.29	0.17	2.18	2.64
SHUTO, K.; NOHARA-IMANAKA, R.; SATO, M.; TAKAHASHI, T.; TAKAZAWA, E.; HAWABATA, H.; TAKANASHI, K.; BAN, M.; WATANABE, N.; FUJIBAYASHI, N., 2015	SMG05	GEOROC	139.73	39.95	IGNEOUS	VOLCANIC	BASALT	0.02	0	50.22	0.8	16.42				0.17	8.42	9.19	2.38	1.08	0.18	2.42	2.72
SHUTO, K.; OHKI, J.; KAGAMI, H.; YAMAMOTO, MASATSUGU; WATANABE, N.; YAMAMOTO, KOSHI; ANZAI, N.; ITAYA, T., 1993	HM100	GEOROC	139.37	41.5	IGNEOUS	VOLCANIC	BASALT	0	0	49.6
SHUTO, K.; YASHIMA, R., 1990	AJ-05	GEOROC	140.3	40.3	IGNEOUS	VOLCANIC	BASALT	3.95	1.5	51.04	0.91	17.51				0.15	6.08	10.73	2.23	0.19	0.1		2.7
SHUTO, K.; YASHIMA, R., 1990	AJ-11	GEOROC	140.3	40.3	IGNEOUS	VOLCANIC	BASALT	3.95	1.5	50.31	0.95	17.92				0.15	5.73	11.07	2.78	0.3	0.11		4.2
SHUTO, K.; YASHIMA, R., 1990	HA-03	GEOROC	139.72	37.37	IGNEOUS	VOLCANIC	BASALT	3.95	1.5	50.6	0.74	17.92		3.86	6.08	0.16	6.4	10.98	2.18	0.46	0.15		1.8
SHUTO, K.; YASHIMA, R., 1990	HA-04	GEOROC	139.72	37.37	IGNEOUS	VOLCANIC	BASALT	3.95	1.5	49.47	0.79	18.46		5.35	4.85	0.16	6.29	11	2.3	0.35	0.15		3.3
SHUTO, K.; YASHIMA, R., 1990	HA-06	GEOROC	139.72	37.37	IGNEOUS	VOLCANIC	BASALT	3.95	1.5	50.22	0.77	18.54		5.96	4.22	0.16	6.23	10.85	2.17	0.38	0.15		2
SHUTO, K.; YASHIMA, R., 1990	HA-07	GEOROC	139.72	37.37	IGNEOUS	VOLCANIC	BASALT	3.95	1.5	50.07	0.78	18.51		3.57	6.34	0.17	6.36	10.98	2.15	0.37	0.15		3.4
SHUTO, K.; YASHIMA, R., 1990	HA-08	GEOROC	139.72	37.37	IGNEOUS	VOLCANIC	BASALT	3.95	1.5	50.02	0.76	18.5		4.01	6.02	0.18	6.63	11.34	1.92	0.36	0.14		3.7
SHUTO, K.; YASHIMA, R., 1990	HA-12	GEOROC	139.72	37.37	IGNEOUS	VOLCANIC	BASALT	3.95	1.5	50.14	0.75	18.19		3.39	6.32	0.16	6.28	10.8	2.16	0.45	0.14		2.7
SHUTO, K.; YASHIMA, R., 1990	HA-13	GEOROC	139.72	37.37	IGNEOUS	VOLCANIC	BASALT	3.95	1.5	49.06	0.79	18.71		3.79	6.4	0.17	6.58	11.03	1.9	0.26	0.15		2.6
SHUTO, K.; YASHIMA, R., 1990	HA-14	GEOROC	139.72	37.37	IGNEOUS	VOLCANIC	BASALT	3.95	1.5	51.8	1.02	18.41		2.43	7.9	0.17	5.24	9.49	2.33	0.58	0.19		2.4
SHUTO, K.; YASHIMA, R., 1990	HA-16	GEOROC	139.72	37.37	IGNEOUS	VOLCANIC	BASALT	3.95	1.5	50.99	0.76	17.16		3.88	6.32	0.16	7.55	10.24	1.73	0.55	0.13		2.5
SHUTO, K.; YASHIMA, R., 1990	HA-17	GEOROC	139.72	37.37	IGNEOUS	VOLCANIC	BASALT	3.95	1.5	50.07	1.02	19.43		4.58	6.51	0.18	5.23	9.45	2.24	0.36	0.17		2.1
SHUTO, K.; YASHIMA, R., 1990	HA-20	GEOROC	139.72	37.37	IGNEOUS	VOLCANIC	BASALT	3.95	1.5	51.19	0.75	18.01		3.7	6.18	0.16	6.25	10.84	1.93	0.57	0.14		2
SHUTO, K.; YASHIMA, R., 1990	IN01	GEOROC	140.9	40	IGNEOUS	VOLCANIC	BASALT	3	0	51.33	0.83	18.62				0.13	4.48	11.42	1.89	0.15	0.07
SHUTO, K.; YASHIMA, R., 1990	IN02	GEOROC	140.9	40	IGNEOUS	VOLCANIC	BASALT	3	0	51.42	0.82	17.97				0.15	4.82	10.92	1.75	0.13	0.06
SHUTO, K.; YASHIMA, R., 1990	IN-03	GEOROC	140.9	40	IGNEOUS	VOLCANIC	BASALT	3.95	1.5	51.25	0.73	17.33				0.15	6.55	11.25	1.65	0.1	0.05
SHUTO, K.; YASHIMA, R., 1990	IN-04	GEOROC	140.9	40	IGNEOUS	VOLCANIC	BASALT	3.95	1.5	51	0.72	16.77				0.15	6.59	11.78	1.76	0.11	0.05
SHUTO, K.; YASHIMA, R., 1990	IN07	GEOROC	140.9	40	IGNEOUS	VOLCANIC	BASALT	3	0	50.65	0.89	19.96				0.14	3.4	11.44	1.86	0.07	0.07		2.3
SHUTO, K.; YASHIMA, R., 1990	IN-08	GEOROC	140.9	40	IGNEOUS	VOLCANIC	BASALT	3.95	1.5	50.44	0.89	19.32				0.15	4.38	11.81	1.8	0.07	0.06		2.6
SHUTO, K.; YASHIMA, R., 1990	IN-09	GEOROC	140.9	40	IGNEOUS	VOLCANIC	BASALT	3.95	1.5	50.7	0.74	19.1				0.14	4.63	11.57	1.91	0.07	0.06		3.3
SHUTO, K.; YASHIMA, R., 1990	IN-10	GEOROC	140.9	40	IGNEOUS	VOLCANIC	BASALT	3.95	1.5	51.8	0.78	18.85				0.14	4.55	11.16	1.87	0.18	0.06
SHUTO, K.; YASHIMA, R., 1990	ON-04	GEOROC	140.2	37.2	IGNEOUS	VOLCANIC	BASALT	3.95	1.5	51.72	0.95	17.1		2.67	8.55	0.18	5.79	9.97	1.66	0.33	0.13		2.6
SHUTO, K.; YASHIMA, R., 1990	ON-05	GEOROC	140.2	37.2	IGNEOUS	VOLCANIC	BASALT	3.95	1.5	51.9	0.95	17.18		4.53	6.93	0.18	5.82	10.01	1.67	0.33	0.13		3.5
TAKANASHI, K.; SHUTO, K.; SATO, M., 2011	A-1	GEOROC	140.03	42	IGNEOUS	VOLCANIC	BASALT	5	0	51.86	0.88	17.85				0.16	5.32	9.55	2.64	1.45	0.17		3.93
TAKANASHI, K.; SHUTO, K.; SATO, M., 2011	A-2	GEOROC	140.03	42	IGNEOUS	VOLCANIC	BASALT	5	0	51.23	0.88	17.8				0.15	5.61	9.3	2.81	1.3	0.17		3.25
TAKANASHI, K.; SHUTO, K.; SATO, M., 2011	A-3	GEOROC	140.03	42	IGNEOUS	VOLCANIC	BASALT	5	0	51.61	0.88	17.71				0.15	5.26	9.53	2.58	1.44	0.18		3.83
TAKURAYAMA RESEARCH GROUP, , 1984	5	GEOROC	134.5	34.5	IGNEOUS	VOLCANIC	BASALT	1.305	1	48.94	2.44	17.93	11.24			0.21	4.98	9.25	3.72	0.84
TAKURAYAMA RESEARCH GROUP, , 1984	8	GEOROC	134.5	34.5	IGNEOUS	VOLCANIC	BASALT	1.305	1	50.71	1.6	18.7	10.01			0.11	4.78	7.85	4.31	1.29
TAKURAYAMA RESEARCH GROUP, , 1984	12	GEOROC	134.5	34.5	IGNEOUS	VOLCANIC	BASALT	1.305	1	49.24	1.59	17.85	10.77			0.2	5.14	8.42	4.07	1.13
TAKURAYAMA RESEARCH GROUP, , 1984	16	GEOROC	134.5	34.5	IGNEOUS	VOLCANIC	BASALT	1.305	1	48.44	1.83	18.31	11.62			0.23	5.84	7.95	3.71	1.05
TAKURAYAMA RESEARCH GROUP, , 1984	17	GEOROC	134.5	34.5	IGNEOUS	VOLCANIC	BASALT	1.305	1	50.12	1.67	17.82	10.21			0.21	5.31	8.26	4.02	1.15
TAKURAYAMA RESEARCH GROUP, , 1984	18	GEOROC	134.5	34.5	IGNEOUS	VOLCANIC	BASALT	1.305	1	49.89	1.76	18.28	10.71			0.21	5.54	7.86	3.81	1.21
TAKURAYAMA RESEARCH GROUP, , 1984	20	GEOROC	134.5	34.5	IGNEOUS	VOLCANIC	BASALT	1.305	1	50.12	1.85	18.46	10.71			0.25	5.19	8.22	3.74	1.05
TAKURAYAMA RESEARCH GROUP, , 1984	22	GEOROC	134.5	34.5	IGNEOUS	VOLCANIC	BASALT	1.305	1	49.77	2	17.53	11.03			0.23	5.4	7.72	3.59	1.13
TAKURAYAMA RESEARCH GROUP, , 1984	24	GEOROC	134.5	34.5	IGNEOUS	VOLCANIC	BASALT	1.305	1	49.62	1.69	18.12	10.87			0.16	4.72	8.18	3.98	1.22
TAKURAYAMA RESEARCH GROUP, , 1984	25	GEOROC	134.5	34.5	IGNEOUS	VOLCANIC	BASALT	1.305	1	49.27	1.78	17.74	10.89			0.1	5.56	8.32	4.38	1.08
TAKURAYAMA RESEARCH GROUP, , 1984	27	GEOROC	134.5	34.5	IGNEOUS	VOLCANIC	BASALT	1.305	1	48.65	1.8	17.73	12.37			0.23	5.93	7.86	3.83	1.11
TAKURAYAMA RESEARCH GROUP, , 1984	28	GEOROC	134.5	34.5	IGNEOUS	VOLCANIC	BASALT	1.305	1	49.17	1.76	18.67	11.34			0.17	5.69	7.63	3.76	1.11
TAKURAYAMA RESEARCH GROUP, , 1984	30	GEOROC	134.5	34.5	IGNEOUS	VOLCANIC	BASALT	1.305	1	49.45	1.79	17.93	10.92			0.21	6.09	8.15	3.58	1.07
TAKURAYAMA RESEARCH GROUP, , 1984	1(1B)	GEOROC	134.5	34.5	IGNEOUS	VOLCANIC	BASALT	1.305	1	49.6	1.74	18.18	10.89			0.17	5.4	8.58	3.78	1.13
TAKURAYAMA RESEARCH GROUP, , 1984	1(6A)	GEOROC	134.5	34.5	IGNEOUS	VOLCANIC	BASALT	1.305	1	49.42	1.7	17.98	10.95			0.18	5.45	8.33	3.77	1.11
TAMURA, Y.; TANI, K.; ISHIZUKA, O.; CHANG, QING; SHUKUNO, H.; FISKE, R. S., 2005	2K-1018R2	GEOROC	140	31.5	IGNEOUS	VOLCANIC	BASALT	1.305	1	51.53	0.79	19.24		10.27		0.16	3.65	11.18	2.57	0.28	0.09		0.4
TAMURA, Y.; TANI, K.; ISHIZUKA, O.; CHANG, QING; SHUKUNO, H.; FISKE, R. S., 2005	2K-1018R3	GEOROC	140	31.5	IGNEOUS	VOLCANIC	BASALT	1.305	1	51	0.72	20.19		9.49		0.15	4.1	11.71	2.35	0.36	0.1
TAMURA, Y.; TANI, K.; ISHIZUKA, O.; CHANG, QING; SHUKUNO, H.; FISKE, R. S., 2005	2K-1391R4	GEOROC	140	31.5	IGNEOUS	VOLCANIC	BASALT	1.305	1	50.42	0.6	18.56		9.86		0.16	5.6	12.29	1.95	0.06	0.07		0.5
TAMURA, Y.; TANI, K.; ISHIZUKA, O.; CHANG, QING; SHUKUNO, H.; FISKE, R. S., 2005	3K-573R4	GEOROC	140	31.5	IGNEOUS	VOLCANIC	BASALT	1.305	1	49.48	0.83	17.78		11.72		0.21	4.69	10.86	2.73	0.02	0.09		0.4
TAMURA, Y.; TANI, K.; ISHIZUKA, O.; CHANG, QING; SHUKUNO, H.; FISKE, R. S., 2005	3K-575R4	GEOROC	140	31.5	IGNEOUS	VOLCANIC	BASALT	1.305	1	49.79	0.49	16.11		9.43		0.15	8.35	12.6	2.17	0.04	0.05		0.4
TAMURA, Y.; TANI, K.; ISHIZUKA, O.; CHANG, QING; SHUKUNO, H.; FISKE, R. S., 2005	3K-575R5	GEOROC	140	31.5	IGNEOUS	VOLCANIC	BASALT	1.305	1	50.78	0.58	18.16		9.68		0.16	6.16	12.4	1.93	0.07	0.07
TAMURA, Y.; TANI, K.; ISHIZUKA, O.; CHANG, QING; SHUKUNO, H.; FISKE, R. S., 2005	3K-575R6	GEOROC	140	31.5	IGNEOUS	VOLCANIC	BASALT	1.305	1	51.8	0.72	19.45		9.7		0.15	3.88	11.01	2.53	0.23	0.09
TAMURA, Y.; TANI, K.; ISHIZUKA, O.; CHANG, QING; SHUKUNO, H.; FISKE, R. S., 2005	3K-575R7	GEOROC	140	31.5	IGNEOUS	VOLCANIC	BASALT	1.305	1	50.59	0.71	20.05		9.54		0.15	3.83	11.67	2.36	0.23	0.09		0.7
TAMURA, Y.; TANI, K.; ISHIZUKA, O.; CHANG, QING; SHUKUNO, H.; FISKE, R. S., 2005	D1-R9	GEOROC	140	31.5	IGNEOUS	VOLCANIC	BASALT	1.305	1	51.65	0.76	19.44		9.98		0.15	4.36	11.37	2.43	0.41	0.11		0.6
TAMURA, Y.; TANI, K.; ISHIZUKA, O.; CHANG, QING; SHUKUNO, H.; FISKE, R. S., 2005	D2-R3	GEOROC	140	31.5	IGNEOUS	VOLCANIC	BASALT	1.305	1	51.96	0.69	18.26		10.26		0.16	4.88	11.13	2.29	0.31	0.09		0.5
TAMURA, Y.; TANI, K.; ISHIZUKA, O.; CHANG, QING; SHUKUNO, H.; FISKE, R. S., 2005	D2-R4	GEOROC	140	31.5	IGNEOUS	VOLCANIC	BASALT	1.305	1	50.94	0.73	17.19		11.35		0.17	6.1	11.66	1.97	0.29	0.09
TAMURA, Y.; TANI, K.; ISHIZUKA, O.; CHANG, QING; SHUKUNO, H.; FISKE, R. S., 2005	D3-R16	GEOROC	140	31.5	IGNEOUS	VOLCANIC	BASALT	1.305	1	48.75	0.72	17.96		11.89		0.19	6.4	12.57	1.6	0.14	0.07
TAMURA, Y.; TANI, K.; ISHIZUKA, O.; CHANG, QING; SHUKUNO, H.; FISKE, R. S., 2005	SI1	GEOROC	140.03	31.47	IGNEOUS	VOLCANIC	DOLERITE	1.305	1	50.18	0.73	17.65		11.23		0.17	5.15	11.89	2.04	0.26	0.09		0.4
TAMURA, Y.; TANI, K.; ISHIZUKA, O.; CHANG, QING; SHUKUNO, H.; FISKE, R. S., 2005	SI10	GEOROC	140.03	31.47	IGNEOUS	VOLCANIC	BASALT	1.305	1	50.8	0.7	18.09		11.03		0.16	5.36	11.73	1.99	0.24	0.07		0.6
TAMURA, Y.; TANI, K.; ISHIZUKA, O.; CHANG, QING; SHUKUNO, H.; FISKE, R. S., 2005	SI11	GEOROC	140.03	31.47	IGNEOUS	VOLCANIC	BASALT	1.305	1	50.56	0.72	17.64		11.34		0.17	5.22	11.58	1.98	0.26	0.09		0.4
TAMURA, Y.; TANI, K.; ISHIZUKA, O.; CHANG, QING; SHUKUNO, H.; FISKE, R. S., 2005	SI12	GEOROC	140.03	31.47	IGNEOUS	VOLCANIC	BASALT	1.305	1	50.67	0.72	17.77		11.4		0.18	5.43	11.73	1.98	0.23	0.09		0.4
TAMURA, Y.; TANI, K.; ISHIZUKA, O.; CHANG, QING; SHUKUNO, H.; FISKE, R. S., 2005	SI13	GEOROC	140.03	31.47	IGNEOUS	VOLCANIC	BASALT	1.305	1	50.38	0.7	17.93		11.14		0.17	5.41	11.75	2	0.24	0.08
TAMURA, Y.; TANI, K.; ISHIZUKA, O.; CHANG, QING; SHUKUNO, H.; FISKE, R. S., 2005	SI14	GEOROC	140.03	31.47	IGNEOUS	VOLCANIC	BASALT	1.305	1	50.58	0.76	17.2		11.95		0.18	5.54	11.48	1.94	0.26	0.09		0.5
TAMURA, Y.; TANI, K.; ISHIZUKA, O.; CHANG, QING; SHUKUNO, H.; FISKE, R. S., 2005	SI15	GEOROC	140.03	31.47	IGNEOUS	VOLCANIC	BASALT	1.305	1	50.37	0.73	17.65		11.42		0.17	5.57	11.51	2.03	0.16	0.08		0.5
TAMURA, Y.; TANI, K.; ISHIZUKA, O.; CHANG, QING; SHUKUNO, H.; FISKE, R. S., 2005	SI16	GEOROC	140.03	31.47	IGNEOUS	VOLCANIC	BASALT	1.305	1	50.75	0.72	17.89		11.36		0.18	5.37	11.68	2.01	0.18	0.08
TAMURA, Y.; TANI, K.; ISHIZUKA, O.; CHANG, QING; SHUKUNO, H.; FISKE, R. S., 2005	SI17	GEOROC	140.03	31.47	IGNEOUS	VOLCANIC	BASALT	1.305	1	50.48	0.66	17.91		11.21		0.18	5.61	11.79	1.99	0.18	0.08		0.5
TAMURA, Y.; TANI, K.; ISHIZUKA, O.; CHANG, QING; SHUKUNO, H.; FISKE, R. S., 2005	SI2	GEOROC	140.03	31.47	IGNEOUS	VOLCANIC	BASALT	1.305	1	50.57	0.74	17.7		11.24		0.17	5.22	11.87	2.02	0.24	0.09		0.5
TAMURA, Y.; TANI, K.; ISHIZUKA, O.; CHANG, QING; SHUKUNO, H.; FISKE, R. S., 2005	SI3	GEOROC	140.03	31.47	IGNEOUS	VOLCANIC	BASALT	1.305	1	50.59	0.78	18.28		11.45		0.17	4.72	11.64	2.1	0.25	0.09		0.6
TAMURA, Y.; TANI, K.; ISHIZUKA, O.; CHANG, QING; SHUKUNO, H.; FISKE, R. S., 2005	SI4-1	GEOROC	140.03	31.47	IGNEOUS	VOLCANIC	BASALT	1.305	1	50.72	0.7	18.04		10.97		0.17	5.41	11.73	1.95	0.22	0.09		0.4
TAMURA, Y.; TANI, K.; ISHIZUKA, O.; CHANG, QING; SHUKUNO, H.; FISKE, R. S., 2005	SI4-2	GEOROC	140.03	31.47	IGNEOUS	VOLCANIC	BASALT	1.305	1	50.3	0.72	17.64		11.26		0.18	5.33	11.74	1.97	0.24	0.09
TAMURA, Y.; TANI, K.; ISHIZUKA, O.; CHANG, QING; SHUKUNO, H.; FISKE, R. S., 2005	SI6	GEOROC	140.03	31.47	IGNEOUS	VOLCANIC	BASALT	1.305	1	50.66	0.74	17.79		11.18		0.17	5.27	10.75	2.07	0.28	0.09		0.4
TAMURA, Y.; TANI, K.; ISHIZUKA, O.; CHANG, QING; SHUKUNO, H.; FISKE, R. S., 2005	SI8	GEOROC	140.03	31.47	IGNEOUS	VOLCANIC	BASALT	1.305	1	50.89	0.73	17.62		11.45		0.18	5.44	11.64	2	0.21	0.08
TAMURA, Y.; YUHARA, M.; ISHII, T., 2000	D-53	GEOROC	133.57	35.38	IGNEOUS	VOLCANIC	BASALT	1.305	1	50.01	1.32	16.19	9.25			0.13	9.36	9.36	3.29	1.07	0.28		12
TAMURA, Y.; YUHARA, M.; ISHII, T., 2000	D-55	GEOROC	133.57	35.38	IGNEOUS	VOLCANIC	BASALT	1.305	1	50.5	1.37	16.61	9.57			0.13	8.53	8.62	3.21	1.11	0.3	0.39	12.3
TAMURA, Y.; YUHARA, M.; ISHII, T., 2000	D-56J	GEOROC	133.57	35.38	IGNEOUS	VOLCANIC	BASALT	1.305	1	51.02	1.17	16.44	8.58			0.13	9.09	8.9	3.53	1.13	0.31		10
TAMURA, Y.; YUHARA, M.; ISHII, T., 2000	D-56L	GEOROC	133.57	35.38	IGNEOUS	VOLCANIC	BASALT	1.305	1	50.45	1.33	16.43	9.33			0.14	8.74	9.07	3.33	1.11	0.29	0.07	12.5
TAMURA, Y.; YUHARA, M.; ISHII, T., 2000	D-56M	GEOROC	133.57	35.38	IGNEOUS	VOLCANIC	BASALT	1.305	1	50.54	1.5	16.34	9.42			0.14	8.35	9.01	3.3	1.21	0.33		17.5
TAMURA, Y.; YUHARA, M.; ISHII, T., 2000	D-56N	GEOROC	133.57	35.38	IGNEOUS	VOLCANIC	BASALT	1.305	1	50.6	1.55	16.5	9.49			0.13	8.39	9.09	3.27	1.19	0.33		17.7
TAMURA, Y.; YUHARA, M.; ISHII, T., 2000	D-57	GEOROC	133.57	35.38	IGNEOUS	VOLCANIC	BASALT	1.305	1	50.87	1.16	16.76	8.83			0.13	8.54	8.92	3.53	0.98	0.29		9.1
TAMURA, Y.; YUHARA, M.; ISHII, T., 2000	D-58	GEOROC	133.57	35.38	IGNEOUS	VOLCANIC	BASALT	1.305	1	50.87	1.17	16.56	8.76			0.13	8.58	9.23	3.51	0.99	0.29		9.2
TAMURA, Y.; YUHARA, M.; ISHII, T., 2000	D-59	GEOROC	133.57	35.38	IGNEOUS	VOLCANIC	BASALT	1.305	1	50.15	1.35	16.31	9.37			0.14	8.66	9.25	3.23	1.12	0.29		12.4
TAMURA, Y.; YUHARA, M.; ISHII, T., 2000	D-73	GEOROC	133.57	35.38	IGNEOUS	VOLCANIC	BASALT	1.305	1	50.68	1.52	17.2	9.27			0.14	7.18	9.2	3.43	1.21	0.34	0.05	17.7
TAMURA, Y.; YUHARA, M.; ISHII, T., 2000	D-74	GEOROC	133.57	35.38	IGNEOUS	VOLCANIC	BASALT	1.305	1	50.97	1.18	17.05	8.99			0.13	7.77	9.1	3.49	1.01	0.3		9.5
TAMURA, Y.; YUHARA, M.; ISHII, T., 2000	D-75	GEOROC	133.57	35.38	IGNEOUS	VOLCANIC	BASALT	1.305	1	50.17	1.18	16.3	9.23			0.14	9.4	9.01	3.27	0.94	0.27		9.8
TAMURA, Y.; YUHARA, M.; ISHII, T., 2000	D-76	GEOROC	133.57	35.38	IGNEOUS	VOLCANIC	BASALT	1.305	1	50.09	1.15	16.17	9.14			0.13	9.61	9.06	3.36	0.91	0.27		9.4
TAMURA, Y.; YUHARA, M.; ISHII, T., 2000	D-84	GEOROC	133.57	35.38	IGNEOUS	VOLCANIC	BASALT	1.305	1	50.19	1.28	16.25	9.07			0.14	9.55	8.93	3.07	1.14	0.28	0.69	11.5
TAMURA, Y.; YUHARA, M.; ISHII, T., 2000	D-85	GEOROC	133.57	35.38	IGNEOUS	VOLCANIC	BASALT	1.305	1	50.47	1.3	16.71	9.09			0.12	8.21	9.25	3.3	1.14	0.29	0.25	11.6
TAMURA, Y.; YUHARA, M.; ISHII, T., 2000	D-86	GEOROC	133.57	35.38	IGNEOUS	VOLCANIC	BASALT	1.305	1	50.49	1.53	17.01	9.02			0.13	7.15	9.69	3.53	1.17	0.35		16.9
TANI, K.; FISKE, R. S.; TAMURA, Y.; KIDO, Y.; NAKA, J.; SHUKUNO, H.; TAKEUCHI, R., 2008	3K-575R4	GEOROC	140	31.5	IGNEOUS	VOLCANIC	BASALT	1.305	1	49.8	0.49	16.1		9.43		0.15	8.35	12.6	2.17	0.04	0.05		0.4
TATSUMI, Y.; KOGISO, T.; NOHDA, S., 1995	KL-1	GEOROC	160.1	56.01	IGNEOUS	VOLCANIC	BASALT	1.305	1	51.89	1	19.35		9.99		0.16	4.13	9.55	3.28	0.4	0.16		0.5
TATSUMI, Y.; KOGISO, T.; NOHDA, S., 1995	KL-12	GEOROC	160.1	56.01	IGNEOUS	VOLCANIC	BASALT	1.305	1	50.76	0.85	18.85		10.04		0.17	5.57	10.35	2.85	0.28	0.13		0.3
TATSUMI, Y.; KOGISO, T.; NOHDA, S., 1995	KL-3	GEOROC	160.1	56.01	IGNEOUS	VOLCANIC	BASALT	1.305	1	50.5	0.93	19.35		10.14		0.17	5.05	10.18	2.95	0.28	0.14		0.1
TATSUMI, Y.; KOGISO, T.; NOHDA, S., 1995	KL-5	GEOROC	160.1	56.01	IGNEOUS	VOLCANIC	BASALT	1.305	1	50.14	0.93	18.16		10.77		0.18	6.03	10.59	2.67	0.33	0.14		0.5
TATSUMI, Y.; MURASAKI, M.; NOHDA, S., 1992	AO-802.6	GEOROC	139.5	29.5	IGNEOUS	VOLCANIC	BASALT	1.305	1	49.84	0.9	19.4	11.87			0.19	4.08	11.61	2.2	0.132	0.08
TATSUMI, Y.; MURASAKI, M.; NOHDA, S., 1992	D636-3	GEOROC	138	30	IGNEOUS	VOLCANIC	BASALT	1.305	1	50.54	0.66	16.83	9.07			0.18	8.24	10.62	2.5	0.089	0.21
TATSUMI, Y.; MURASAKI, M.; NOHDA, S., 1992	HCJ-17	GEOROC	139.5	29.5	IGNEOUS	VOLCANIC	BASALT	1.305	1	47.04	0.78	18.23	12.56			0.21	6.88	12.54	1.52	0.095	0.07
TATSUMI, Y.; MURASAKI, M.; NOHDA, S., 1992	IZ-1.2	GEOROC	138.7	34.5	IGNEOUS	VOLCANIC	BASALT	1.305	1	48.13	1.02	18.72	11.63			0.16	5.18	11.89	1.97	0.105	0.09		3
TATSUMI, Y.; MURASAKI, M.; NOHDA, S., 1992	IZ-10	GEOROC	138.7	34.5	IGNEOUS	VOLCANIC	BASALT	1.305	1	50.04	0.95	16.97	10.04			0.17	7.11	11.03	2.77	0.404	0.18		3.8
TATSUMI, Y.; MURASAKI, M.; NOHDA, S., 1992	IZ-19	GEOROC	138.7	34.5	IGNEOUS	VOLCANIC	BASALT	1.305	1	48.57	0.99	17.91	10.26			0.17	7.78	11	2.73	0.108	0.17		3.4
TATSUMI, Y.; MURASAKI, M.; NOHDA, S., 1992	OSO-2	GEOROC	139.42	34.75	IGNEOUS	VOLCANIC	BASALT	1.305	1	51.72	0.73	16.16	11.88			0.21	6.12	11.39	1.56	0.177	0.07
TOGASHI, S.; TANAKA, TSUYOSHI; YOSHIDA, T.; ISHIKAWA, KEN^ICHI; FUJINAWA, A.; KURASAWA, H., 1992	IWA36	GEOROC	140.98	39.88	IGNEOUS	VOLCANIC	BASALT	1.305	1	51.09	0.78	18.23		2.22	7.55	0.16	6.91	10.68	1.96	0.15	0.3		1.1
TOGASHI, S.; TANAKA, TSUYOSHI; YOSHIDA, T.; ISHIKAWA, KEN^ICHI; FUJINAWA, A.; KURASAWA, H., 1992	IWA41	GEOROC	140.98	39.88	IGNEOUS	VOLCANIC	BASALT	1.305	1	50.19	0.8	19.33		2.64	7.09	0.19	6.17	10.57	2.14	0.19	0.07		2.1
TOGASHI, S.; TERASHIMA, S., 1997	92.14	GEOROC	138.728	35.361	IGNEOUS	PLUTONIC	TROCTOLITE	1.305	1	45.58	0.34	24.93				0.08	7.52	13.51	0.67	0.02	0.02
TOGASHI, S.; TERASHIMA, S., 1997	104	GEOROC	138.7	35.38	IGNEOUS	VOLCANIC	BASALT	0.0555	0	50.2	0.96	19.12				0.15	6.58	10.14	2.67	0.29	0.14
TOGASHI, S.; TERASHIMA, S., 1997	B01	GEOROC	138.7	35.38	IGNEOUS	VOLCANIC	BASALT	0.0555	0	51	0.94	19.58				0.15	5.57	9.88	2.47	0.3	0.1
TOGASHI, S.; TERASHIMA, S., 1997	C02	GEOROC	138.7	35.38	IGNEOUS	VOLCANIC	BASALT	0.0555	0	50.74	1.07	18.54				0.16	6	10.33	2.17	0.37	0.13
TOGASHI, S.; TERASHIMA, S., 1997	D14-2	GEOROC	138.7	35.38	IGNEOUS	VOLCANIC	BASALT	0.0555	0	50.81	1.05	18.43				0.16	5.79	10.3	2.33	0.39	0.14
TOGASHI, S.; TERASHIMA, S., 1997	E1	GEOROC	138.7	35.38	IGNEOUS	VOLCANIC	BASALT	0.0055	0	49.78	1.41	17.18				0.16	6.33	10.44	2.7	0.62	0.26
TOGASHI, S.; TERASHIMA, S., 1997	E7	GEOROC	138.7	35.38	IGNEOUS	VOLCANIC	BASALT	0.0055	0	50.58	1.51	17.29				0.17	5.3	10.22	2.85	0.69	0.3
TOGASHI, S.; TERASHIMA, S., 1997	E8	GEOROC	138.7	35.38	IGNEOUS	VOLCANIC	BASALT	0.0055	0	50.25	1.51	17.55				0.16	5.44	10.21	2.63	0.75	0.29
TOGASHI, S.; TERASHIMA, S., 1997	F5	GEOROC	139.42	34.75	IGNEOUS	VOLCANIC	ANDESITE	1.305	1	49.84	0.48	18.51				0.15	6.77	13.32	1.44	0.21	0.04
TOGASHI, S.; TERASHIMA, S., 1997	K2	GEOROC	138.7	35.38	IGNEOUS	VOLCANIC	BASALT	0.0555	0	51.71	0.93	22.03				0.12	3.08	10.36	3.07	0.48	0.14
TOGASHI, S.; TERASHIMA, S., 1997	N2	GEOROC	139.42	34.75	IGNEOUS	VOLCANIC	ANDESITE	1.305	1	51.05	0.91	19.19				0.15	3.77	12.22	1.8	0.32	0.08
TOGASHI, S.; TERASHIMA, S., 1997	O1	GEOROC	138.7	35.38	IGNEOUS	VOLCANIC	BASALT	0.0555	0	50.88	1.2	17.66				0.16	6.01	10.27	2.6	0.61	0.21
TOGASHI, S.; TERASHIMA, S., 1997	O10	GEOROC	138.7	35.38	IGNEOUS	VOLCANIC	BASALT	0.0555	0	50.48	1.34	16.9				0.17	6.28	10.54	2.48	0.63	0.24
TOGASHI, S.; TERASHIMA, S., 1997	O11	GEOROC	138.7	35.38	IGNEOUS	VOLCANIC	BASALT	0.0555	0	49.76	1.25	17.02				0.18	6.82	10.61	2.36	0.51	0.2
TOGASHI, S.; TERASHIMA, S., 1997	O12	GEOROC	138.7	35.38	IGNEOUS	VOLCANIC	BASALT	0.0555	0	49.04	1.3	17.41				0.18	6.77	10.74	2.3	0.38	0.2
TOGASHI, S.; TERASHIMA, S., 1997	O14	GEOROC	138.7	35.38	IGNEOUS	VOLCANIC	BASALT	0.0555	0	51.12	1.03	19.28				0.15	4.9	10.67	2.7	0.48	0.17
TOGASHI, S.; TERASHIMA, S., 1997	O95-6	GEOROC	139.42	34.75	IGNEOUS	VOLCANIC	ANDESITE	1.305	1	51.86	0.97	17.2				0.19	4.61	11.26	1.67	0.25	0.06
TOGASHI, S.; TERASHIMA, S., 1997	OE1	GEOROC	139.42	34.75	IGNEOUS	VOLCANIC	ANDESITE	1.305	1	50.52	0.67	17.81				0.16	5.98	12.74	1.41	0.19	0.04
TOGASHI, S.; TERASHIMA, S., 1997	OK1	GEOROC	139.42	34.75	IGNEOUS	VOLCANIC	BASALT	1.305	1	49.33	0.52	19.58				0.16	5.66	13.08	1.29	0.09	0.03
TOGASHI, S.; TERASHIMA, S., 1997	OK11C	GEOROC	139.42	34.75	IGNEOUS	VOLCANIC	BASALT	1.305	1	49.34	0.65	18.33				0.18	5.68	13.32	1.33	0.12	0.03
TOGASHI, S.; TERASHIMA, S., 1997	OK15	GEOROC	139.42	34.75	IGNEOUS	VOLCANIC	BASALT	1.305	1	48.82	0.64	17.16				0.18	7.1	13.3	1.33	0.08	0.02
TOGASHI, S.; TERASHIMA, S., 1997	S-1	GEOROC	138.7	35.38	IGNEOUS	VOLCANIC	BASALT	0.0555	0	51.86	1	18.92				0.15	5.03	9.63	2.88	0.47	0.13
TOGASHI, S.; TERASHIMA, S., 1997	T-1	GEOROC	138.7	35.38	IGNEOUS	VOLCANIC	BASALT	0.0555	0	49.92	0.99	18.85				0.15	6.23	10.82	2.66	0.39	0.14
TOGASHI, S.; TERASHIMA, S., 1997	Y2	GEOROC	138.7	35.38	IGNEOUS	VOLCANIC	BASALT	0.0055	0	51.3	1.33	17.62				0.15	5.55	9.97	2.88	0.71	0.25
TOGASHI, S.; TERASHIMA, S., 1997	Y4	GEOROC	138.7	35.38	IGNEOUS	VOLCANIC	BASALT	0.0055	0	51.13	1.42	17.23				0.16	5.57	9.92	2.76	0.74	0.29
TOGASHI, S.; TERASHIMA, S., 1997	Y6	GEOROC	139.42	34.75	IGNEOUS	VOLCANIC	ANDESITE	1.305	1	51.98	1.15	16.66				0.19	4.53	10.68	1.86	0.38	0.1
TOGASHI, S.; TERASHIMA, S., 1997	YE1	GEOROC	139.42	34.75	IGNEOUS	VOLCANIC	ANDESITE	1.305	1	51.41	0.7	17.44				0.17	6.01	12.05	1.4	0.18	0.03
TOGASHI, S.; TERASHIMA, S., 1997	九月-92	GEOROC	138.728	35.361	IGNEOUS	PLUTONIC	TROCTOLITE	1.305	1	45.02	0.46	22.18				0.12	8.88	13.07	0.94		0.02
TSUKUI, M.; HOSHINO, K., 2002	3	GEOROC	139.77	33.13	IGNEOUS	VOLCANIC	NOT-GIVEN	1.305	1	50.8	1.36	17.56				0.18	4.31	11.16	2.08	0.34	0.14		2
TSUKUI, M.; HOSHINO, K., 2002	4	GEOROC	139.77	33.13	IGNEOUS	VOLCANIC	NOT-GIVEN	1.305	1	50.92	1.37	17.37				0.18	4.31	11.23	2.11	0.35	0.14		2
TSUKUI, M.; HOSHINO, K., 2002	5	GEOROC	139.77	33.13	IGNEOUS	VOLCANIC	NOT-GIVEN	1.305	1	50.83	1.35	17.38				0.19	4.26	11.21	2.01	0.34	0.15
TSUKUI, M.; HOSHINO, K., 2002	7	GEOROC	139.77	33.13	IGNEOUS	VOLCANIC	NOT-GIVEN	1.305	1	51.52	1.66	14.87				0.22	4.56	9.9	2.21	0.42	0.17
TSUKUI, M.; HOSHINO, K., 2002	8	GEOROC	139.77	33.13	IGNEOUS	VOLCANIC	NOT-GIVEN	1.305	1	50.7	1.34	17.58				0.18	4.34	11.18	2.06	0.34	0.14		1
TSUKUI, M.; HOSHINO, K., 2002	8	GEOROC	139.77	33.13	IGNEOUS	VOLCANIC	NOT-GIVEN	1.305	1	50.79	1.32	17.5				0.18	4.34	11.2	1.96	0.34	0.14
TSUKUI, M.; HOSHINO, K., 2002	9	GEOROC	139.77	33.13	IGNEOUS	VOLCANIC	NOT-GIVEN	1.305	1	50.58	1.31	18.51				0.18	3.83	11.28	2.13	0.27	0.11		2
TSUKUI, M.; HOSHINO, K., 2002	9	GEOROC	139.77	33.13	IGNEOUS	VOLCANIC	NOT-GIVEN	1.305	1	50.4	1.31	18.72				0.18	3.87	11.26	2.01	0.26	0.12
TSUKUI, M.; HOSHINO, K., 2002	10	GEOROC	139.77	33.13	IGNEOUS	VOLCANIC	NOT-GIVEN	1.305	1	50.59	1.36	18.01				0.18	3.96	11.35	2.01	0.34	0.14		1
TSUKUI, M.; HOSHINO, K., 2002	13	GEOROC	139.77	33.13	IGNEOUS	VOLCANIC	NOT-GIVEN	1.305	1	50.7	1.42	17.37				0.18	4.06	11.11	1.99	0.35	0.15		1
TSUKUI, M.; HOSHINO, K., 2002	16	GEOROC	139.77	33.13	IGNEOUS	VOLCANIC	NOT-GIVEN	1.305	1	50.83	1.36	17.46				0.19	4.29	11.19	2.01	0.34	0.14
TSUKUI, M.; HOSHINO, K., 2002	17	GEOROC	139.77	33.13	IGNEOUS	VOLCANIC	NOT-GIVEN	1.305	1	50.61	1.35	17.38				0.18	4.35	11.23	2.08	0.34	0.14		1
TSUKUI, M.; HOSHINO, K., 2002	18	GEOROC	139.77	33.13	IGNEOUS	VOLCANIC	NOT-GIVEN	1.305	1	50.65	1.31	18.72				0.18	3.73	11.35	2.02	0.28	0.11		2
TSUKUI, M.; HOSHINO, K., 2002	19	GEOROC	139.77	33.13	IGNEOUS	VOLCANIC	NOT-GIVEN	1.305	1	50.51	1.36	18.08				0.18	3.96	11.27	2.13	0.35	0.14
TSUKUI, M.; HOSHINO, K., 2002	20	GEOROC	139.77	33.13	IGNEOUS	VOLCANIC	NOT-GIVEN	1.305	1	50.56	1.35	18.18				0.18	3.89	11.44	2.01	0.34	0.14
TSUKUI, M.; HOSHINO, K., 2002	21	GEOROC	139.77	33.13	IGNEOUS	VOLCANIC	NOT-GIVEN	1.305	1	50.81	1.46	17.28				0.19	4.22	10.9	1.94	0.36	0.15		1
TSUKUI, M.; HOSHINO, K., 2002	22	GEOROC	139.77	33.13	IGNEOUS	VOLCANIC	NOT-GIVEN	1.305	1	50.84	1.38	17.16				0.19	4.29	11.17	2.21	0.36	0.15		2
TSUKUI, M.; HOSHINO, K., 2002	23	GEOROC	139.77	33.13	IGNEOUS	VOLCANIC	NOT-GIVEN	1.305	1	50.6	1.34	17.65				0.19	4.31	11.19	2.15	0.33	0.12		2
TSUKUI, M.; HOSHINO, K., 2002	24	GEOROC	139.77	33.13	IGNEOUS	VOLCANIC	NOT-GIVEN	1.305	1	50.74	1.34	17.69				0.18	4.27	11.32	1.97	0.33	0.14		1
TSUKUI, M.; HOSHINO, K., 2002	25	GEOROC	139.77	33.13	IGNEOUS	VOLCANIC	NOT-GIVEN	1.305	1	50.93	1.37	17.22				0.19	4.37	11.16	2.01	0.34	0.14
TSUKUI, M.; HOSHINO, K., 2002	26	GEOROC	139.77	33.13	IGNEOUS	VOLCANIC	NOT-GIVEN	1.305	1	50.84	1.45	17.12				0.2	4.47	10.87	1.82	0.28	0.04		1
TSUKUI, M.; HOSHINO, K., 2002	27	GEOROC	139.77	33.13	IGNEOUS	VOLCANIC	NOT-GIVEN	1.305	1	50.91	1.44	17.59				0.19	4.13	10.91	1.97	0.34	0.15		1
TSUKUI, M.; HOSHINO, K., 2002	28	GEOROC	139.77	33.13	IGNEOUS	VOLCANIC	NOT-GIVEN	1.305	1	50.69	1.38	18.04				0.18	4.04	11.15	1.95	0.34	0.15		1
TSUKUI, M.; HOSHINO, K., 2002	29	GEOROC	139.77	33.13	IGNEOUS	VOLCANIC	NOT-GIVEN	1.305	1	50.84	1.46	17.19				0.19	4.21	10.88	1.95	0.37	0.15		1
TSUKUI, M.; HOSHINO, K., 2002	32	GEOROC	139.77	33.13	IGNEOUS	VOLCANIC	NOT-GIVEN	1.305	1	51.42	1.42	16.2				0.2	4.55	10.36	2.23	0.29	0.13
TSUKUI, M.; HOSHINO, K., 2002	34	GEOROC	139.77	33.13	IGNEOUS	VOLCANIC	NOT-GIVEN	1.305	1	51.77	1.71	14.69				0.22	4.67	9.83	2	0.39	0.12
TSUKUI, M.; HOSHINO, K., 2002	35	GEOROC	139.77	33.13	IGNEOUS	VOLCANIC	NOT-GIVEN	1.305	1	50.67	1.29	17.05				0.21	3.96	10.85	2.47	0.24	0.11
TSUKUI, M.; HOSHINO, K., 2002	36	GEOROC	139.77	33.13	IGNEOUS	VOLCANIC	NOT-GIVEN	1.305	1	50.27	1.33	18.09				0.19	3.76	11.25	2.12	0.28	0.11
TSUKUI, M.; HOSHINO, K., 2002	38	GEOROC	139.77	33.13	IGNEOUS	VOLCANIC	NOT-GIVEN	1.305	1	51.6	1.43	17.24				0.19	3.63	10.69	2.28	0.33	0.15
TSUKUI, M.; HOSHINO, K., 2002	39	GEOROC	139.77	33.13	IGNEOUS	VOLCANIC	NOT-GIVEN	1.305	1	50.87	1.33	17.55				0.18	4.21	11.23	2.02	0.34	0.14
TSUKUI, M.; HOSHINO, K., 2002	40	GEOROC	139.77	33.13	IGNEOUS	VOLCANIC	NOT-GIVEN	1.305	1	50.7	1.34	17.35				0.19	4.34	11.4	2.02	0.32	0.14
TSUKUI, M.; HOSHINO, K., 2002	41	GEOROC	139.77	33.13	IGNEOUS	VOLCANIC	NOT-GIVEN	1.305	1	50.74	1.36	17.26				0.18	4.31	11.27	2	0.33	0.15
TSUKUI, M.; HOSHINO, K., 2002	42	GEOROC	139.77	33.13	IGNEOUS	VOLCANIC	NOT-GIVEN	1.305	1	50.49	1.28	18.01				0.18	4.1	11.58	2.03	0.3	0.13
TSUKUI, M.; HOSHINO, K., 2002	44	GEOROC	139.77	33.13	IGNEOUS	VOLCANIC	NOT-GIVEN	1.305	1	50.11	1.24	19.22				0.17	3.51	11.62	2.22	0.28	0.11
TSUKUI, M.; HOSHINO, K., 2002	45	GEOROC	139.77	33.13	IGNEOUS	VOLCANIC	NOT-GIVEN	1.305	1	50.43	1.33	18.25				0.18	3.82	11.4	2.13	0.34	0.14
TSUKUI, M.; HOSHINO, K., 2002	46	GEOROC	139.77	33.13	IGNEOUS	VOLCANIC	NOT-GIVEN	1.305	1	50.46	1.37	18				0.18	3.94	11.21	2.13	0.36	0.15
TSUKUI, M.; HOSHINO, K., 2002	47	GEOROC	139.77	33.13	IGNEOUS	VOLCANIC	NOT-GIVEN	1.305	1	50.18	1.2	19.04				0.16	4	11.74	1.95	0.3	0.13
TSUKUI, M.; HOSHINO, K., 2002	48	GEOROC	139.77	33.13	IGNEOUS	VOLCANIC	NOT-GIVEN	1.305	1	50.66	1.22	18.45				0.17	3.96	11.49	2.09	0.31	0.13
TSUKUI, M.; HOSHINO, K., 2002	49	GEOROC	139.77	33.13	IGNEOUS	VOLCANIC	NOT-GIVEN	1.305	1	50.62	1.27	18.22				0.18	3.95	11.46	2.14	0.32	0.14
TSUKUI, M.; HOSHINO, K., 2002	50	GEOROC	139.77	33.13	IGNEOUS	VOLCANIC	NOT-GIVEN	1.305	1	50.77	1.26	18.07				0.18	3.98	11.34	2.11	0.35	0.14
TSUKUI, M.; HOSHINO, K., 2002	51	GEOROC	139.77	33.13	IGNEOUS	VOLCANIC	NOT-GIVEN	1.305	1	51.62	1.42	17.22				0.19	3.7	10.92	2.12	0.38	0.15
TSUKUI, M.; HOSHINO, K., 2002	55	GEOROC	139.77	33.13	IGNEOUS	VOLCANIC	NOT-GIVEN	1.305	1	51.22	1.31	17.78				0.18	3.86	11	2.15	0.36	0.14
TSUKUI, M.; HOSHINO, K., 2002	56	GEOROC	139.77	33.13	IGNEOUS	VOLCANIC	NOT-GIVEN	1.305	1	50.55	1.24	18.38				0.17	4.01	11.57	2.03	0.32	0.14
TSUKUI, M.; HOSHINO, K., 2002	57	GEOROC	139.77	33.13	IGNEOUS	VOLCANIC	NOT-GIVEN	1.305	1	51.54	1.41	17.32				0.18	3.7	10.96	2.22	0.37	0.16
TSUKUI, M.; HOSHINO, K., 2002	58	GEOROC	139.77	33.13	IGNEOUS	VOLCANIC	NOT-GIVEN	1.305	1	50.44	1.22	19.37				0.17	3.51	11.63	2.05	0.3	0.13
UJIKE, O.; STIX, J., 2000	804-3	GEOROC	138.37	35.97	IGNEOUS	VOLCANIC	BASALT	1.305	1	50.35	1.58	17.2	11.15			0.18	5.11	9.94	3.05	1.1	0.35		6
UJIKE, O.; STIX, J., 2000	804-6	GEOROC	138.37	35.97	IGNEOUS	VOLCANIC	BASALT	1.305	1	51.47	1.57	17.71	10.92			0.17	4.34	9.14	3	1.38	0.29		7
UJIKE, O.; STIX, J., 2000	KIT	GEOROC	137	35	IGNEOUS	VOLCANIC	BASALT	2.7	0	49.48	1.46	15.27	10.84			0.16	9.72	9.45	2.54	0.71	0.37		8
VOLYNETS, A. O.; CHURIKOVA, T. G.; W脰RNER, G.; GORDEYCHIK, B. N.; LAYER, P. W., 2010	404/1	GEOROC	157.972	56.4967	IGNEOUS	VOLCANIC	BASALT	1.305	1	48.1	1.43	18.1				0.17	6.8	11.08	2.81	1.07	0.3		6.5
VOLYNETS, A. O.; CHURIKOVA, T. G.; W脰RNER, G.; GORDEYCHIK, B. N.; LAYER, P. W., 2010	406/1	GEOROC	157.914	56.4881	IGNEOUS	VOLCANIC	BASALT	1.305	1	50.8	1.5	17				0.15	7.01	8.48	3.77	1.64	0.62		18.1
VOLYNETS, A. O.; CHURIKOVA, T. G.; W脰RNER, G.; GORDEYCHIK, B. N.; LAYER, P. W., 2010	407A/2	GEOROC	157.964	56.4855	IGNEOUS	VOLCANIC	BASALT	1.305	1	48.2	1.44	18.2				0.17	6.62	10.93	2.78	1.11	0.31
VOLYNETS, A. O.; CHURIKOVA, T. G.; W脰RNER, G.; GORDEYCHIK, B. N.; LAYER, P. W., 2010	410/1	GEOROC	157.943	56.4899	IGNEOUS	VOLCANIC	BASALT	1.305	1	49.8	1.47	17.4				0.17	6.9	8.49	3.79	1.5	0.54		14.2
VOLYNETS, A. O.; CHURIKOVA, T. G.; W脰RNER, G.; GORDEYCHIK, B. N.; LAYER, P. W., 2010	415/1	GEOROC	157.968	56.5187	IGNEOUS	VOLCANIC	BASALT	1.305	1	48.3	1.03	16.9				0.18	6.42	10.16	2.22	2.06	0.51		2.1
VOLYNETS, A. O.; CHURIKOVA, T. G.; W脰RNER, G.; GORDEYCHIK, B. N.; LAYER, P. W., 2010	AB02101	GEOROC	160.106	57.4037	IGNEOUS	VOLCANIC	BASALT	1.305	1	49.9	1.43	18.2				0.15	6.5	9.64	3.59	0.9	0.37		6.6
VOLYNETS, A. O.; CHURIKOVA, T. G.; W脰RNER, G.; GORDEYCHIK, B. N.; LAYER, P. W., 2010	AB02104	GEOROC	160.124	57.4028	IGNEOUS	VOLCANIC	ANDESITE	1.305	1	51.5	1.44	17.8				0.16	5.92	8.98	3.7	1.03	0.56
VOLYNETS, A. O.; CHURIKOVA, T. G.; W脰RNER, G.; GORDEYCHIK, B. N.; LAYER, P. W., 2010	AB02105	GEOROC	160.128	57.3891	IGNEOUS	VOLCANIC	BASALT	1.305	1	51.5	1.45	17.6				0.16	6.17	8.89	3.86	1.02	0.55		8.9
VOLYNETS, A. O.; CHURIKOVA, T. G.; W脰RNER, G.; GORDEYCHIK, B. N.; LAYER, P. W., 2010	AB02106	GEOROC	160.137	57.3866	IGNEOUS	VOLCANIC	BASALT	1.305	1	51.4	1.43	17.7				0.16	5.97	8.97	3.74	1.03	0.55		8.7
VOLYNETS, A. O.; CHURIKOVA, T. G.; W脰RNER, G.; GORDEYCHIK, B. N.; LAYER, P. W., 2010	AB02107	GEOROC	160.095	57.3908	IGNEOUS	VOLCANIC	BASALT	1.305	1	50.5	1.49	17.5				0.17	6.79	9.37	3.7	1.07	0.43		9
VOLYNETS, A. O.; CHURIKOVA, T. G.; W脰RNER, G.; GORDEYCHIK, B. N.; LAYER, P. W., 2010	AB02108	GEOROC	160.077	57.3937	IGNEOUS	VOLCANIC	BASALT	1.305	1	51	1.44	17.4				0.16	6.21	9.03	3.8	1.2	0.44
VOLYNETS, A. O.; CHURIKOVA, T. G.; W脰RNER, G.; GORDEYCHIK, B. N.; LAYER, P. W., 2010	AB02109	GEOROC	160.087	57.3986	IGNEOUS	VOLCANIC	BASALT	1.305	1	50	1.52	17.7				0.17	6.4	9.42	3.78	1.07	0.41		8
VOLYNETS, A. O.; CHURIKOVA, T. G.; W脰RNER, G.; GORDEYCHIK, B. N.; LAYER, P. W., 2010	AB02110	GEOROC	160.075	57.3925	IGNEOUS	VOLCANIC	BASALT	1.305	1	51.3	1.38	17.8				0.16	5.95	8.53	3.82	1.25	0.66
VOLYNETS, A. O.; CHURIKOVA, T. G.; W脰RNER, G.; GORDEYCHIK, B. N.; LAYER, P. W., 2010	AB0221	GEOROC	159.889	57.2172	IGNEOUS	VOLCANIC	BASALT	1.305	1	48.1	1.53	18.1				0.17	7.77	10.2	3.49	0.61	0.32		6.3
VOLYNETS, A. O.; CHURIKOVA, T. G.; W脰RNER, G.; GORDEYCHIK, B. N.; LAYER, P. W., 2010	AB0223	GEOROC	159.815	57.2354	IGNEOUS	VOLCANIC	BASALT	1.305	1	49.4	1.56	17.9				0.17	6.89	9.36	3.64	0.96	0.36
VOLYNETS, A. O.; CHURIKOVA, T. G.; W脰RNER, G.; GORDEYCHIK, B. N.; LAYER, P. W., 2010	AB0224	GEOROC	159.815	57.2354	IGNEOUS	VOLCANIC	BASALT	1.305	1	49.6	1.55	17.7				0.17	6.9	9.27	3.66	0.96	0.36		8.6
VOLYNETS, A. O.; CHURIKOVA, T. G.; W脰RNER, G.; GORDEYCHIK, B. N.; LAYER, P. W., 2010	AB0231	GEOROC	160.041	57.3817	IGNEOUS	VOLCANIC	BASALT	1.305	1	50.6	1.44	17.6				0.17	6.48	9.21	3.71	1.16	0.4		8.1
VOLYNETS, A. O.; CHURIKOVA, T. G.; W脰RNER, G.; GORDEYCHIK, B. N.; LAYER, P. W., 2010	AB0234	GEOROC	160.04	57.3853	IGNEOUS	VOLCANIC	ANDESITE	1.305	1	51.5	1.44	17.7				0.16	5.86	8.06	3.98	1.4	0.67		11.6
VOLYNETS, A. O.; CHURIKOVA, T. G.; W脰RNER, G.; GORDEYCHIK, B. N.; LAYER, P. W., 2010	AB0238	GEOROC	160.031	57.3432	IGNEOUS	VOLCANIC	BASALT	1.305	1	50.1	1.43	17.2				0.16	7.34	9.21	3.44	1.07	0.51		10.2
VOLYNETS, A. O.; CHURIKOVA, T. G.; W脰RNER, G.; GORDEYCHIK, B. N.; LAYER, P. W., 2010	AB0239/1	GEOROC	160.034	57.3284	IGNEOUS	VOLCANIC	BASALT	1.305	1	50.3	1.42	17.3				0.17	6.93	8.82	3.65	1.08	0.55
VOLYNETS, A. O.; CHURIKOVA, T. G.; W脰RNER, G.; GORDEYCHIK, B. N.; LAYER, P. W., 2010	AB0241	GEOROC	160.041	57.3331	IGNEOUS	VOLCANIC	BASALT	1.305	1	50.5	1.42	17.4				0.17	6.85	8.9	3.58	1.04	0.55
VOLYNETS, A. O.; CHURIKOVA, T. G.; W脰RNER, G.; GORDEYCHIK, B. N.; LAYER, P. W., 2010	AB0243/1	GEOROC	160.035	57.3659	IGNEOUS	VOLCANIC	BASALT	1.305	1	51.2	1.44	18.4				0.16	5.3	8.55	3.97	1.17	0.61
VOLYNETS, A. O.; CHURIKOVA, T. G.; W脰RNER, G.; GORDEYCHIK, B. N.; LAYER, P. W., 2010	AB0243/2	GEOROC	160.035	57.3659	IGNEOUS	VOLCANIC	ANDESITE	1.305	1	51.4	1.44	18.5				0.16	5.37	8.57	3.97	1.16	0.6		10.8
VOLYNETS, A. O.; CHURIKOVA, T. G.; W脰RNER, G.; GORDEYCHIK, B. N.; LAYER, P. W., 2010	AB0246	GEOROC	160.087	57.3534	IGNEOUS	VOLCANIC	ANDESITE	1.305	1	50.8	1.4	18				0.17	5.93	8.83	3.78	1.13	0.66
VOLYNETS, A. O.; CHURIKOVA, T. G.; W脰RNER, G.; GORDEYCHIK, B. N.; LAYER, P. W., 2010	AB0252	GEOROC	160.089	57.3446	IGNEOUS	VOLCANIC	ANDESITE	1.305	1	51.9	1.43	18.6				0.17	4.08	7.85	4.23	1.33	0.66		10.9
VOLYNETS, A. O.; CHURIKOVA, T. G.; W脰RNER, G.; GORDEYCHIK, B. N.; LAYER, P. W., 2010	AB0253	GEOROC	160.096	57.3457	IGNEOUS	VOLCANIC	BASALT	1.305	1	49.6	1.75	17.9				0.17	5.58	8.32	4.02	1.4	0.46		12
VOLYNETS, A. O.; CHURIKOVA, T. G.; W脰RNER, G.; GORDEYCHIK, B. N.; LAYER, P. W., 2010	AB0254	GEOROC	160.107	57.3498	IGNEOUS	VOLCANIC	ANDESITE	1.305	1	49.9	1.77	17.9				0.17	5.75	8.36	4.05	1.37	0.45
VOLYNETS, A. O.; CHURIKOVA, T. G.; W脰RNER, G.; GORDEYCHIK, B. N.; LAYER, P. W., 2010	AB0258	GEOROC	159.975	57.3519	IGNEOUS	VOLCANIC	BASALT	1.305	1	49.1	1.51	17.6				0.17	7.36	9.6	3.48	0.91	0.39		8.2
VOLYNETS, A. O.; CHURIKOVA, T. G.; W脰RNER, G.; GORDEYCHIK, B. N.; LAYER, P. W., 2010	AB0260	GEOROC	159.988	57.4134	IGNEOUS	VOLCANIC	BASALT	1.305	1	49.9	1.56	18.3				0.17	5.33	9.6	3.89	1.09	0.45		8.6
VOLYNETS, A. O.; CHURIKOVA, T. G.; W脰RNER, G.; GORDEYCHIK, B. N.; LAYER, P. W., 2010	AB0261	GEOROC	159.958	57.4286	IGNEOUS	VOLCANIC	ANDESITE	1.305	1	51.4	1.4	18.4				0.16	4.96	8.82	4.01	1.25	0.5		8.8
VOLYNETS, A. O.; CHURIKOVA, T. G.; W脰RNER, G.; GORDEYCHIK, B. N.; LAYER, P. W., 2010	AB0266	GEOROC	160.061	57.4282	IGNEOUS	VOLCANIC	ANDESITE	1.305	1	51.7	1.41	17.5				0.16	5.91	8.1	3.9	1.4	0.66		10.9
VOLYNETS, A. O.; CHURIKOVA, T. G.; W脰RNER, G.; GORDEYCHIK, B. N.; LAYER, P. W., 2010	AB0272	GEOROC	160.025	57.4479	IGNEOUS	VOLCANIC	BASALT	1.305	1	49.3	1.67	17.4				0.17	7.12	8.95	3.76	1.29	0.44		16.4
VOLYNETS, A. O.; CHURIKOVA, T. G.; W脰RNER, G.; GORDEYCHIK, B. N.; LAYER, P. W., 2010	AB0274	GEOROC	160.089	57.4146	IGNEOUS	VOLCANIC	BASALT	1.305	1	50.1	1.49	17.7				0.17	6.42	9.32	3.78	1.09	0.41		8.6
VOLYNETS, A. O.; CHURIKOVA, T. G.; W脰RNER, G.; GORDEYCHIK, B. N.; LAYER, P. W., 2010	AB0275	GEOROC	160.099	57.4118	IGNEOUS	VOLCANIC	ANDESITE	1.305	1	51.9	1.43	17.4				0.16	5.97	8.83	3.84	1.29	0.41
VOLYNETS, A. O.; CHURIKOVA, T. G.; W脰RNER, G.; GORDEYCHIK, B. N.; LAYER, P. W., 2010	AB0276	GEOROC	160.097	57.4134	IGNEOUS	VOLCANIC	BASALT	1.305	1	50.5	1.5	17.6				0.17	6.4	9.23	3.68	1.12	0.4
VOLYNETS, A. O.; CHURIKOVA, T. G.; W脰RNER, G.; GORDEYCHIK, B. N.; LAYER, P. W., 2010	AB0277	GEOROC	160.073	57.4166	IGNEOUS	VOLCANIC	BASALT	1.305	1	50.8	1.46	17.4				0.16	6.35	9.15	3.78	1.15	0.41
VOLYNETS, A. O.; CHURIKOVA, T. G.; W脰RNER, G.; GORDEYCHIK, B. N.; LAYER, P. W., 2010	AB0279	GEOROC	160.109	57.4221	IGNEOUS	VOLCANIC	BASALT	1.305	1	50.1	1.52	17.7				0.17	6.53	9.41	3.79	1.09	0.42		8.5
VOLYNETS, A. O.; CHURIKOVA, T. G.; W脰RNER, G.; GORDEYCHIK, B. N.; LAYER, P. W., 2010	AB0282	GEOROC	160.103	57.4057	IGNEOUS	VOLCANIC	BASALT	1.305	1	50.3	1.49	17.6				0.17	6.28	9.29	3.8	1.12	0.41
VOLYNETS, A. O.; CHURIKOVA, T. G.; W脰RNER, G.; GORDEYCHIK, B. N.; LAYER, P. W., 2010	AB0283	GEOROC	160.105	57.3852	IGNEOUS	VOLCANIC	BASALT	1.305	1	50.7	1.44	18.1				0.17	5.82	8.93	3.73	1.08	0.65		8.9
VOLYNETS, A. O.; CHURIKOVA, T. G.; W脰RNER, G.; GORDEYCHIK, B. N.; LAYER, P. W., 2010	AB0285	GEOROC	160.115	57.3848	IGNEOUS	VOLCANIC	BASALT	1.305	1	50.4	1.47	18.3				0.17	5.54	8.98	3.74	1.09	0.66
VOLYNETS, A. O.; CHURIKOVA, T. G.; W脰RNER, G.; GORDEYCHIK, B. N.; LAYER, P. W., 2010	AB0288	GEOROC	160.145	57.3738	IGNEOUS	VOLCANIC	BASALT	1.305	1	50.8	1.4	18				0.17	6.13	8.82	3.79	1.15	0.65		10.2
VOLYNETS, A. O.; CHURIKOVA, T. G.; W脰RNER, G.; GORDEYCHIK, B. N.; LAYER, P. W., 2010	AB0290	GEOROC	160.086	57.3764	IGNEOUS	VOLCANIC	BASALT	1.305	1	50	1.77	17.9				0.18	5.73	8.28	4.1	1.41	0.46		13
VOLYNETS, A. O.; CHURIKOVA, T. G.; W脰RNER, G.; GORDEYCHIK, B. N.; LAYER, P. W., 2010	AB0294	GEOROC	159.963	57.3563	IGNEOUS	VOLCANIC	BASALT	1.305	1	50.4	1.8	17.2				0.17	6.28	7.82	4.09	1.59	0.61		18.2
VOLYNETS, A. O.; CHURIKOVA, T. G.; W脰RNER, G.; GORDEYCHIK, B. N.; LAYER, P. W., 2010	KRU-04-02	GEOROC	159.82	56.4266	IGNEOUS	VOLCANIC	ANDESITE	1.305	1	52	1.43	15.5				0.22	4.61	8.99	2.98	0.97	0.27		1.6
VOLYNETS, A. O.; CHURIKOVA, T. G.; W脰RNER, G.; GORDEYCHIK, B. N.; LAYER, P. W., 2010	OZER 04 01	GEOROC	160.634	57.5927	IGNEOUS	VOLCANIC	ANDESITE	1.305	1	52	1.335	17				0.17	5.93	8.46	3.75	1.17	0.63
VOLYNETS, A. O.; CHURIKOVA, T. G.; W脰RNER, G.; GORDEYCHIK, B. N.; LAYER, P. W., 2010	OZER 04 03	GEOROC	160.601	57.595	IGNEOUS	VOLCANIC	ANDESITE	1.305	1	51.8	1.35	17.1				0.17	6.02	8.51	3.8	1.24	0.61		17.1
VOLYNETS, A. O.; CHURIKOVA, T. G.; W脰RNER, G.; GORDEYCHIK, B. N.; LAYER, P. W., 2010	SR 04 01	GEOROC	160.453	57.6104	IGNEOUS	VOLCANIC	BASALT	1.305	1	50.6	1.3	16.9				0.16	7.16	8.44	3.49	1.11	0.4
VOLYNETS, A. O.; CHURIKOVA, T. G.; W脰RNER, G.; GORDEYCHIK, B. N.; LAYER, P. W., 2010	SR 04 08	GEOROC	160.434	57.607	IGNEOUS	VOLCANIC	ANDESITE	1.305	1	51.6	1.394	17.2				0.16	6.22	8.75	3.92	1.18	0.43		7.6
VOLYNETS, A. O.; CHURIKOVA, T. G.; W脰RNER, G.; GORDEYCHIK, B. N.; LAYER, P. W., 2010	SR 04 11	GEOROC	160.53	57.5162	IGNEOUS	VOLCANIC	BASALT	1.305	1	50.5	0.903	19				0.18	4.72	10.01	2.86	0.65	0.21		1.6
VOLYNETS, A. O.; CHURIKOVA, T. G.; W脰RNER, G.; GORDEYCHIK, B. N.; LAYER, P. W., 2010	SR 04 12	GEOROC	160.53	57.5162	IGNEOUS	VOLCANIC	BASALT	1.305	1	48.6	1.173	18.8				0.16	6.78	10.23	3.24	0.97	0.32		3.7
VOLYNETS, A. O.; CHURIKOVA, T. G.; W脰RNER, G.; GORDEYCHIK, B. N.; LAYER, P. W., 2010	SR 04 26	GEOROC	160.652	57.5348	IGNEOUS	VOLCANIC	BASALT	3.05	0	49.1	0.705	16.3				0.18	9.99	10.61	2.13	0.43	0.12		0.8
VOLYNETS, A. O.; CHURIKOVA, T. G.; W脰RNER, G.; GORDEYCHIK, B. N.; LAYER, P. W., 2010	SR 04 30	GEOROC	160.65	57.5339	IGNEOUS	VOLCANIC	BASALT	1.305	1	51.3	0.921	17.9				0.19	5.61	9.43	2.81	0.87	0.23
VOLYNETS, A. O.; CHURIKOVA, T. G.; W脰RNER, G.; GORDEYCHIK, B. N.; LAYER, P. W., 2010	TT-1019/1	GEOROC	160.25	57.8167	IGNEOUS	VOLCANIC	BASALT	1.305	1	50.4	1.465	16.4				0.16	7.81	8.23	3.34	1.79	0.41
VOLYNETS, A. O.; CHURIKOVA, T. G.; W脰RNER, G.; GORDEYCHIK, B. N.; LAYER, P. W., 2010	TT-1019/2	GEOROC	160.25	57.8167	IGNEOUS	VOLCANIC	BASALT	1.305	1	49.8	1.555	16.5				0.16	7.74	8.33	3.25	1.82	0.39		15.5
VOLYNETS, A. O.; CHURIKOVA, T. G.; W脰RNER, G.; GORDEYCHIK, B. N.; LAYER, P. W., 2010	TT-996/8	GEOROC	160.25	57.8167	IGNEOUS	VOLCANIC	ANDESITE	1.305	1	51.6	1.162	17.5				0.15	6.5	8.49	3.38	1.27	0.33
VOLYNETS, A. O.; EDWARDS, B. R.; MELNIKOV, D. V.; YAKUSHEV, A. I.; GRIBOEDOVA, I. G., 2015	30-三月	GEOROC	160.325	55.7613	IGNEOUS	VOLCANIC	TRACHYANDESITE	3e-06	0	51.83	1.95	16.11				0.164	4.11	7.32	3.64	2.38	0.71		9
VOLYNETS, A. O.; EDWARDS, B. R.; MELNIKOV, D. V.; YAKUSHEV, A. I.; GRIBOEDOVA, I. G., 2015	D-1304	GEOROC	160.32	55.7578	IGNEOUS	VOLCANIC	TRACHYANDESITE	4e-06	0	51.45	1.93	15.84				0.173	4.11	7.23	3.47	2.33	0.68		8
VOLYNETS, A. O.; EDWARDS, B. R.; MELNIKOV, D. V.; YAKUSHEV, A. I.; GRIBOEDOVA, I. G., 2015	D-1306	GEOROC	160.319	55.758	IGNEOUS	VOLCANIC	TRACHYANDESITE	4e-06	0	51.61	2.1	15.58				0.178	4.35	7.61	3.23	2.3	0.57		8
VOLYNETS, A. O.; EDWARDS, B. R.; MELNIKOV, D. V.; YAKUSHEV, A. I.; GRIBOEDOVA, I. G., 2015	D-1307	GEOROC	160.325	55.7583	IGNEOUS	VOLCANIC	TRACHYANDESITE	4e-06	0	51.34	1.93	15.88				0.171	4.25	7.23	3.57	2.3	0.69		8
VOLYNETS, A. O.; EDWARDS, B. R.; MELNIKOV, D. V.; YAKUSHEV, A. I.; GRIBOEDOVA, I. G., 2015	D-1309	GEOROC	160.324	55.7592	IGNEOUS	VOLCANIC	TRACHYANDESITE	4e-06	0	51.41	1.95	16.17				0.176	4.04	7.56	3.49	2.37	0.7		8
VOLYNETS, A. O.; EDWARDS, B. R.; MELNIKOV, D. V.; YAKUSHEV, A. I.; GRIBOEDOVA, I. G., 2015	D-1310	GEOROC	160.338	55.7337	IGNEOUS	VOLCANIC	TRACHYANDESITE	4e-06	0	51.68	1.925	16.07				0.169	3.9	7.32	3.68	2.325	0.7		9
VOLYNETS, A. O.; EDWARDS, B. R.; MELNIKOV, D. V.; YAKUSHEV, A. I.; GRIBOEDOVA, I. G., 2015	D-1312	GEOROC	160.322	55.7574	IGNEOUS	VOLCANIC	TRACHYANDESITE	4e-06	0	51.23	1.93	15.8				0.171	4.35	7.25	3.54	2.29	0.68		8
VOLYNETS, A. O.; EDWARDS, B. R.; MELNIKOV, D. V.; YAKUSHEV, A. I.; GRIBOEDOVA, I. G., 2015	D-1313	GEOROC	160.319	55.7575	IGNEOUS	VOLCANIC	TRACHYANDESITE	4e-06	0	51.37	1.96	15.77				0.169	4.48	7.26	3.52	2.29	0.69		8
VOLYNETS, A. O.; EDWARDS, B. R.; MELNIKOV, D. V.; YAKUSHEV, A. I.; GRIBOEDOVA, I. G., 2015	D-1314	GEOROC	160.315	55.7577	IGNEOUS	VOLCANIC	TRACHYANDESITE	4e-06	0	51.71	2.05	15.76				0.174	4.35	7.62	3.24	2.27	0.56		8
VOLYNETS, A. O.; EDWARDS, B. R.; MELNIKOV, D. V.; YAKUSHEV, A. I.; GRIBOEDOVA, I. G., 2015	D-1316	GEOROC	160.319	55.7582	IGNEOUS	VOLCANIC	TRACHYANDESITE	4e-06	0	51.49	1.97	15.63				0.173	4.32	7.23	3.45	2.33	0.7		9
VOLYNETS, A. O.; EDWARDS, B. R.; MELNIKOV, D. V.; YAKUSHEV, A. I.; GRIBOEDOVA, I. G., 2015	D-1317	GEOROC	160.339	55.7523	IGNEOUS	VOLCANIC	TRACHYANDESITE	4e-06	0	51.5	1.94	16.17				0.175	4.17	7.64	3.46	2.32	0.69		8
VOLYNETS, A. O.; EDWARDS, B. R.; MELNIKOV, D. V.; YAKUSHEV, A. I.; GRIBOEDOVA, I. G., 2015	TL-2013-B13	GEOROC	160.315	55.7658	IGNEOUS	VOLCANIC	TRACHYANDESITE	4e-06	0	51.44	1.92	16.13				0.176	4.16	7.62	3.51	2.34	0.68		9
VOLYNETS, A. O.; EDWARDS, B. R.; MELNIKOV, D. V.; YAKUSHEV, A. I.; GRIBOEDOVA, I. G., 2015	TL-2013-B17	GEOROC	160.315	55.7658	IGNEOUS	VOLCANIC	TRACHYANDESITE	4e-06	0	51.53	1.94	16.04				0.174	4.13	7.58	3.45	2.37	0.7		8
VOLYNETS, A. O.; EDWARDS, B. R.; MELNIKOV, D. V.; YAKUSHEV, A. I.; GRIBOEDOVA, I. G., 2015	TL-2013-B22	GEOROC	160.315	55.7658	IGNEOUS	VOLCANIC	TRACHYANDESITE	4e-06	0	51.84	1.88	16.98				0.166	3.27	7.67	3.87	2.39	0.69		8
VOLYNETS, A. O.; EDWARDS, B. R.; MELNIKOV, D. V.; YAKUSHEV, A. I.; GRIBOEDOVA, I. G., 2015	TL-2013-L13	GEOROC	160.323	55.7583	IGNEOUS	VOLCANIC	TRACHYANDESITE	4e-06	0	51.95	1.94	15.85				0.171	4.33	6.99	3.37	2.36	0.7		8
VOLYNETS, A. O.; EDWARDS, B. R.; MELNIKOV, D. V.; YAKUSHEV, A. I.; GRIBOEDOVA, I. G., 2015	TL-2013-L15	GEOROC	160.328	55.7586	IGNEOUS	VOLCANIC	TRACHYANDESITE	4e-06	0	51.87	1.91	16.03				0.169	4.42	6.95	3.53	2.32	0.7		8
VOLYNETS, A. O.; EDWARDS, B. R.; MELNIKOV, D. V.; YAKUSHEV, A. I.; GRIBOEDOVA, I. G., 2015	TL-2013-L19	GEOROC	160.345	55.7551	IGNEOUS	VOLCANIC	TRACHYANDESITE	4e-06	0	51.95	1.94	16.02				0.172	4.11	6.99	3.48	2.35	0.71		8
VOLYNETS, A. O.; EDWARDS, B. R.; MELNIKOV, D. V.; YAKUSHEV, A. I.; GRIBOEDOVA, I. G., 2015	TL-2013-L36	GEOROC	160.33	55.7402	IGNEOUS	VOLCANIC	TRACHYANDESITE	4e-06	0	51.37	1.95	16.15				0.172	4.13	7.57	3.51	2.35	0.69		8
VOLYNETS, A. O.; EDWARDS, B. R.; MELNIKOV, D. V.; YAKUSHEV, A. I.; GRIBOEDOVA, I. G., 2015	TL-2013-L37	GEOROC	160.333	55.7363	IGNEOUS	VOLCANIC	TRACHYANDESITE	4e-06	0	51.62	1.92	16.36				0.168	4.12	7.53	3.54	2.36	0.71		8
VOLYNETS, A. O.; EDWARDS, B. R.; MELNIKOV, D. V.; YAKUSHEV, A. I.; GRIBOEDOVA, I. G., 2015	TL-2013-L41	GEOROC	160.338	55.7418	IGNEOUS	VOLCANIC	TRACHYANDESITE	4e-06	0	51.54	1.89	16.65				0.173	3.79	7.65	3.57	2.36	0.68		8
VOLYNETS, A. O.; EDWARDS, B. R.; MELNIKOV, D. V.; YAKUSHEV, A. I.; GRIBOEDOVA, I. G., 2015	TL-2013-L44	GEOROC	160.343	55.7319	IGNEOUS	VOLCANIC	TRACHYANDESITE	4e-06	0	51.53	1.95	16.15				0.169	4.09	7.59	3.48	2.35	0.69		9
VOLYNETS, A. O.; EDWARDS, B. R.; MELNIKOV, D. V.; YAKUSHEV, A. I.; GRIBOEDOVA, I. G., 2015	TL-2013-L45	GEOROC	160.344	55.7314	IGNEOUS	VOLCANIC	TRACHYANDESITE	4e-06	0	51.75	1.88	16.22				0.174	4.22	7.63	3.4	2.3	0.67		9
VOLYNETS, A. O.; EDWARDS, B. R.; MELNIKOV, D. V.; YAKUSHEV, A. I.; GRIBOEDOVA, I. G., 2015	TL-2013-L47	GEOROC	160.344	55.7287	IGNEOUS	VOLCANIC	TRACHYANDESITE	4e-06	0	50.68	1.93	15.95				0.183	4.22	7.82	3.99	2.48	0.68		8
VOLYNETS, A. O.; EDWARDS, B. R.; MELNIKOV, D. V.; YAKUSHEV, A. I.; GRIBOEDOVA, I. G., 2015	TL-2013-L5	GEOROC	160.331	55.7579	IGNEOUS	VOLCANIC	TRACHYANDESITE	4e-06	0	51.42	1.97	16.06				0.179	4.1	7.57	3.5	2.37	0.7		8
VOLYNETS, A. O.; EDWARDS, B. R.; MELNIKOV, D. V.; YAKUSHEV, A. I.; GRIBOEDOVA, I. G., 2015	TM10	GEOROC	160.331	55.7561	IGNEOUS	VOLCANIC	TRACHYANDESITE	3e-06	0	51.74	1.92	16.07				0.173	4.1	7.37	3.58	2.37	0.7		8.11287
VOLYNETS, A. O.; EDWARDS, B. R.; MELNIKOV, D. V.; YAKUSHEV, A. I.; GRIBOEDOVA, I. G., 2015	TM-11	GEOROC	160.32	55.7578	IGNEOUS	VOLCANIC	TRACHYANDESITE	4e-06	0	51.8	1.96	16.21				0.169	4.11	7.32	3.61	2.39	0.71		9
VOLYNETS, A. O.; EDWARDS, B. R.; MELNIKOV, D. V.; YAKUSHEV, A. I.; GRIBOEDOVA, I. G., 2015	TM-12	GEOROC	160.32	55.7582	IGNEOUS	VOLCANIC	TRACHYANDESITE	4e-06	0	51.9	1.93	16.19				0.169	4.08	7.35	3.61	2.38	0.7		9
VOLYNETS, A. O.; EDWARDS, B. R.; MELNIKOV, D. V.; YAKUSHEV, A. I.; GRIBOEDOVA, I. G., 2015	TM-13	GEOROC	160.324	55.7588	IGNEOUS	VOLCANIC	TRACHYANDESITE	4e-06	0	51.91	1.94	16.18				0.172	4.1	7.27	3.56	2.4	0.7		11
VOLYNETS, A. O.; EDWARDS, B. R.; MELNIKOV, D. V.; YAKUSHEV, A. I.; GRIBOEDOVA, I. G., 2015	TM-14	GEOROC	160.324	55.7588	IGNEOUS	VOLCANIC	TRACHYANDESITE	4e-06	0	51.75	1.96	16.2				0.169	4.13	7.32	3.61	2.38	0.7		8.00878
VOLYNETS, A. O.; EDWARDS, B. R.; MELNIKOV, D. V.; YAKUSHEV, A. I.; GRIBOEDOVA, I. G., 2015	TO-01	GEOROC	160.317	55.7587	IGNEOUS	VOLCANIC	TRACHYANDESITE	4e-06	0	51.48	1.89	16.48				0.168	3.89	7.67	3.68	2.33	0.68		8
VOLYNETS, A. O.; EDWARDS, B. R.; MELNIKOV, D. V.; YAKUSHEV, A. I.; GRIBOEDOVA, I. G., 2015	TO-03	GEOROC	160.318	55.7591	IGNEOUS	VOLCANIC	TRACHYANDESITE	4e-06	0	51.6	1.91	16.39				0.172	3.97	7.61	3.51	2.34	0.67		8
VOLYNETS, A. O.; EDWARDS, B. R.; MELNIKOV, D. V.; YAKUSHEV, A. I.; GRIBOEDOVA, I. G., 2015	TO-04	GEOROC	160.318	55.7587	IGNEOUS	VOLCANIC	TRACHYANDESITE	4e-06	0	51.34	1.96	15.64				0.173	4.34	7.25	3.43	2.3	0.69		9
VOLYNETS, A. O.; EDWARDS, B. R.; MELNIKOV, D. V.; YAKUSHEV, A. I.; GRIBOEDOVA, I. G., 2015	TO-05	GEOROC	160.318	55.7587	IGNEOUS	VOLCANIC	TRACHYANDESITE	4e-06	0	51.54	1.97	15.65				0.174	4.33	7.24	3.39	2.33	0.7		8
VOLYNETS, A. O.; EDWARDS, B. R.; MELNIKOV, D. V.; YAKUSHEV, A. I.; GRIBOEDOVA, I. G., 2015	TO-09	GEOROC	160.32	55.7584	IGNEOUS	VOLCANIC	TRACHYANDESITE	4e-06	0	51.41	1.96	15.78				0.172	4.21	7.29	3.49	2.33	0.68		9
VOLYNETS, A. O.; EDWARDS, B. R.; MELNIKOV, D. V.; YAKUSHEV, A. I.; GRIBOEDOVA, I. G., 2015	TO-10	GEOROC	160.32	55.7584	IGNEOUS	VOLCANIC	TRACHYANDESITE	4e-06	0	51.57	1.94	16.21				0.173	4.04	7.58	3.42	2.34	0.7		9
VOLYNETS, A. O.; EDWARDS, B. R.; MELNIKOV, D. V.; YAKUSHEV, A. I.; GRIBOEDOVA, I. G., 2015	TO-12	GEOROC	160.355	55.7461	IGNEOUS	VOLCANIC	TRACHYANDESITE	4e-06	0	51.9	1.9	16.145				0.1675	3.89	7.28	3.66	2.355	0.73		8
VOLYNETS, A. O.; EDWARDS, B. R.; MELNIKOV, D. V.; YAKUSHEV, A. I.; GRIBOEDOVA, I. G., 2015	TO-13	GEOROC	160.366	55.7411	IGNEOUS	VOLCANIC	TRACHYANDESITE	4e-06	0	51.94	1.81	16.97				0.161	3.5	7.64	3.85	2.35	0.7		8
VOLYNETS, A. O.; EDWARDS, B. R.; MELNIKOV, D. V.; YAKUSHEV, A. I.; GRIBOEDOVA, I. G., 2015	TO-14	GEOROC	160.339	55.75	IGNEOUS	VOLCANIC	TRACHYANDESITE	4e-06	0	51.71	1.945	16.015				0.17	3.95	7.23	3.645	2.345	0.725		9
VOLYNETS, A. O.; EDWARDS, B. R.; MELNIKOV, D. V.; YAKUSHEV, A. I.; GRIBOEDOVA, I. G., 2015	TO-16	GEOROC	160.381	55.7426	IGNEOUS	VOLCANIC	TRACHYANDESITE	4e-06	0	51.48	1.93	15.99				0.171	4.05	7.28	3.57	2.33	0.7		9
VOLYNETS, A. O.; EDWARDS, B. R.; MELNIKOV, D. V.; YAKUSHEV, A. I.; GRIBOEDOVA, I. G., 2015	TO-17	GEOROC	160.377	55.7421	IGNEOUS	VOLCANIC	TRACHYANDESITE	4e-06	0	51.18	1.93	16.12				0.178	4.17	7.67	3.59	2.34	0.68		8
VOLYNETS, A. O.; EDWARDS, B. R.; MELNIKOV, D. V.; YAKUSHEV, A. I.; GRIBOEDOVA, I. G., 2015	TO-18	GEOROC	160.381	55.7425	IGNEOUS	VOLCANIC	TRACHYANDESITE	4e-06	0	51.47	1.92	15.99				0.17	4.24	7.27	3.61	2.3	0.68		9
VOLYNETS, A. O.; EDWARDS, B. R.; MELNIKOV, D. V.; YAKUSHEV, A. I.; GRIBOEDOVA, I. G., 2015	TO-19	GEOROC	160.381	55.7425	IGNEOUS	VOLCANIC	TRACHYANDESITE	4e-06	0	51.79	1.89	16.71				0.17	3.55	7.53	3.77	2.37	0.71		8
VOLYNETS, A. O.; EDWARDS, B. R.; MELNIKOV, D. V.; YAKUSHEV, A. I.; GRIBOEDOVA, I. G., 2015	TO-21	GEOROC	160.381	55.7429	IGNEOUS	VOLCANIC	TRACHYANDESITE	4e-06	0	51.7	1.935	16.035				0.1705	4	7.31	3.605	2.335	0.715		7
VOLYNETS, A. O.; EDWARDS, B. R.; MELNIKOV, D. V.; YAKUSHEV, A. I.; GRIBOEDOVA, I. G., 2015	TO-23	GEOROC	160.38	55.7431	IGNEOUS	VOLCANIC	TRACHYANDESITE	4e-06	0	51.47	1.92	16.01				0.168	4.15	7.28	3.58	2.3	0.69		9
VOLYNETS, A. O.; EDWARDS, B. R.; MELNIKOV, D. V.; YAKUSHEV, A. I.; GRIBOEDOVA, I. G., 2015	TO-24	GEOROC	160.323	55.7585	IGNEOUS	VOLCANIC	TRACHYANDESITE	4e-06	0	51.48	1.94	16.11				0.175	4.11	7.63	3.49	2.33	0.69		8
VOLYNETS, A. O.; EDWARDS, B. R.; MELNIKOV, D. V.; YAKUSHEV, A. I.; GRIBOEDOVA, I. G., 2015	TO-25	GEOROC	160.334	55.7509	IGNEOUS	VOLCANIC	TRACHYANDESITE	4e-06	0	51.62	1.93	15.76				0.172	4.24	7.21	3.44	2.32	0.7		8
VOLYNETS, A. O.; EDWARDS, B. R.; MELNIKOV, D. V.; YAKUSHEV, A. I.; GRIBOEDOVA, I. G., 2015	TOLB-1204	GEOROC	160.323	55.7644	IGNEOUS	VOLCANIC	TRACHYANDESITE	3e-06	0	50.45	1.87	15.63				0.176	4.18	7.02	3.48	2.31	0.68		8.10628
VOLYNETS, A. O.; EDWARDS, B. R.; MELNIKOV, D. V.; YAKUSHEV, A. I.; GRIBOEDOVA, I. G., 2015	TOLB-1303	GEOROC	160.317	55.7587	IGNEOUS	VOLCANIC	TRACHYANDESITE	4e-06	0	51.79	1.93	16.19				0.172	4.1	7.33	3.62	2.39	0.71		8
VOLYNETS, A. O.; EDWARDS, B. R.; MELNIKOV, D. V.; YAKUSHEV, A. I.; GRIBOEDOVA, I. G., 2015	TOLB-1304	GEOROC	160.318	55.7591	IGNEOUS	VOLCANIC	TRACHYANDESITE	4e-06	0	51.88	1.96	16.15				0.171	4.13	7.32	3.6	2.37	0.7		7
VOLYNETS, A. O.; EDWARDS, B. R.; MELNIKOV, D. V.; YAKUSHEV, A. I.; GRIBOEDOVA, I. G., 2015	TOLB-1313	GEOROC	160.327	55.7509	IGNEOUS	VOLCANIC	TRACHYANDESITE	4e-06	0	51.5	1.92	16.42				0.169	4.06	7.6	3.55	2.34	0.67		8
VOLYNETS, A. O.; EDWARDS, B. R.; MELNIKOV, D. V.; YAKUSHEV, A. I.; GRIBOEDOVA, I. G., 2015	TOLB-1315	GEOROC	160.338	55.7575	IGNEOUS	VOLCANIC	TRACHYANDESITE	4e-06	0	51.18	1.95	16.04				0.175	4.1	7.52	3.42	2.33	0.69		8
VOLYNETS, A. O.; EDWARDS, B. R.; MELNIKOV, D. V.; YAKUSHEV, A. I.; GRIBOEDOVA, I. G., 2015	TOLB-1316	GEOROC	160.315	55.7677	IGNEOUS	VOLCANIC	TRACHYANDESITE	4e-06	0	51.58	1.9	16.25				0.169	4.17	7.59	3.59	2.33	0.69		8
VOLYNETS, A. O.; EDWARDS, B. R.; MELNIKOV, D. V.; YAKUSHEV, A. I.; GRIBOEDOVA, I. G., 2015	TOLB-1317-2	GEOROC	160.359	55.7251	IGNEOUS	VOLCANIC	TRACHYANDESITE	4e-06	0	51.64	1.88	16.41				0.172	4.13	7.57	3.58	2.37	0.69		9
VOLYNETS, A. O.; EDWARDS, B. R.; MELNIKOV, D. V.; YAKUSHEV, A. I.; GRIBOEDOVA, I. G., 2015	TOLB1318	GEOROC	160.312	55.7594	IGNEOUS	VOLCANIC	TRACHYANDESITE	3e-06	0	51.5	1.92	15.37				0.174	4.36	7.46	3.36	2.31	0.66		8
VOLYNETS, A. O.; EDWARDS, B. R.; MELNIKOV, D. V.; YAKUSHEV, A. I.; GRIBOEDOVA, I. G., 2015	TOLB2808-3	GEOROC	160.313	55.7628	IGNEOUS	VOLCANIC	TRACHYANDESITE	3e-06	0	51.58	1.89	16.47				0.168	3.85	7.64	3.72	2.34	0.68		8
VOLYNETS, A. O.; EDWARDS, B. R.; MELNIKOV, D. V.; YAKUSHEV, A. I.; GRIBOEDOVA, I. G., 2015	TOLB-2908-1	GEOROC	160.315	55.7677	IGNEOUS	VOLCANIC	TRACHYANDESITE	4e-06	0	51.65	1.89	16.29				0.168	4.15	7.55	3.57	2.35	0.69		8
VOLYNETS, A. O.; EDWARDS, B. R.; MELNIKOV, D. V.; YAKUSHEV, A. I.; GRIBOEDOVA, I. G., 2015	TOLB-2908-2	GEOROC	160.315	55.7677	IGNEOUS	VOLCANIC	TRACHYANDESITE	4e-06	0	51.7	1.87	16.34				0.168	4.17	7.56	3.53	2.32	0.69		8
WADA, H.; HARAYAMA, S.; YAMAGUCHI, Y., 2004	97091701	GEOROC	137.6	36.4	IGNEOUS	PLUTONIC	DIORITE	3.1	0.5	51.64	1.2	17.28	11.08			0.2	4.36	9.47	2.65	1.44	0.37		1.5
WADA, K., 1981	FG-II-2	GEOROC	140.5	37.5	IGNEOUS	VOLCANIC	BASALT	1.305	1	51.41	0.71	17.9				0.18	7.85	10.86	1.89	0.14
WADA, K., 1981	FG-II-3	GEOROC	140.5	37.5	IGNEOUS	VOLCANIC	BASALT	1.305	1	51.69	0.68	18.09				0.19	6.97	10.42	2.16	0.19
WADA, K., 1985	FG-II-2	GEOROC	140.5	37.5	IGNEOUS	VOLCANIC	BASALT	1.305	1	51.41	0.71	17.9				0.18	7.85	10.86	1.89	0.14
WADA, K., 1985	US-33	GEOROC	140.5	37.5	IGNEOUS	VOLCANIC	ANDESITE	1.305	1	51.6	0.3	14.6				0.2	8.6	13.4	2.3	0.1
WANG, KUO-LUNG; CHUNG, SUN-LIN; CHEN, CHANG-HWA; CHEN, CHENG-HONG, 2002	MHY-4	GEOROC	122.1	25.48	IGNEOUS	VOLCANIC	ANDESITE	1.3	1	49.44	1.68	14.26	11.46			0.13	6.46	7.28	2.47	0.55	3.41	1.87	5.84
WANG, KUO-LUNG; CHUNG, SUN-LIN; CHEN, CHANG-HWA; CHEN, CHENG-HONG, 2002	MHY-5	GEOROC	122.1	25.48	IGNEOUS	VOLCANIC	ANDESITE	1.3	1	49.99	1.61	14.81	11.1			0.13	6.69	7.91	2.53	0.45	2.06	1.6	5.98
WANG, KUO-LUNG; CHUNG, SUN-LIN; O^REILLY, S. Y.; SUN, SHEN-SU; SHINJO, R.; CHEN, CHANG-HWA, 2004	A-129	GEOROC	121.5	25.15	IGNEOUS	VOLCANIC	BASALT	3.95	1.5	49.27	1.54	17.38	9.54			0.17	5.95	10.64	2.23	1.42	0.25	0.18	9.5
WANG, KUO-LUNG; CHUNG, SUN-LIN; O^REILLY, S. Y.; SUN, SHEN-SU; SHINJO, R.; CHEN, CHANG-HWA, 2004	H-B-1	GEOROC	121.5	25.15	IGNEOUS	VOLCANIC	BASALT	3.95	1.5	51.94	1.33	17.17	9.32			0.16	6.13	10.21	2.4	1.36	0.23		8.3
WANG, KUO-LUNG; CHUNG, SUN-LIN; O^REILLY, S. Y.; SUN, SHEN-SU; SHINJO, R.; CHEN, CHANG-HWA, 2004	KO-3	GEOROC	123.68	25.93	IGNEOUS	VOLCANIC	BASALT	3.95	1.5	49.3	0.76	17.2	9.11			0.15	7.08	12.59	1.82	1.48	0.36		3.5
WANG, KUO-LUNG; CHUNG, SUN-LIN; O^REILLY, S. Y.; SUN, SHEN-SU; SHINJO, R.; CHEN, CHANG-HWA, 2004	KO-4	GEOROC	123.68	25.93	IGNEOUS	VOLCANIC	BASALT	3.95	1.5	50.02	0.83	17.49	9.13			0.16	5.95	11.81	2.11	1.74	0.42	0.62	4.2
WANG, KUO-LUNG; CHUNG, SUN-LIN; O^REILLY, S. Y.; SUN, SHEN-SU; SHINJO, R.; CHEN, CHANG-HWA, 2004	PEN-17	GEOROC	122	25.5	IGNEOUS	VOLCANIC	BASALT	3.95	1.5	49.46	1.12	17.78	10.23			0.16	5.44	10.37	2.28	1.41	0.45		6.2
WATANABE, K., 1979	KC-611	GEOROC	131.03	32.92	IGNEOUS	VOLCANIC	ANDESITE	1.305	1	50.88	1.22	20.05		4.63	3.76	0.14	3.88	8.47	4.17	1.5	0.67
WATANABE, K., 1979	KC-619D1	GEOROC	131.03	32.92	IGNEOUS	VOLCANIC	ANDESITE	1.305	1	49.81	1.12	18.95		5.73	4.22	0.23	3.92	7.2	3.52	1.19	0.48
YAMAGUCHI, T., 1990	OS1	GEOROC	139.2	36.55	IGNEOUS	VOLCANIC	BASALT	0.905	0.5	51.25	0.77	20.69	9.95			0.2	5.03	10.09	1.69	0.24	0.04
YAMAGUCHI, T., 1990	OS2	GEOROC	139.2	36.55	IGNEOUS	VOLCANIC	BASALT	1.305	1	51.31	0.79	19.92	9.84			0.17	4.84	9.84	2.1	0.27	0.1
YAMAGUCHI, T., 1990	OS3	GEOROC	139.2	36.55	IGNEOUS	VOLCANIC	BASALT	1.305	1	51.21	0.77	22.14	8.72			0.15	3.11	10.45	2.28	0.28	0.09
YAMAMOTO, KOSHI; SHUTO, K.; WATANABE, N.; ITAYA, T.; KAGAMI, H., 1991	O-44	GEOROC	139	42	IGNEOUS	VOLCANIC	BASALT	4	0	51.23	0.88	18.19				0.12	7.33	9.99	1.77	1.23	0.24		5.6
YAMAMOTO, MASATSUGU, 1984	NE54	GEOROC	139.37	41.5	IGNEOUS	VOLCANIC	ANDESITE	0	0	51.33	0.91	17.66		4.16	5.03	0.08	5.05	9.8	3.1	2.22	0.57
YAMAMOTO, MASATSUGU, 1988	CL-65	GEOROC	139.37	41.5	IGNEOUS	VOLCANIC	BASALT	1.305	1	50.43	1.25	17.42				0.2	7.41	11.05	2.07	1.57	0.33
YAMAMOTO, MASATSUGU, 1988	CP-39	GEOROC	139.37	41.5	IGNEOUS	VOLCANIC	BASALT	1.305	1	49.18	1.44	16.68				0.21	8.61	10.48	2.19	1.54	0.35
YAMAMOTO, MASATSUGU, 1988	CP-62	GEOROC	139.37	41.5	IGNEOUS	VOLCANIC	BASALT	1.305	1	50.03	1.26	17.27				0.2	7.82	10.49	2.03	1.57	0.37
YAMAMOTO, MASATSUGU, 1988	HD-551M	GEOROC	139.37	41.5	IGNEOUS	VOLCANIC	BASALT	1.305	1	50.4	1.52	17.13				0.19	6.56	10.49	2.06	1.48	0.34
YAMAMOTO, MASATSUGU, 1988	HD-559A	GEOROC	139.37	41.5	IGNEOUS	VOLCANIC	BASALT	1.305	1	49.47	1.18	16.58				0.2	9.19	10.45	1.9	1.24	0.28
YAMAMOTO, MASATSUGU, 1988	HL-565	GEOROC	139.37	41.5	IGNEOUS	VOLCANIC	BASALT	1.305	1	49.2	1.67	18.47				0.18	6.39	10.93	2.41	1.79	0.43
YAMAMOTO, MASATSUGU, 1988	HL-570	GEOROC	139.37	41.5	IGNEOUS	VOLCANIC	BASALT	1.305	1	48.51	1.18	16.61				0.19	9.52	10.75	1.99	1.55	0.3
YAMAMOTO, MASATSUGU, 1988	HL-573	GEOROC	139.37	41.5	IGNEOUS	VOLCANIC	BASALT	1.305	1	48.53	1.17	18.61				0.18	6.54	11.01	2.33	1.68	0.36
YAMAMOTO, MASATSUGU, 1988	HL-576	GEOROC	139.37	41.5	IGNEOUS	VOLCANIC	BASALT	1.305	1	48.7	1.45	18.09				0.18	6.86	11.06	2.46	1.66	0.36
YAMAMOTO, MASATSUGU, 1988	HL-71	GEOROC	139.37	41.5	IGNEOUS	VOLCANIC	BASALT	1.305	1	48.58	1.42	17.22				0.18	7.21	10.36	2.19	1.69	0.37
YAMAMOTO, MASATSUGU, 1988	HL-75	GEOROC	139.37	41.5	IGNEOUS	VOLCANIC	BASALT	1.305	1	49.96	1.3	17.11				0.2	7.85	9.29	2.49	1.67	0.38
YAMAMOTO, MASATSUGU, 1988	HU-41	GEOROC	139.37	41.5	IGNEOUS	VOLCANIC	BASALT	1.305	1	48.61	0.82	15.14		2.85	5.99	0.19	11.78	10.7	1.98	1.2	0.32
YAMAMOTO, MASATSUGU, 1988	HU-42	GEOROC	139.37	41.5	IGNEOUS	VOLCANIC	BASALT	1.305	1	48.74	0.89	16.08				0.19	9.79	10.87	2.02	1.54	0.28
YAMAMOTO, MASATSUGU, 1988	HU-43	GEOROC	139.37	41.5	IGNEOUS	VOLCANIC	BASALT	1.305	1	48.69	0.86	16.19				0.2	9.85	10.81	1.97	1.56	0.28
YAMAMOTO, MASATSUGU, 1988	NL-540	GEOROC	139.37	41.5	IGNEOUS	VOLCANIC	BASALT	1.305	1	49.01	0.86	15.08		3.78	5.26	0.19	11.77	10.71	1.86	1.2	0.32
YAMAMOTO, MASATSUGU, 1988	NL-542	GEOROC	139.37	41.5	IGNEOUS	VOLCANIC	BASALT	1.305	1	49	0.85	15.12		2.31	6.49	0.19	11.53	11.02	1.86	1.19	0.32
YAMAMOTO, MASATSUGU, 1988	NL-543	GEOROC	139.37	41.5	IGNEOUS	VOLCANIC	BASALT	1.305	1	48.95	0.82	14.67		2.67	6.05	0.19	12.49	10.42	1.87	1.21	0.31
YAMAMOTO, MASATSUGU, 1988	NL-544	GEOROC	139.37	41.5	IGNEOUS	VOLCANIC	BASALT	1.305	1	48.52	1.06	17.89				0.19	6.63	11.8	2.46	1.26	0.29
YAMAMOTO, MASATSUGU, 1988	NU-103	GEOROC	139.37	41.5	IGNEOUS	VOLCANIC	BASALT	1.305	1	49.05	0.78	14.19		3.02	5.77	0.19	14.76	9.84	1.77	1.15	0.28
YAMAMOTO, MASATSUGU, 1988	NU-105	GEOROC	139.37	41.5	IGNEOUS	VOLCANIC	BASALT	1.305	1	48.54	0.8	13.85		3.22	5.67	0.19	14.97	9.87	1.73	1.13	0.29
YAMAMOTO, MASATSUGU, 1988	NU-21	GEOROC	139.37	41.5	IGNEOUS	VOLCANIC	BASALT	1.305	1	48.59	0.77	14.11		2.38	6.29	0.19	14.74	9.74	1.75	1.15	0.28
YAMAMOTO, MASATSUGU, 1988	NU-27	GEOROC	139.37	41.5	IGNEOUS	VOLCANIC	ANDESITE	1.305	1	51.87	1.72	18.84				0.18	4.73	9.61	2.67	2	0.5
YAMAMOTO, MASATSUGU, 1988	NU-29	GEOROC	139.37	41.5	IGNEOUS	VOLCANIC	BASALT	1.305	1	48.68	0.8	14.13		2.49	6.19	0.19	14.19	9.98	1.74	1.14	0.28
YAMAMOTO, MASATSUGU, 1988	NU-533	GEOROC	139.37	41.5	IGNEOUS	VOLCANIC	BASALT	1.305	1	50.79	1.72	17.54				0.21	5.19	10.19	2.11	2	0.44
YAMAMOTO, MASATSUGU, 1988	NU-533RS	GEOROC	139.37	41.5	IGNEOUS	VOLCANIC	BASALT	1.305	1	48.76	1.59	16.42				0.2	9.92	10.98	1.92	1.3	0.32
YANAGI, T.; ARIKAWA, H.; HAMAMOTO, R.; HIRANO, I., 1988	82030715	GEOROC	130.7	32.8	IGNEOUS	VOLCANIC	BASALT	1.305	1	51.27	1.02	17.9	9.79			0.16	4.9	9.48	3.14	1.36	0.2
YANAGI, T.; ARIKAWA, H.; HAMAMOTO, R.; HIRANO, I., 1988	82030806	GEOROC	130.7	32.8	IGNEOUS	VOLCANIC	BASALT	1.305	1	50.75	1.1	18.77	9.16			0.18	4.74	10.64	2.91	0.97	0.17
YASHIMA, R.; FUKAZAWA, Y.; SHUTO, K., 1989	3-11A	GEOROC	140.8	40.3	IGNEOUS	VOLCANIC	BASALT	3.95	1.5	50.31	0.95	17.92		10.88		0.15	5.73	11.07	2.78	0.3	0.11
YASHIMA, R.; FUKAZAWA, Y.; SHUTO, K., 1989	4-01A	GEOROC	140.8	40.3	IGNEOUS	VOLCANIC	BASALT	3.95	1.5	51.04	0.91	17.51		11.38		0.15	6.08	10.73	2.23	0.19	0.1
YASUI, M.; YAMAMOTO, MASATSUGU, 2006	IN-01	GEOROC	140	40.12	IGNEOUS	VOLCANIC	BASALT	3.95	1.5	50.49	0.7	18.91	10.38			0.17	5.32	11.54	1.43	0.1	0.05	0.89
YASUI, M.; YAMAMOTO, MASATSUGU, 2006	IN-04	GEOROC	140	40.12	IGNEOUS	VOLCANIC	BASALT	3.95	1.5	50.59	0.69	16.06	11.19			0.18	7.7	11.56	1.42	0.08	0.05	0.49
YASUI, M.; YAMAMOTO, MASATSUGU, 2006	IN-109	GEOROC	140	40.12	IGNEOUS	VOLCANIC	BASALT	3.95	1.5	50.47	0.92	19.64	11.26			0.16	3.24	11.26	2.01	0.1	0.07	0.86
YASUI, M.; YAMAMOTO, MASATSUGU, 2006	IN-14	GEOROC	140	40.12	IGNEOUS	VOLCANIC	BASALT	3.95	1.5	50.5	0.82	17.4	11.66			0.19	5.1	10.57	1.83	0.09	0.08	1.77
YASUI, M.; YAMAMOTO, MASATSUGU, 2006	IN-151	GEOROC	140	40.12	IGNEOUS	VOLCANIC	BASALT	3.95	1.5	51.47	0.66	18.53	10.54			0.17	5.01	9.42	1.4	0.11	0.05	2.63
YASUI, M.; YAMAMOTO, MASATSUGU, 2006	IN-178	GEOROC	140	40.12	IGNEOUS	VOLCANIC	BASALT	3.95	1.5	51.11	0.88	18.1	11.28			0.18	5.07	11.2	1.72	0.1	0.07	0.28
YASUI, M.; YAMAMOTO, MASATSUGU, 2006	IN-18	GEOROC	140	40.12	IGNEOUS	VOLCANIC	BASALT	3.95	1.5	50.17	0.87	19.34	11.17			0.17	3.26	11.42	1.86	0.09	0.07	1.57
YASUI, M.; YAMAMOTO, MASATSUGU, 2006	IN-182	GEOROC	140	40.12	IGNEOUS	VOLCANIC	BASALT	3.95	1.5	50.66	0.86	19.04	11.07			0.17	4.55	11.53	1.72	0.07	0.06	0.27
YASUI, M.; YAMAMOTO, MASATSUGU, 2006	IN-184	GEOROC	140	40.12	IGNEOUS	VOLCANIC	BASALT	3.95	1.5	51.46	0.96	15.84	12.65			0.2	5.85	10.47	1.61	0.15	0.07	0.73
YASUI, M.; YAMAMOTO, MASATSUGU, 2006	IN-220	GEOROC	140	40.12	IGNEOUS	VOLCANIC	BASALT	3.95	1.5	50.68	0.81	18.53	11.44			0.18	4.26	10.3	1.95	0.09	0.07	1.69
YASUI, M.; YAMAMOTO, MASATSUGU, 2006	IN-246	GEOROC	140	40.12	IGNEOUS	VOLCANIC	BASALT	3.95	1.5	51.74	0.84	19.1	10.07			0.16	3.41	10.46	2.26	0.11	0.09	1.77
YASUI, M.; YAMAMOTO, MASATSUGU, 2006	IN-252	GEOROC	140	40.12	IGNEOUS	VOLCANIC	BASALT	3.95	1.5	50.78	0.85	17.68	11.78			0.18	5.38	10.56	1.77	0.12	0.08	0.82
YASUI, M.; YAMAMOTO, MASATSUGU, 2006	IN-260	GEOROC	140	40.12	IGNEOUS	VOLCANIC	BASALT	3.95	1.5	50.05	0.81	19.67	10.58			0.16	3.89	10.92	2.07	0.13	0.07	1.66
YASUI, M.; YAMAMOTO, MASATSUGU, 2006	IN-266	GEOROC	140	40.12	IGNEOUS	VOLCANIC	BASALT	3.95	1.5	51.41	0.86	19.06	11.05			0.16	3.49	10.69	1.91	0.12	0.08	1.16
YASUI, M.; YAMAMOTO, MASATSUGU, 2006	IN-27	GEOROC	140	40.12	IGNEOUS	VOLCANIC	BASALT	3.95	1.5	51.25	0.78	17.75	11.65			0.18	5.63	9.92	1.63	0.16	0.05	0.99
YASUI, M.; YAMAMOTO, MASATSUGU, 2006	IN-293	GEOROC	140	40.12	IGNEOUS	VOLCANIC	BASALT	3.95	1.5	50.78	0.83	18.28	11.06			0.16	4.68	10.9	1.84	0.16	0.06	1.23
YASUI, M.; YAMAMOTO, MASATSUGU, 2006	IN-30	GEOROC	140	40.12	IGNEOUS	VOLCANIC	BASALT	3.95	1.5	49.9	0.64	17.51	10.32			0.17	7.01	11.84	1.54	0.12	0.04	0.91
YASUI, M.; YAMAMOTO, MASATSUGU, 2006	IN-314	GEOROC	140	40.12	IGNEOUS	VOLCANIC	BASALT	3.95	1.5	50.68	0.77	17.04	11.33			0.18	6.03	11.01	1.72	0.09	0.05	1.11
YASUI, M.; YAMAMOTO, MASATSUGU, 2006	IN-328	GEOROC	140	40.12	IGNEOUS	VOLCANIC	BASALT	3.95	1.5	51.75	0.88	18.3	11.55			0.18	4.02	9.61	2.08	0.11	0.08	1.44
YASUI, M.; YAMAMOTO, MASATSUGU, 2006	IN-33	GEOROC	140	40.12	IGNEOUS	VOLCANIC	BASALT	3.95	1.5	50.08	0.75	18.49	11.21			0.18	5.45	11.23	1.34	0.12	0.05	1.11
YASUI, M.; YAMAMOTO, MASATSUGU, 2006	IN-346	GEOROC	140	40.12	IGNEOUS	VOLCANIC	BASALT	3.95	1.5	51.56	0.64	19.55	9.57			0.15	4.11	11.59	1.63	0.14	0.05	1.01
YASUI, M.; YAMAMOTO, MASATSUGU, 2006	IN-358	GEOROC	140	40.12	IGNEOUS	VOLCANIC	BASALT	3.95	1.5	50.64	0.8	16.84	11.36			0.19	6.72	10.51	1.54	0.11	0.06	1.23
YASUI, M.; YAMAMOTO, MASATSUGU, 2006	IN-375	GEOROC	140	40.12	IGNEOUS	VOLCANIC	BASALT	3.95	1.5	51.89	0.68	17.28	10.84			0.18	5.86	10.79	1.53	0.18	0.05	0.71
YASUI, M.; YAMAMOTO, MASATSUGU, 2006	IN-380	GEOROC	140	40.12	IGNEOUS	VOLCANIC	BASALT	3.95	1.5	51.61	0.85	19.22	10.45			0.16	3.21	10.3	2.11	0.09	0.08	1.92
YASUI, M.; YAMAMOTO, MASATSUGU, 2006	IN-422	GEOROC	140	40.12	IGNEOUS	VOLCANIC	BASALT	3.95	1.5	51.25	0.88	19.79	11.16			0.17	2.89	11.27	1.95	0.09	0.07	0.48
YASUI, M.; YAMAMOTO, MASATSUGU, 2006	IN-423	GEOROC	140	40.12	IGNEOUS	VOLCANIC	BASALT	3.95	1.5	51.63	0.6	17.48	10.22			0.17	6.32	11.36	1.28	0.15	0.05	0.74
YASUI, M.; YAMAMOTO, MASATSUGU, 2006	IN-432	GEOROC	140	40.12	IGNEOUS	VOLCANIC	BASALT	3.95	1.5	50.48	0.87	20.26	10.96			0.16	3.43	11	1.87	0.13	0.06	0.79
YASUI, M.; YAMAMOTO, MASATSUGU, 2006	IN-466	GEOROC	140	40.12	IGNEOUS	VOLCANIC	BASALT	3.95	1.5	51.86	0.58	15.98	9.94			0.17	6.32	10.55	1.41	0.12	0.05	3.03
YASUI, M.; YAMAMOTO, MASATSUGU, 2006	IN-467	GEOROC	140	40.12	IGNEOUS	VOLCANIC	BASALT	3.95	1.5	49.71	0.79	17.93	10.48			0.18	5.28	11.73	1.7	0.1	0.06	2.05
YASUI, M.; YAMAMOTO, MASATSUGU, 2006	IN-472	GEOROC	140	40.12	IGNEOUS	VOLCANIC	BASALT	3.95	1.5	52	0.84	16.84	11.19			0.17	5.69	10.55	1.63	0.12	0.06	0.92
YASUI, M.; YAMAMOTO, MASATSUGU, 2006	IN-476	GEOROC	140	40.12	IGNEOUS	VOLCANIC	BASALT	3.95	1.5	50.59	0.64	16.49	10.76			0.17	6.64	11.41	1.58	0.16	0.05	1.51
YASUI, M.; YAMAMOTO, MASATSUGU, 2006	IN-482	GEOROC	140	40.12	IGNEOUS	VOLCANIC	BASALT	3.95	1.5	51.53	0.81	19	10.97			0.16	4.99	9.39	1.74	0.13	0.05	1.23
YASUI, M.; YAMAMOTO, MASATSUGU, 2006	IN-491	GEOROC	140	40.12	IGNEOUS	VOLCANIC	BASALT	3.95	1.5	50.23	0.95	17.85	11.14			0.17	4.83	10.24	1.48	0.09	0.07	2.95
YASUI, M.; YAMAMOTO, MASATSUGU, 2006	IN-496	GEOROC	140	40.12	IGNEOUS	VOLCANIC	BASALT	3.95	1.5	51.9	0.6	17.42	10			0.17	6.28	11.54	1.48	0.14	0.05	0.42
YASUI, M.; YAMAMOTO, MASATSUGU, 2006	IN-58	GEOROC	140	40.12	IGNEOUS	VOLCANIC	BASALT	3.95	1.5	50.83	0.82	16.94	11.33			0.18	6.63	10.57	1.54	0.06	0.07	1.04
YASUI, M.; YAMAMOTO, MASATSUGU, 2006	IN-60	GEOROC	140	40.12	IGNEOUS	VOLCANIC	BASALT	3.95	1.5	51.03	0.75	18.32	10.32			0.17	5.42	11.61	1.56	0.09	0.06	0.66
YASUI, M.; YAMAMOTO, MASATSUGU, 2006	IN-61	GEOROC	140	40.12	IGNEOUS	VOLCANIC	BASALT	3.95	1.5	50.27	0.75	17.87	11.41			0.18	6.09	11.16	1.61	0.12	0.05	0.49
YASUI, M.; YAMAMOTO, MASATSUGU, 2006	IN-62	GEOROC	140	40.12	IGNEOUS	VOLCANIC	BASALT	3.95	1.5	50.84	0.99	15.95	12.77			0.2	5.84	9.79	1.58	0.15	0.06	1.82
YASUI, M.; YAMAMOTO, MASATSUGU, 2006	IN-64	GEOROC	140	40.12	IGNEOUS	VOLCANIC	BASALT	3.95	1.5	51.17	0.83	17.56	10.81			0.17	4.84	10.97	1.64	0.12	0.06	1.84
YASUI, M.; YAMAMOTO, MASATSUGU, 2006	IN-65U	GEOROC	140	40.12	IGNEOUS	VOLCANIC	BASALT	3.95	1.5	51.14	0.8	18.98	10.55			0.16	4.55	11.3	1.72	0.08	0.06	0.65
YASUI, M.; YAMAMOTO, MASATSUGU, 2006	IN-82	GEOROC	140	40.12	IGNEOUS	VOLCANIC	BASALT	3.95	1.5	50.11	0.76	17.96	10.28			0.2	5.49	11.47	1.59	0.09	0.06	1.99
YASUI, M.; YAMAMOTO, MASATSUGU, 2006	IN-90	GEOROC	140	40.12	IGNEOUS	VOLCANIC	BASALT	3.95	1.5	51.09	0.92	18.84	11.84			0.18	3.71	10.51	1.85	0.1	0.08	0.88
YASUI, M.; YAMAMOTO, MASATSUGU, 2006	IN-97	GEOROC	140	40.12	IGNEOUS	VOLCANIC	BASALT	3.95	1.5	50.02	0.8	18.49	10.76			0.18	5.1	11.42	1.69	0.09	0.06	1.4
YOKOYAMA, TETSUYA; KOBAYASHI, K.; KURITANI, T.; NAKAMURA, E., 2003	115	GEOROC	139.52	34.08	IGNEOUS	VOLCANIC	BASALT	0.001141	0	51.5	1.26	15.6		3.12	9.95	0.23	4.38	9.97	2.51	0.45	0.13		0.44
YOKOYAMA, TETSUYA; KOBAYASHI, K.; KURITANI, T.; NAKAMURA, E., 2003	314	GEOROC	139.52	34.08	IGNEOUS	VOLCANIC	BASALT	0.004	0	49.8	0.99	16		3.71	8.96	0.23	5.87	11.3	2.12	0.24	0.07		0.24
YOKOYAMA, TETSUYA; KOBAYASHI, K.; KURITANI, T.; NAKAMURA, E., 2003	316	GEOROC	139.52	34.08	IGNEOUS	VOLCANIC	BASALT	0.004	0	48.5	0.83	17.2		3.43	8.14	0.21	6.78	11.8	1.83	0.19	0.06		0.17
YOKOYAMA, TETSUYA; KOBAYASHI, K.; KURITANI, T.; NAKAMURA, E., 2003	2710	GEOROC	139.52	34.08	IGNEOUS	VOLCANIC	BASALT	0.001254	0	51.4	1.21	16.2		3.64	9.14	0.23	4.24	10.2	2.5	0.43	0.12		0.42
YOKOYAMA, TETSUYA; KOBAYASHI, K.; KURITANI, T.; NAKAMURA, E., 2003	2711	GEOROC	139.52	34.08	IGNEOUS	VOLCANIC	BASALT	0.004	0	50	0.98	16.6		3.05	8.86	0.22	5.86	11.6	2.13	0.23	0.07		0.22
YOKOYAMA, TETSUYA; KOBAYASHI, K.; KURITANI, T.; NAKAMURA, E., 2003	2713	GEOROC	139.52	34.08	IGNEOUS	VOLCANIC	BASALT	0.004	0	49.8	1.04	16.4		4.16	8.42	0.23	5.58	10.9	2.09	0.26	0.07		0.25
YOKOYAMA, TETSUYA; KOBAYASHI, K.; KURITANI, T.; NAKAMURA, E., 2003	2814	GEOROC	139.52	34.08	IGNEOUS	VOLCANIC	BASALT	0.001141	0	51.2	1.16	15.3		3.39	9.47	0.23	5.62	10.2	2.37	0.4	0.12		0.43
YOKOYAMA, TETSUYA; KOBAYASHI, K.; KURITANI, T.; NAKAMURA, E., 2003	2905	GEOROC	139.52	34.08	IGNEOUS	VOLCANIC	BASALT	0.004	0	49.5	0.94	16.8		4.11	7.97	0.22	6.15	11.4	1.98	0.24	0.07		0.21
YOKOYAMA, TETSUYA; KOBAYASHI, K.; KURITANI, T.; NAKAMURA, E., 2003	2906	GEOROC	139.52	34.08	IGNEOUS	VOLCANIC	BASALT	0.007	0	49.3	0.83	17.4		3.69	7.7	0.21	6.37	11.9	1.89	0.21	0.06		0.19
YOKOYAMA, TETSUYA; KOBAYASHI, K.; KURITANI, T.; NAKAMURA, E., 2003	3001	GEOROC	139.52	34.08	IGNEOUS	VOLCANIC	BASALT	0.007	0	49.3	0.84	17.4		2.51	8.81	0.21	6.38	11.9	1.95	0.22	0.06		0.2
YOKOYAMA, TETSUYA; KOBAYASHI, K.; KURITANI, T.; NAKAMURA, E., 2003	3002	GEOROC	139.52	34.08	IGNEOUS	VOLCANIC	BASALT	0.007	0	49.2	0.82	17.6		2.88	8.29	0.21	6.27	12	1.91	0.22	0.06		0.19
YOKOYAMA, TETSUYA; KOBAYASHI, K.; KURITANI, T.; NAKAMURA, E., 2003	3003	GEOROC	139.52	34.08	IGNEOUS	VOLCANIC	BASALT	0.007	0	49.2	0.83	17.3		3.3	8.07	0.21	6.21	11.8	1.91	0.24	0.06		0.19
YOKOYAMA, TETSUYA; KOBAYASHI, K.; KURITANI, T.; NAKAMURA, E., 2003	3004	GEOROC	139.52	34.08	IGNEOUS	VOLCANIC	BASALT	0.007	0	49.3	0.84	17.1		3.35	8.07	0.21	6.4	11.7	1.91	0.23	0.06		0.19
YOKOYAMA, TETSUYA; KOBAYASHI, K.; KURITANI, T.; NAKAMURA, E., 2003	3005	GEOROC	139.52	34.08	IGNEOUS	VOLCANIC	BASALT	0.004	0	49.7	0.94	16.9		3.15	8.79	0.22	6.01	11.5	2.05	0.24	0.07		0.21
YOKOYAMA, TETSUYA; KOBAYASHI, K.; KURITANI, T.; NAKAMURA, E., 2003	3006	GEOROC	139.52	34.08	IGNEOUS	VOLCANIC	BASALT	0.004	0	49.5	0.93	16.8		3.27	8.7	0.22	6.22	11.4	2.03	0.24	0.07		0.21
YOKOYAMA, TETSUYA; KOBAYASHI, K.; KURITANI, T.; NAKAMURA, E., 2003	3007	GEOROC	139.52	34.08	IGNEOUS	VOLCANIC	BASALT	0.004	0	49.5	0.94	16.9		4.29	7.77	0.22	6.06	11.4	1.98	0.24	0.07		0.22
YOKOYAMA, TETSUYA; KOBAYASHI, K.; KURITANI, T.; NAKAMURA, E., 2003	3009	GEOROC	139.52	34.08	IGNEOUS	VOLCANIC	BASALT	0.007	0	50.1	0.76	18.4		3.49	6.95	0.19	5.57	12	2	0.24	0.06		0.22
YOKOYAMA, TETSUYA; KOBAYASHI, K.; KURITANI, T.; NAKAMURA, E., 2003	3010	GEOROC	139.52	34.08	IGNEOUS	VOLCANIC	BASALT	0.007	0	50.3	0.78	18		3.74	6.94	0.2	5.48	11.9	2.04	0.25	0.06		0.21
YOKOYAMA, TETSUYA; KOBAYASHI, K.; KURITANI, T.; NAKAMURA, E., 2003	3012	GEOROC	139.52	34.08	IGNEOUS	VOLCANIC	BASALT	0.007	0	49.8	0.75	18.5		3.59	6.82	0.19	5.78	11.9	1.88	0.23	0.06		0.23
YOKOYAMA, TETSUYA; KOBAYASHI, K.; KURITANI, T.; NAKAMURA, E., 2003	3013	GEOROC	139.52	34.08	IGNEOUS	VOLCANIC	BASALT	0.007	0	49.8	0.79	18.4		5.67	5.01	0.19	5.6	11.9	1.8	0.22	0.07		0.24
YOKOYAMA, TETSUYA; KOBAYASHI, K.; KURITANI, T.; NAKAMURA, E., 2003	3014	GEOROC	139.52	34.08	IGNEOUS	VOLCANIC	BASALT	0.007	0	49.7	0.76	18.7		3.55	6.68	0.19	5.42	12	1.97	0.25	0.06		0.22
YOKOYAMA, TETSUYA; KOBAYASHI, K.; KURITANI, T.; NAKAMURA, E., 2003	3015	GEOROC	139.52	34.08	IGNEOUS	VOLCANIC	BASALT	0.007	0	49.7	0.75	18.7		2.81	7.43	0.19	5.64	12	1.94	0.24	0.06		0.21
YOKOYAMA, TETSUYA; KOBAYASHI, K.; KURITANI, T.; NAKAMURA, E., 2003	3016	GEOROC	139.52	34.08	IGNEOUS	VOLCANIC	BASALT	0.004	0	49.5	0.94	16.8		3.54	8.46	0.22	6.14	11.4	2.03	0.24	0.07		0.21
YOKOYAMA, TETSUYA; KURITANI, T.; KOBAYASHI, K.; NAKAMURA, E., 2006	1801	GEOROC	139.52	34.08	IGNEOUS	VOLCANIC	BASALT	0.0049	0	51.46	1.16	17.18	12.8			0.21	4.23	10.62	2.4	0.43	0.12		0.435
YOKOYAMA, TETSUYA; KURITANI, T.; KOBAYASHI, K.; NAKAMURA, E., 2006	1802	GEOROC	139.52	34.08	IGNEOUS	VOLCANIC	BASALT	0.0049	0	51.36	1.13	17.48	12.54			0.2	4.16	10.7	2.38	0.42	0.12		0.406
YOKOYAMA, TETSUYA; KURITANI, T.; KOBAYASHI, K.; NAKAMURA, E., 2006	1803	GEOROC	139.52	34.08	IGNEOUS	VOLCANIC	BASALT	0.0049	0	51.37	1.16	17.19	12.8			0.2	4.19	10.62	2.39	0.42	0.12		0.412
YOSHIDA, T.; AOKI, K.-I.; LEE, MOON WON; ISHIKAWA, K.-I.; KANEKO, N., 1982	IW-35	GEOROC	140.98	39.88	IGNEOUS	VOLCANIC	BASALT	1.305	1	51.09	0.78	18.23		2.22	7.55	0.16	6.91	10.68	1.96	0.15	0.09		1
YOSHIDA, T.; AOKI, K.-I.; LEE, MOON WON; ISHIKAWA, K.-I.; KANEKO, N., 1982	IW-40	GEOROC	140.98	39.88	IGNEOUS	VOLCANIC	BASALT	1.305	1	50.19	0.8	19.33		2.64	7.09	0.19	6.17	10.57	2.14	0.19	0.07		2
YOSHIDA, T.; AOKI, K.-I.; LEE, MOON WON; ISHIKAWA, K.-I.; KANEKO, N., 1982	RI-1,CHO	GEOROC	141.27	45.1	IGNEOUS	VOLCANIC	BASALT	1.305	1	51.27	1.34	18.42		3.36	4.76	0.14	5.52	9.4	4.14	0.6	0.34		7
YOSHIDA, T.; OHGUCHI, T.; ABE, T., 1995	K-1	GEOROC	138.8	40.3	IGNEOUS	VOLCANIC	NOT-GIVEN	3.32	0	51.29	0.9	17.75		2.56	5.49	0.18	4.73	9.35	3.18	1.89	0.25		5.6
ZHURAVLEV, D. Z.; TSVETKOV, A. A.; ZHURAVLEV, A. Z.; GLADKOV, N. G.; CHERNYSHEV, L. V., 1987	V-11-575	GEOROC	155.55	50.86	IGNEOUS	VOLCANIC	NOT-GIVEN	1.305	1	49.75	1.03	17.55		5.16	6.33	0.19	4.71	10.15	3.1	1.72	0.21
ZHAO, JUN-HONG; ASIMOW, P. D., 2014	LSZ-2	GEOROC	115.927	29.5015	IGNEOUS	VOLCANIC	BONINITE	1.305	1	50.41	1.03	14.35		10.36		0.14	7.57	7.36	3.97	0.25	0.19	2.72	10.8
ZHAO, JUN-HONG; ASIMOW, P. D., 2014	LSZ-3	GEOROC	115.927	29.5015	IGNEOUS	VOLCANIC	BONINITE	1.305	1	47.92	1.01	14.44		11.4		0.14	8.21	7.63	3.31	1.1	0.19	3.63	11.9
HO, KUNG-SUAN; CHEN, JU-CHIN; LO, CHING-HUA; ZHAO, HAI-LING, 2003	Z-23A	GEOROC	120.82	29.6	IGNEOUS	VOLCANIC	THOLEIITE	3.95	1.5	51.99	2.18	14.12				0.16	6.99	8.78	3.4	1.24	0.39	0.01	15.5
HO, KUNG-SUAN; CHEN, JU-CHIN; LO, CHING-HUA; ZHAO, HAI-LING, 2003	Z-24	GEOROC	120.82	29.6	IGNEOUS	VOLCANIC	THOLEIITE	3.95	1.5	51.23	2.1	13.89				0.16	7.15	8.94	3.39	1.15	0.38	0.15	15.2
HO, KUNG-SUAN; CHEN, JU-CHIN; LO, CHING-HUA; ZHAO, HAI-LING, 2003	Z-26A	GEOROC	120.82	29.6	IGNEOUS	VOLCANIC	BASALT	3.95	1.5	50.33	2.31	13.53				0.156	7.44	8.66	3.78	1.5	0.56	0.31	22
HO, KUNG-SUAN; CHEN, JU-CHIN; LO, CHING-HUA; ZHAO, HAI-LING, 2003	Z-28B	GEOROC	120.82	29.6	IGNEOUS	VOLCANIC	BASALT	3.95	1.5	49.27	2.86	14.5				0.154	6.35	8.3	4.13	2.34	0.79	0.42	35
HO, KUNG-SUAN; CHEN, JU-CHIN; LO, CHING-HUA; ZHAO, HAI-LING, 2003	Z-1A	GEOROC	120.23	29.72	IGNEOUS	VOLCANIC	BASANITE	3.95	1.5	46.86	2.34	13.68				0.17	8.83	9.9	3.37	1.78	0.7	0.72	25.7
HO, KUNG-SUAN; CHEN, JU-CHIN; LO, CHING-HUA; ZHAO, HAI-LING, 2003	Z-1C	GEOROC	120.23	29.72	IGNEOUS	VOLCANIC	BASALT	3.95	1.5	46.62	2.29	13.17				0.177	8.85	9.48	3.29	1.58	0.59	1.35	25.1
DOSTAL, J.; DUPUY, C.; ZHAI, MINGZHE; ZHI, XIACHEN, 1988	9	GEOROC	119.05	31.93	IGNEOUS	VOLCANIC	BASALT	3.95	1.5	48.48	2.14	14.42		10.45		0.14	8.78	8.29	3.6	1.06	0.48	2	21.9
DOSTAL, J.; DUPUY, C.; ZHAI, MINGZHE; ZHI, XIACHEN, 1988	8	GEOROC	118.87	31.98	IGNEOUS	VOLCANIC	BASALT	3.95	1.5	45.72	2.42	13.96		11.14		0.15	8.16	8.86	3.93	1.86	0.92	3.2	41.6
DOSTAL, J.; DUPUY, C.; ZHAI, MINGZHE; ZHI, XIACHEN, 1988	23	GEOROC	119.12	32.28	IGNEOUS	VOLCANIC	BASALT	3.95	1.5	46.18	2.79	13.85		10.71		0.14	8.17	8.37	3.84	2.61	0.9	2	41.5
DOSTAL, J.; DUPUY, C.; ZHAI, MINGZHE; ZHI, XIACHEN, 1988	5	GEOROC	118.98	32.32	IGNEOUS	VOLCANIC	BASALT	3.95	1.5	46.86	2.2	13.34		11.02		0.14	10.37	7.59	3.62	1.52	0.51	1.8	24.9
DOSTAL, J.; DUPUY, C.; ZHAI, MINGZHE; ZHI, XIACHEN, 1988	21	GEOROC	119.1	32.37	IGNEOUS	VOLCANIC	BASALT	3.95	1.5	47.88	1.87	13.33		10.63		0.14	11.26	7.68	3.01	1.77	0.47	1.1	19.9
DOSTAL, J.; DUPUY, C.; ZHAI, MINGZHE; ZHI, XIACHEN, 1988	25	GEOROC	118.939	32.4053	IGNEOUS	VOLCANIC	BASALT	3.95	1.5	47.4	1.82	14.28		10.62		0.15	8.6		4.47	2.26	0.65	0.5	35.4
DOSTAL, J.; DUPUY, C.; ZHAI, MINGZHE; ZHI, XIACHEN, 1988	20	GEOROC	119.1	32.42	IGNEOUS	VOLCANIC	BASALT	3.95	1.5	47.89	2.24	13.4		9.94		0.14	9.43	8.52	3.24	2.23	0.64	1.1	32.8
DOSTAL, J.; DUPUY, C.; ZHAI, MINGZHE; ZHI, XIACHEN, 1988	26	GEOROC	118.97	32.43	IGNEOUS	VOLCANIC	BASALT	3.95	1.5	48.1	2.28	14.32		10.2		0.13	8.24	7.82	3.37	2.51	0.6	2	30.9
DOSTAL, J.; DUPUY, C.; ZHAI, MINGZHE; ZHI, XIACHEN, 1988	18	GEOROC	119.13	32.43	IGNEOUS	VOLCANIC	BASALT	3.95	1.5	49.73	2.08	14.03		9.82		0.14	8.14	7.88	3.73	2.03	0.62	0.9	32.9
DOSTAL, J.; DUPUY, C.; ZHAI, MINGZHE; ZHI, XIACHEN, 1988	1	GEOROC	118.78	32.45	IGNEOUS	VOLCANIC	BASALT	3.95	1.5	50.24	1.87	15.22		10.52		0.14	5.73	7.58	4.01	2.09	0.48	1.8	25.2
DOSTAL, J.; DUPUY, C.; ZHAI, MINGZHE; ZHI, XIACHEN, 1988	27	GEOROC	118.8	32.48	IGNEOUS	VOLCANIC	BASALT	3.95	1.5	45.63	1.81	13.82		10.62		0.16	8.79	7.03	4.95	3.13	0.9	2.7	53.6
DOSTAL, J.; DUPUY, C.; ZHAI, MINGZHE; ZHI, XIACHEN, 1988	7	GEOROC	118.78	32.5	IGNEOUS	VOLCANIC	BASALT	3.95	1.5	48.97	1.76	14.97		10.17		0.16	7.08	7.05	5.57	2.76	0.72	1.7	44.7
NAKADA, S.; KAMATA, H., 1991	2	GEOROC	129	32.5	IGNEOUS	VOLCANIC	BASALT	4.1	0	50.14	2.12	16.27		10.74		0.17	6.29	8.95	3.29	1.35	0.68
NAKADA, S.; KAMATA, H., 1991	3	GEOROC	129	32.5	IGNEOUS	VOLCANIC	BASALT	3	0	48.54	1.95	16.52		10.64		0.17	7.09	9.08	4.49	1.11	0.41
NAKADA, S.; KAMATA, H., 1991	4	GEOROC	129	32.5	IGNEOUS	VOLCANIC	BASALT	1	0	48.2	1.72	15.36		11.82		0.2	9.31	9.12	2.66	1.1	0.51
NAKADA, S.; KAMATA, H., 1991	5	GEOROC	129	32.5	IGNEOUS	VOLCANIC	BASALT	1	0	46.97	2.71	15.8		11.38		0.19	7.63	8.84	4.71	1.11	0.66
NAKADA, S.; KAMATA, H., 1991	6	GEOROC	129	32.5	IGNEOUS	VOLCANIC	BASALT	0.1	0	48.99	1.76	16.83		11.86		0.19	6.79	9.64	3.08	0.63	0.23
NAKADA, S.; KAMATA, H., 1991	7	GEOROC	129	32.5	IGNEOUS	VOLCANIC	BASALT	0.1	0	47.73	1.88	17.22		11.69		0.2	7.83	8.92	3.03	1.15	0.35
DOSTAL, J.; DUPUY, C.; ZHAI, MINGZHE; ZHI, XIACHEN, 1988	16	GEOROC	118.43	32.6	IGNEOUS	VOLCANIC	BASALT	3.95	1.5	48.24	2.41	13.08		11.92		0.13	6.9	9.19	2.85	1.86	0.57	3	24.5
DOSTAL, J.; DUPUY, C.; ZHAI, MINGZHE; ZHI, XIACHEN, 1988	11	GEOROC	118.27	32.63	IGNEOUS	VOLCANIC	BASALT	3.95	1.5	49.22		15.42		10.8		0.15	6.72	7.77	3.88	1.77	0.47	1.4	19.7
DOSTAL, J.; DUPUY, C.; ZHAI, MINGZHE; ZHI, XIACHEN, 1988	15	GEOROC	118.38	32.67	IGNEOUS	VOLCANIC	BASALT	3.95	1.5	48	2.46	13.31		11.77		0.17	7.6	9.02	2.75	2	0.64	2.4	26.6
DOSTAL, J.; DUPUY, C.; ZHAI, MINGZHE; ZHI, XIACHEN, 1988	10	GEOROC	118.22	32.72	IGNEOUS	VOLCANIC	BASALT	3.95	1.5	49.67	1.62	14.68		11.72		0.16	6.65	8.69	3.61	1.57	0.43	0.6	20.6
DOSTAL, J.; DUPUY, C.; ZHAI, MINGZHE; ZHI, XIACHEN, 1988	14	GEOROC	118.38	32.75	IGNEOUS	VOLCANIC	BASALT	3.95	1.5	48.19	2.08	14.89		12.99		0.15	6.1	7.71	3.1	1.98		1.2	20.7
DOSTAL, J.; DUPUY, C.; ZHAI, MINGZHE; ZHI, XIACHEN, 1988	12	GEOROC	118.25	32.77	IGNEOUS	VOLCANIC	BASALT	3.95	1.5	50.2	2.03	15.13		10.74		0.14	5.44	9.09	4.19	1.94	0.46	0.3	20.9
DOSTAL, J.; DUPUY, C.; ZHAI, MINGZHE; ZHI, XIACHEN, 1988	13	GEOROC	118.3	32.86	IGNEOUS	VOLCANIC	BASALT	3.95	1.5	48.77	2.01	13.04		10.88		0.14	8.43	9.35	3.21	1.7	0.47	1.1	20.8
ZOU, HAIBO; ZINDLER, A.; XU, XISHENG; QI, QU, 2000	NS-1	GEOROC	118.22	32.95	IGNEOUS	VOLCANIC	BASALT	0.635	0	45.2	2.23	14.66		13.18		0.2	8.73	8.05	5.96	0.73	1.26		55.3
POUCLET, A.; LEE, J.-S.; VIDAL, P.; COUSENS, B. L.; BELLON, H., 1995	K-61A	GEOROC	126	33	IGNEOUS	VOLCANIC	BASALT	3.1	0.5	47.42	1.73	15.2	1.37		9.12	0.18	9.83	8.47	3.36	1.64	0.34		21.9
POUCLET, A.; LEE, J.-S.; VIDAL, P.; COUSENS, B. L.; BELLON, H., 1995	K-61B	GEOROC	126	33	IGNEOUS	VOLCANIC	BASALT	3.1	0.5	48.13	1.68	15.87	1.33		8.88	0.18	9.36	8.75	3.29	1.55	0.31		17.8
POUCLET, A.; LEE, J.-S.; VIDAL, P.; COUSENS, B. L.; BELLON, H., 1995	K-62A	GEOROC	126	33	IGNEOUS	VOLCANIC	BASALT	3.1	0.5	47.68	2.12	13.39	1.45		9.66	0.17	9.98	9.22	3.06	1.37	0.43		25.5
POUCLET, A.; LEE, J.-S.; VIDAL, P.; COUSENS, B. L.; BELLON, H., 1995	K-62B	GEOROC	126	33	IGNEOUS	VOLCANIC	BASALT	3.1	0.5	51.88	2.05	13.92	1.49		9.92	0.15	6.12	8.16	3.25	1.02	0.36		18.7
FEDOROV, P. I.; FILATOVA, N. I., 2002	2017-09-26	GEOROC	126	33	IGNEOUS	VOLCANIC	BASALT	2.65	2.5	48.11	2.45	15.24		12.25		0.14	7.45	8.69	3.16	1.08	0.53	0.5	29.15
FEDOROV, P. I.; FILATOVA, N. I., 2002	J4	GEOROC	126	33	IGNEOUS	VOLCANIC	BASALT	2.65	2.5	49.28	2.44	15.7		11.95		0.15	6.24	7.68	3.59	1.8	0.49	0.68	40
FEDOROV, P. I.; FILATOVA, N. I., 2002	J-5	GEOROC	126	33	IGNEOUS	VOLCANIC	BASALT	2.65	2.5	50	2.28	14.41		13.06		0.15	6.6	8.74	4.4	0.87	0.41		24.1
FEDOROV, P. I.; FILATOVA, N. I., 2002	K73	GEOROC	126	33	IGNEOUS	VOLCANIC	BASALT	2.65	2.5	50.62	2.38	15.75		11.99		0.15	6.16	8.09	3.24	1.48	0.45
FEDOROV, P. I.; FILATOVA, N. I., 2002	K74	GEOROC	126	33	IGNEOUS	VOLCANIC	BASALT	2.65	2.5	50.89	2.2	14.94		11.9		0.15	7.41	8.9	2.9	0.8	0.31
FEDOROV, P. I.; FILATOVA, N. I., 2002	K75	GEOROC	126	33	IGNEOUS	VOLCANIC	BASALT	2.65	2.5	51.78	2.06	14.98		11.37		0.15	7.06	7.82	3.25	1.39	0.39
FEDOROV, P. I.; FILATOVA, N. I., 2002	K76	GEOROC	126	33	IGNEOUS	VOLCANIC	BASALT	2.65	2.5	51.65	1.99	14.27		11.93		0.15	7.89	8.69	2.74	0.64	0.23
FEDOROV, P. I.; FILATOVA, N. I., 2002	K77	GEOROC	126	33	IGNEOUS	VOLCANIC	BASALT	2.65	2.5	49.72	2.59	16.86		12.46		0.16	5.06	7.78	3.32	1.48	0.54
FEDOROV, P. I.; FILATOVA, N. I., 2002	K79	GEOROC	126	33	IGNEOUS	VOLCANIC	BASALT	2.65	2.5	48.73	2.97	16.62		12.87		0.16	5.44	8.6	3.33	1.27	0.49
FEDOROV, P. I.; FILATOVA, N. I., 2002	K79-1	GEOROC	126	33	IGNEOUS	VOLCANIC	BASALT	2.65	2.5	47.8	3.07	16.6		13.41		0.16	5.35	8.12	3.21	1.28	0.5	0.46
BRENNA, M.; CRONIN, S. J.; SMITH, I. E. M.; MAAS, R.; SOHN, Y. K., 2012	EP35	GEOROC	126	33	IGNEOUS	VOLCANIC	BASALT	2.2	0.5	45.7539	2.98224	17.1675		12.3312		0.1962	4.29678	9.5157	2.97243	1.962	0.66708	0.730833	54.44
BRENNA, M.; CRONIN, S. J.; SMITH, I. E. M.; MAAS, R.; SOHN, Y. K., 2012	EP35	GEOROC	126	33	IGNEOUS	VOLCANIC	BASALT	2.2	0.5	45.7581	2.98188	17.136		12.3199		0.196176	4.29626	9.52435	2.98188	1.97157	0.666999	0.712254	54.73
BRENNA, M.; CRONIN, S. J.; SMITH, I. E. M.; MAAS, R.; SOHN, Y. K., 2012	EP36A	GEOROC	126	33	IGNEOUS	VOLCANIC	BASALT	2.2	0.5	46.7206	2.36153	16.8236		11.8832		0.160584	4.13741	7.72694	2.37098	1.24689	0.802921	2.16744	55.28
BRENNA, M.; CRONIN, S. J.; SMITH, I. E. M.; MAAS, R.; SOHN, Y. K., 2012	S010	GEOROC	126	33	IGNEOUS	VOLCANIC	BASALT	2.2	0.5	46.364	2.41703	15.6373		11.7231		0.205497	5.39184	8.72871	3.47387	2.45617	1.15763	1.51497	73.63
BRENNA, M.; CRONIN, S. J.; SMITH, I. E. M.; MAAS, R.; SOHN, Y. K., 2012	YM03	GEOROC	126	33	IGNEOUS	VOLCANIC	BASALT	2.2	0.5	49.4808	2.3042	17.073		10.9847		0.218502	3.05903	8.22362	3.90324	2.76107	1.07265	0.023918	58.9
BRENNA, M.; CRONIN, S. J.; SMITH, I. E. M.; MAAS, R.; SOHN, Y. K., 2012	YM04	GEOROC	126	33	IGNEOUS	VOLCANIC	BASALT	2.2	0.5	47.2368	2.33999	16.778		11.0688		0.213609	3.29152	8.50553	3.69932	2.59244	1.1263	1.30132	58.85
BRENNA, M.; CRONIN, S. J.; SMITH, I. E. M.; MAAS, R.; SOHN, Y. K., 2012	YM05	GEOROC	126	33	IGNEOUS	VOLCANIC	BASALT	2.2	0.5	48.516	2.32153	16.9885		11.0273		0.216414	3.14783	8.086	3.87577	2.86256	1.06239	0.572622	60.35
BRENNA, M.; CRONIN, S. J.; SMITH, I. E. M.; MAAS, R.; SOHN, Y. K., 2012	YM06	GEOROC	126	33	IGNEOUS	VOLCANIC	BASALT	2.2	0.5	47.5593	2.35269	16.8577		11.1121		0.204159	3.09155	8.19552	3.62625	2.89711	1.04024	1.02022	58.77
BRENNA, M.; CRONIN, S. J.; SMITH, I. E. M.; MAAS, R.; SOHN, Y. K., 2012	YM07	GEOROC	126	33	IGNEOUS	VOLCANIC	BASALT	2.2	0.5	46.2527	2.33686	16.3675		10.9623		0.208988	3.2963	7.59955	3.55279	3.18231	0.959443	2.15398	57.34
BRENNA, M.; CRONIN, S. J.; SMITH, I. E. M.; MAAS, R.; SOHN, Y. K., 2012	YM08	GEOROC	126	33	IGNEOUS	VOLCANIC	BASALT	2.2	0.5	47.8809	2.4318	17.0814		11.4137		0.215724	3.18683	8.33478	3.76536	2.47102	1.01979	0.765817	58.39
BRENNA, M.; CRONIN, S. J.; SMITH, I. E. M.; MAAS, R.; SOHN, Y. K., 2012	YM09	GEOROC	126	33	IGNEOUS	VOLCANIC	BASALT	2.2	0.5	45.4425	2.32366	16.706		10.9718		0.206131	2.99827	8.66687	2.86709	2.22059	1.01192	3.21104	56.91
BRENNA, M.; CRONIN, S. J.; SMITH, I. E. M.; MAAS, R.; SOHN, Y. K., 2012	YM10	GEOROC	126	33	IGNEOUS	VOLCANIC	BASALT	2.2	0.5	46.5324	2.46029	17.3673		11.6428		0.222782	3.38048	8.62071	3.33205	1.97598	1.06548	1.64428	60.29
BRENNA, M.; CRONIN, S. J.; SMITH, I. E. M.; MAAS, R.; SOHN, Y. K., 2012	YM12	GEOROC	126	33	IGNEOUS	VOLCANIC	BASALT	2.2	0.5	49.0166	2.30319	16.9196		11.0238		0.216539	3.12013	8.04147	3.76975	2.73627	1.03348	0.224173	59.42
BRENNA, M.; NEMETH, K.; CRONIN, S. J.; SOHN, Y. K.; SMITH, I. E. M.; WIJBRANS, J. R., 2015	CG02	GEOROC	126	33	IGNEOUS	VOLCANIC	BASALT	1.305	1	48.44	2.7	13.94				0.17	8.99	8.78	3.18	1.82	0.66	0.13	54
BRENNA, M.; NEMETH, K.; CRONIN, S. J.; SOHN, Y. K.; SMITH, I. E. M.; WIJBRANS, J. R., 2015	CG03	GEOROC	126	33	IGNEOUS	VOLCANIC	BASALT	1.305	1	48.41	2.74	14.28				0.17	9.15	8.83	2.77	1.46	0.62	0.94	51.4
BRENNA, M.; NEMETH, K.; CRONIN, S. J.; SOHN, Y. K.; SMITH, I. E. M.; WIJBRANS, J. R., 2015	CG04	GEOROC	126	33	IGNEOUS	VOLCANIC	BASALT	1.305	1	48.55	2.49	13.5				0.16	9.65	9.2	3.17	1.58	0.63	0.23	43
BRENNA, M.; NEMETH, K.; CRONIN, S. J.; SOHN, Y. K.; SMITH, I. E. M.; WIJBRANS, J. R., 2015	CG05	GEOROC	126	33	IGNEOUS	VOLCANIC	BASALT	1.305	1	47.47	2.47	13.14				0.16	9.96	10.86	3.03	1.54	0.55	2.04	43.8
BRENNA, M.; NEMETH, K.; CRONIN, S. J.; SOHN, Y. K.; SMITH, I. E. M.; WIJBRANS, J. R., 2015	CG06	GEOROC	126	33	IGNEOUS	VOLCANIC	BASALT	1.305	1	48.67	2.52	13.41				0.17	9.67	9.25	3.11	1.62	0.54	0.18	43.8
BRENNA, M.; NEMETH, K.; CRONIN, S. J.; SOHN, Y. K.; SMITH, I. E. M.; WIJBRANS, J. R., 2015	CG07	GEOROC	126	33	IGNEOUS	VOLCANIC	BASALT	1.305	1	47.94	2.55	13.75				0.17	10.44	9.34	2.79	1.08	0.49	0.86	43.1
BRENNA, M.; NEMETH, K.; CRONIN, S. J.; SOHN, Y. K.; SMITH, I. E. M.; WIJBRANS, J. R., 2015	CG09	GEOROC	126	33	IGNEOUS	VOLCANIC	BASALT	1.305	1	48.47	2.61	13.15				0.17	10.34	8.98	2.94	1.33	0.56	1.69	33.7
BRENNA, M.; NEMETH, K.; CRONIN, S. J.; SOHN, Y. K.; SMITH, I. E. M.; WIJBRANS, J. R., 2015	CG11	GEOROC	126	33	IGNEOUS	VOLCANIC	BASALT	1.305	1	50.26	2.38	13.43				0.16	9.4	8.89	2.92	1	0.37		23.8
BRENNA, M.; NEMETH, K.; CRONIN, S. J.; SOHN, Y. K.; SMITH, I. E. M.; WIJBRANS, J. R., 2015	CG21	GEOROC	126	33	IGNEOUS	VOLCANIC	BASALT	1.305	1	49.6	2.23	13.8				0.16	9.77	8.99	2.97	1.01	0.36		23.6
BRENNA, M.; NEMETH, K.; CRONIN, S. J.; SOHN, Y. K.; SMITH, I. E. M.; WIJBRANS, J. R., 2015	CG22	GEOROC	126	33	IGNEOUS	VOLCANIC	BASALT	1.305	1	49.71	2.26	13.77				0.16	9.65	9.03	2.87	1.03	0.35		24.8
BRENNA, M.; NEMETH, K.; CRONIN, S. J.; SOHN, Y. K.; SMITH, I. E. M.; WIJBRANS, J. R., 2015	CG23	GEOROC	126	33	IGNEOUS	VOLCANIC	BASALT	1.305	1	48.73	2.51	13.24				0.16	9.85	9.22	3.05	1.5	0.49		37.4
BRENNA, M.; NEMETH, K.; CRONIN, S. J.; SOHN, Y. K.; SMITH, I. E. M.; WIJBRANS, J. R., 2015	CG24	GEOROC	126	33	IGNEOUS	VOLCANIC	BASALT	1.305	1	48.76	2.39	13.21				0.16	10.35	9.24	2.92	1.41	0.47		35.2
BRENNA, M.; NEMETH, K.; CRONIN, S. J.; SOHN, Y. K.; SMITH, I. E. M.; WIJBRANS, J. R., 2015	CG41B	GEOROC	126	33	IGNEOUS	VOLCANIC	BASALT	1.305	1	48.43	2.52	13.11				0.16	10.56	9.3	3.05	1.26	0.44	0.6	35.6
BRENNA, M.; NEMETH, K.; CRONIN, S. J.; SOHN, Y. K.; SMITH, I. E. M.; WIJBRANS, J. R., 2015	CG44	GEOROC	126	33	IGNEOUS	VOLCANIC	BASALT	1.305	1	49.97	2.3	13.78				0.14	9.79	8.53	3.35	1.79	0.54	0.33	41.9
BRENNA, M.; NEMETH, K.; CRONIN, S. J.; SOHN, Y. K.; SMITH, I. E. M.; WIJBRANS, J. R., 2015	CG45	GEOROC	126	33	IGNEOUS	VOLCANIC	BASALT	1.305	1	48.8	2.55	13.03				0.16	10.36	9.15	2.9	1.3	0.54	1.51	34.9
BRENNA, M.; NEMETH, K.; CRONIN, S. J.; SOHN, Y. K.; SMITH, I. E. M.; WIJBRANS, J. R., 2015	CG47	GEOROC	126	33	IGNEOUS	VOLCANIC	BASALT	1.305	1	48.13	2.59	13.23				0.17	10.42	8.98	2.99	1.51	0.52	0.83	34.9
BRENNA, M.; NEMETH, K.; CRONIN, S. J.; SOHN, Y. K.; SMITH, I. E. M.; WIJBRANS, J. R., 2015	CG48	GEOROC	126	33	IGNEOUS	VOLCANIC	BASALT	1.305	1	48.55	2.57	13.27				0.17	10.22	8.96	3	1.42	0.52	1.01	35.1
BRENNA, M.; NEMETH, K.; CRONIN, S. J.; SOHN, Y. K.; SMITH, I. E. M.; WIJBRANS, J. R., 2015	CG49	GEOROC	126	33	IGNEOUS	VOLCANIC	BASALT	1.305	1	47.97	2.61	13.24				0.17	10.55	9.04	2.87	1.44	0.56	1.7	33.6
BRENNA, M.; NEMETH, K.; CRONIN, S. J.; SOHN, Y. K.; SMITH, I. E. M.; WIJBRANS, J. R., 2015	CG50	GEOROC	126	33	IGNEOUS	VOLCANIC	BASALT	1.305	1	48.01	2.67	13.24				0.17	10.49	9.26	2.85	1.23	0.49	0.86	34.5
BRENNA, M.; NEMETH, K.; CRONIN, S. J.; SOHN, Y. K.; SMITH, I. E. M.; WIJBRANS, J. R., 2015	CG51	GEOROC	126	33	IGNEOUS	VOLCANIC	BASALT	1.305	1	48.46	2.61	13.25				0.17	10.31	9.15	2.83	1.35	0.44		34.8
BRENNA, M.; NEMETH, K.; CRONIN, S. J.; SOHN, Y. K.; SMITH, I. E. M.; WIJBRANS, J. R., 2015	CG52	GEOROC	126	33	IGNEOUS	VOLCANIC	BASALT	1.305	1	48.34	2.63	13.2				0.17	10.19	9.18	2.99	1.39	0.46		34.3
BRENNA, M.; NEMETH, K.; CRONIN, S. J.; SOHN, Y. K.; SMITH, I. E. M.; WIJBRANS, J. R., 2015	CGD	GEOROC	126	33	IGNEOUS	VOLCANIC	BASALT	1.305	1	48.72	2.38	13.32				0.16	10.27	9.01	2.87	1.4	0.46	0.39	32.6
SOHN, Y. K.; BRENNA, M.; SMITH, I. E. M.; NEMETH, K.; WHITE, J. D. L.; MURTAGH, R. M.; JEON, Y. M.; KWON, C. W., 2012	CH04	GEOROC	126	33	IGNEOUS	VOLCANIC	BASALT	1.305	1	46.45	2.22	14.06		11.38		0.14	8.74	8.16	3.11	1.4	0.46	1.85	39
SOHN, Y. K.; BRENNA, M.; SMITH, I. E. M.; NEMETH, K.; WHITE, J. D. L.; MURTAGH, R. M.; JEON, Y. M.; KWON, C. W., 2012	CH05	GEOROC	126	33	IGNEOUS	VOLCANIC	BASALT	1.305	1	47.84	2.18	13.91		12.22		0.16	9.59	8.66	2.92	1.35	0.4		30
SOHN, Y. K.; BRENNA, M.; SMITH, I. E. M.; NEMETH, K.; WHITE, J. D. L.; MURTAGH, R. M.; JEON, Y. M.; KWON, C. W., 2012	CH06	GEOROC	126	33	IGNEOUS	VOLCANIC	BASALT	1.305	1	48.53	2.11	14.07		12.05		0.16	9.24	8.82	3	1.44	0.39		23
SOHN, Y. K.; BRENNA, M.; SMITH, I. E. M.; NEMETH, K.; WHITE, J. D. L.; MURTAGH, R. M.; JEON, Y. M.; KWON, C. W., 2012	CH07	GEOROC	126	33	IGNEOUS	VOLCANIC	BASALT	1.305	1	49.53	2.08	14.49		11.65		0.16	8.22	8.41	3.42	1.63	0.39		36
SOHN, Y. K.; BRENNA, M.; SMITH, I. E. M.; NEMETH, K.; WHITE, J. D. L.; MURTAGH, R. M.; JEON, Y. M.; KWON, C. W., 2012	CH08	GEOROC	126	33	IGNEOUS	VOLCANIC	BASALT	1.305	1	48.52	2.3	14.47		11.91		0.16	7.66	8.08	3.43	1.58	0.51	0.14	35
SOHN, Y. K.; BRENNA, M.; SMITH, I. E. M.; NEMETH, K.; WHITE, J. D. L.; MURTAGH, R. M.; JEON, Y. M.; KWON, C. W., 2012	CH09	GEOROC	126	33	IGNEOUS	VOLCANIC	BASALT	1.305	1	47.25	2.22	14.28		11.7		0.16	8.15	8.14	3.01	1.51	0.48	1.43	35
SOHN, Y. K.; BRENNA, M.; SMITH, I. E. M.; NEMETH, K.; WHITE, J. D. L.; MURTAGH, R. M.; JEON, Y. M.; KWON, C. W., 2012	CH10	GEOROC	126	33	IGNEOUS	VOLCANIC	BASALT	1.305	1	48.85	2.27	14.48		11.9		0.15	7.96	8.49	3.43	1.63	0.49		39
SOHN, Y. K.; BRENNA, M.; SMITH, I. E. M.; NEMETH, K.; WHITE, J. D. L.; MURTAGH, R. M.; JEON, Y. M.; KWON, C. W., 2012	CH11M	GEOROC	126	33	IGNEOUS	VOLCANIC	BASALT	1.305	1	48.84	2.31	14.76		11.96		0.16	7.76	8.66	3.35	1.61	0.49		39
SOHN, Y. K.; BRENNA, M.; SMITH, I. E. M.; NEMETH, K.; WHITE, J. D. L.; MURTAGH, R. M.; JEON, Y. M.; KWON, C. W., 2012	CH11V	GEOROC	126	33	IGNEOUS	VOLCANIC	BASALT	1.305	1	48.65	2.28	14.56		11.96		0.16	7.96	8.54	3.25	1.58	0.48		36
SOHN, Y. K.; BRENNA, M.; SMITH, I. E. M.; NEMETH, K.; WHITE, J. D. L.; MURTAGH, R. M.; JEON, Y. M.; KWON, C. W., 2012	CH12	GEOROC	126	33	IGNEOUS	VOLCANIC	BASALT	1.305	1	47.52	2.17	13.76		12.12		0.16	9.61	9.04	3	1.37	0.4		28
SOHN, Y. K.; BRENNA, M.; SMITH, I. E. M.; NEMETH, K.; WHITE, J. D. L.; MURTAGH, R. M.; JEON, Y. M.; KWON, C. W., 2012	CH13	GEOROC	126	33	IGNEOUS	VOLCANIC	BASALT	1.305	1	48.19	2.16	14.02		12.09		0.16	9.42	8.81	3.07	1.4	0.38		34
SOHN, Y. K.; BRENNA, M.; SMITH, I. E. M.; NEMETH, K.; WHITE, J. D. L.; MURTAGH, R. M.; JEON, Y. M.; KWON, C. W., 2012	CH19	GEOROC	126	33	IGNEOUS	VOLCANIC	BASALT	1.305	1	48.36	2.27	14.47		11.93		0.15	7.66	8.44	3.27	1.59	0.47	1.06	31
SOHN, Y. K.; BRENNA, M.; SMITH, I. E. M.; NEMETH, K.; WHITE, J. D. L.; MURTAGH, R. M.; JEON, Y. M.; KWON, C. W., 2012	CH21	GEOROC	126	33	IGNEOUS	VOLCANIC	BASALT	1.305	1	48.02	2.19	13.84		12.15		0.16	9.47	8.66	2.99	1.34	0.38	0.12	28
SOHN, Y. K.; BRENNA, M.; SMITH, I. E. M.; NEMETH, K.; WHITE, J. D. L.; MURTAGH, R. M.; JEON, Y. M.; KWON, C. W., 2012	CH22	GEOROC	126	33	IGNEOUS	VOLCANIC	BASALT	1.305	1	48.49	2.12	14.3		11.9		0.15	8.92	8.25	3.06	1.41	0.34	0.17	29
SOHN, Y. K.; BRENNA, M.; SMITH, I. E. M.; NEMETH, K.; WHITE, J. D. L.; MURTAGH, R. M.; JEON, Y. M.; KWON, C. W., 2012	CH23	GEOROC	126	33	IGNEOUS	VOLCANIC	BASALT	1.305	1	48.71	2.12	14.13		11.99		0.16	8.91	8.41	3.03	1.45	0.38	0.23	29
SOHN, Y. K.; BRENNA, M.; SMITH, I. E. M.; NEMETH, K.; WHITE, J. D. L.; MURTAGH, R. M.; JEON, Y. M.; KWON, C. W., 2012	CH24	GEOROC	126	33	IGNEOUS	VOLCANIC	BASALT	1.305	1	49.05	2.11	14.22		11.78		0.16	8.48	8.61	3.37	1.57	0.38		30
SOHN, Y. K.; BRENNA, M.; SMITH, I. E. M.; NEMETH, K.; WHITE, J. D. L.; MURTAGH, R. M.; JEON, Y. M.; KWON, C. W., 2012	CH25	GEOROC	126	33	IGNEOUS	VOLCANIC	BASALT	1.305	1	50.1	2.22	14.98		11.67		0.15	7.03	7.75	3.58	1.79	0.46		36
SOHN, Y. K.; BRENNA, M.; SMITH, I. E. M.; NEMETH, K.; WHITE, J. D. L.; MURTAGH, R. M.; JEON, Y. M.; KWON, C. W., 2012	CH26	GEOROC	126	33	IGNEOUS	VOLCANIC	BASALT	1.305	1	49.34	2.34	14.7		12.13		0.15	7.53	8.05	3.37	1.63	0.46		38
SOHN, Y. K.; BRENNA, M.; SMITH, I. E. M.; NEMETH, K.; WHITE, J. D. L.; MURTAGH, R. M.; JEON, Y. M.; KWON, C. W., 2012	CH27	GEOROC	126	33	IGNEOUS	VOLCANIC	BASALT	1.305	1	49.01	2.31	14.55		12.12		0.15	7.63	8.29	3.32	1.56	0.46		38
SOHN, Y. K.; BRENNA, M.; SMITH, I. E. M.; NEMETH, K.; WHITE, J. D. L.; MURTAGH, R. M.; JEON, Y. M.; KWON, C. W., 2012	CH30	GEOROC	126	33	IGNEOUS	VOLCANIC	BASALT	1.305	1	49.01	2.09	14.18		11.81		0.16	8.84	8.54	3.24	1.55	0.38		32
SOHN, Y. K.; BRENNA, M.; SMITH, I. E. M.; NEMETH, K.; WHITE, J. D. L.; MURTAGH, R. M.; JEON, Y. M.; KWON, C. W., 2012	CH31	GEOROC	126	33	IGNEOUS	VOLCANIC	BASALT	1.305	1	49.31	2.06	14.55		11.54		0.16	8.17	7.9	3.33	1.65	0.41	0.53	34
SOHN, Y. K.; BRENNA, M.; SMITH, I. E. M.; NEMETH, K.; WHITE, J. D. L.; MURTAGH, R. M.; JEON, Y. M.; KWON, C. W., 2012	CH32	GEOROC	126	33	IGNEOUS	VOLCANIC	BASALT	1.305	1	49.05	2.33	14.58		12.13		0.15	7.81	8.36	3.4	1.55	0.46		34
SOHN, Y. K.; BRENNA, M.; SMITH, I. E. M.; NEMETH, K.; WHITE, J. D. L.; MURTAGH, R. M.; JEON, Y. M.; KWON, C. W., 2012	CH34	GEOROC	126	33	IGNEOUS	VOLCANIC	BASALT	1.305	1	49.13	2.32	14.41		12.26		0.16	8.02	8.49	3.2	1.5	0.46		32
SOHN, Y. K.; BRENNA, M.; SMITH, I. E. M.; NEMETH, K.; WHITE, J. D. L.; MURTAGH, R. M.; JEON, Y. M.; KWON, C. W., 2012	CH35	GEOROC	126	33	IGNEOUS	VOLCANIC	BASALT	1.305	1	49.25	2.33	14.47		12.21		0.16	7.86	8.62	3.32	1.53	0.46		37
SOHN, Y. K.; BRENNA, M.; SMITH, I. E. M.; NEMETH, K.; WHITE, J. D. L.; MURTAGH, R. M.; JEON, Y. M.; KWON, C. W., 2012	CH40	GEOROC	126	33	IGNEOUS	VOLCANIC	BASALT	1.305	1	48.72	2.35	15.04		12.34		0.16	7.46	6.8	2.7	1.24	0.33	1.92	35
SOHN, Y. K.; BRENNA, M.; SMITH, I. E. M.; NEMETH, K.; WHITE, J. D. L.; MURTAGH, R. M.; JEON, Y. M.; KWON, C. W., 2012	CH41	GEOROC	126	33	IGNEOUS	VOLCANIC	BASALT	1.305	1	48.75	2.34	14.86		12.29		0.15	7.61	7.24	3.08	1.37	0.34	0.72	31
SOHN, Y. K.; BRENNA, M.; SMITH, I. E. M.; NEMETH, K.; WHITE, J. D. L.; MURTAGH, R. M.; JEON, Y. M.; KWON, C. W., 2012	CH42	GEOROC	126	33	IGNEOUS	VOLCANIC	BASALT	1.305	1	49.85	2.16	14.71		11.52		0.14	7.26	6.87	3.31	1.72	0.37	0.83	30
SOHN, Y. K.; BRENNA, M.; SMITH, I. E. M.; NEMETH, K.; WHITE, J. D. L.; MURTAGH, R. M.; JEON, Y. M.; KWON, C. W., 2012	CH43	GEOROC	126	33	IGNEOUS	VOLCANIC	BASALT	1.305	1	49.71	2.15	14.76		11.52		0.15	7.24	7.14	3.42	1.8	0.44	0.94	39
BRENNA, M.; NEMETH, K.; CRONIN, S. J.; SOHN, Y. K.; SMITH, I. E. M.; WIJBRANS, J. R., 2015	D	GEOROC	126	33	IGNEOUS	VOLCANIC	BASALT	1.305	1	49.93	2.54	13.61				0.16	8.7	8.96	2.93	1.07	0.39	0.07	23.9
BRENNA, M.; CRONIN, S. J.; SMITH, I. E. M.; MAAS, R.; SOHN, Y. K., 2012	DA-10A	GEOROC	126	33	IGNEOUS	VOLCANIC	BASALT	1.305	1	48.0767	2.77385	14.6804		12.6175		0.156217	7.8509	8.82224	3.0242	1.39193	0.521724		31.12
BRENNA, M.; CRONIN, S. J.; SMITH, I. E. M.; MAAS, R.; SOHN, Y. K., 2012	DA-10B	GEOROC	126	33	IGNEOUS	VOLCANIC	BASALT	1.305	1	48.5158	2.44224	14.4242		12.2012		0.158496	8.41326	8.51294	2.86091	1.36566	0.559222	0.012482	32.3
BRENNA, M.; CRONIN, S. J.; SMITH, I. E. M.; MAAS, R.; SOHN, Y. K., 2012	DA-10C	GEOROC	126	33	IGNEOUS	VOLCANIC	BASALT	1.305	1	48.9584	2.40796	14.5876		12.0997		0.159864	8.16307	8.46282	2.91752	1.4188	0.525554		35.75
BRENNA, M.; CRONIN, S. J.; SMITH, I. E. M.; MAAS, R.; SOHN, Y. K., 2012	DA-10D	GEOROC	126	33	IGNEOUS	VOLCANIC	BASALT	1.305	1	47.9987	2.347	14.3217		12.1844		0.161793	8.85869	8.70888	3.06608	1.46813	0.529324		35.9
BRENNA, M.; CRONIN, S. J.; SMITH, I. E. M.; MAAS, R.; SOHN, Y. K., 2012	DA-10E	GEOROC	126	33	IGNEOUS	VOLCANIC	BASALT	1.305	1	48.2127	2.42466	14.5279		12.2436		0.162312	8.48633	8.74683	3.14605	1.45279	0.550058		34.4
BRENNA, M.; CRONIN, S. J.; SMITH, I. E. M.; MAAS, R.; SOHN, Y. K., 2012	DA-11	GEOROC	126	33	IGNEOUS	VOLCANIC	BASALT	1.305	1	46.4865	2.48701	14.175		12.2876		0.166128	8.51285	9.15181	2.47718	1.67111	0.527875	1.12263	39.94
BRENNA, M.; CRONIN, S. J.; SMITH, I. E. M.; MAAS, R.; SOHN, Y. K., 2012	DA-2	GEOROC	126	33	IGNEOUS	VOLCANIC	BASALT	1.305	1	46.1128	2.69114	14.8111		12.6209		0.168933	7.76896	9.04578	2.55364	1.55183	0.574569	1.18724	40.07
BRENNA, M.; CRONIN, S. J.; SMITH, I. E. M.; MAAS, R.; SOHN, Y. K., 2012	DA-21	GEOROC	126	33	IGNEOUS	VOLCANIC	BASALT	1.305	1	48.2139	2.42472	14.6085		12.294		0.162316	8.55667	8.65687	3.13611	1.37267	0.542056		34.45
BRENNA, M.; CRONIN, S. J.; SMITH, I. E. M.; MAAS, R.; SOHN, Y. K., 2012	DA-22	GEOROC	126	33	IGNEOUS	VOLCANIC	BASALT	1.305	1	48.3485	2.43749	14.6751		12.2576		0.160493	8.42588	8.76692	3.09952	1.38425	0.544673		33.83
BRENNA, M.; CRONIN, S. J.; SMITH, I. E. M.; MAAS, R.; SOHN, Y. K., 2012	DA-23	GEOROC	126	33	IGNEOUS	VOLCANIC	BASALT	1.305	1	47.4542	2.43176	15.067		12.5062		0.164764	8.55584	8.47644	2.90819	0.972706	0.483375	0.327772	33.07
BRENNA, M.; CRONIN, S. J.; SMITH, I. E. M.; MAAS, R.; SOHN, Y. K., 2012	DA-24	GEOROC	126	33	IGNEOUS	VOLCANIC	BASALT	1.305	1	47.4351	2.45577	14.7843		12.4876		0.165044	8.81889	8.64987	2.83358	1.03401	0.526946	0.220997	33.63
BRENNA, M.; CRONIN, S. J.; SMITH, I. E. M.; MAAS, R.; SOHN, Y. K., 2012	DA-25	GEOROC	126	33	IGNEOUS	VOLCANIC	BASALT	1.305	1	47.6818	2.42534	14.6117		12.3553		0.162021	8.72724	8.59802	2.84281	1.25243	0.513893	0.198734	32.5
BRENNA, M.; CRONIN, S. J.; SMITH, I. E. M.; MAAS, R.; SOHN, Y. K., 2012	DA-26	GEOROC	126	33	IGNEOUS	VOLCANIC	BASALT	1.305	1	48.0321	2.43352	14.7607		12.1078		0.160572	8.12836	8.79658	3.08179	1.40626	0.590428	0.047573	34.9
BRENNA, M.; CRONIN, S. J.; SMITH, I. E. M.; MAAS, R.; SOHN, Y. K., 2012	DA-3	GEOROC	126	33	IGNEOUS	VOLCANIC	BASALT	1.305	1	45.0969	2.9104	15.22		12.6149		0.144089	7.89147	8.22545	2.08022	0.58208	0.404593	2.53303	23.11
BRENNA, M.; CRONIN, S. J.; SMITH, I. E. M.; MAAS, R.; SOHN, Y. K., 2012	DA-4	GEOROC	126	33	IGNEOUS	VOLCANIC	BASALT	1.305	1	46.7809	2.53555	14.3844		12.0244		0.166761	7.23607	8.61112	2.7696	2.04794	0.592929	1.82382	39.37
BRENNA, M.; CRONIN, S. J.; SMITH, I. E. M.; MAAS, R.; SOHN, Y. K., 2012	DA-6	GEOROC	126	33	IGNEOUS	VOLCANIC	BASALT	1.305	1	45.429	2.48372	14.2381		12.1298		0.163656	7.894	9.14549	1.98313	1.95425	0.564132	2.54287	39.19
BRENNA, M.; CRONIN, S. J.; SMITH, I. E. M.; MAAS, R.; SOHN, Y. K., 2012	DA-7	GEOROC	126	33	IGNEOUS	VOLCANIC	BASALT	1.305	1	47.058	2.5144	13.9356		12.0305		0.163436	7.33045	8.92613	2.47572	1.46029	0.457428	2.06929	32.74
BRENNA, M.; CRONIN, S. J.; SMITH, I. E. M.; MAAS, R.; SOHN, Y. K., 2012	DA-8	GEOROC	126	33	IGNEOUS	VOLCANIC	BASALT	1.305	1	46.1584	2.48083	13.466		11.9719		0.162569	7.43308	8.10967	1.52232	1.87941	0.520597	3.91019	28.71
BRENNA, M.; CRONIN, S. J.; SMITH, I. E. M.; MAAS, R.; SOHN, Y. K., 2012	DA-9	GEOROC	126	33	IGNEOUS	VOLCANIC	BASALT	1.305	1	46.2897	2.49401	14.3527		12.0722		0.164003	7.66642	9.32586	2.232	1.54299	0.567703	2.20406	38.97
BRENNA, M.; CRONIN, S. J.; SMITH, I. E. M.; MAAS, R.; SOHN, Y. K., 2012	DB01	GEOROC	126	33	IGNEOUS	VOLCANIC	BASALT	1.305	1	47.0393	2.38247	14.0818		11.3507		0.154958	7.70915	7.99969	3.36065	1.82075	0.668255	1.25692	53.95
BRENNA, M.; CRONIN, S. J.; SMITH, I. E. M.; MAAS, R.; SOHN, Y. K., 2012	DB02	GEOROC	126	33	IGNEOUS	VOLCANIC	BASALT	1.305	1	46.5019	2.50095	14.6051		12.0163		0.166078	8.73377	8.20623	2.89172	1.2407	0.556851	0.828324	55.28
BRENNA, M.; CRONIN, S. J.; SMITH, I. E. M.; MAAS, R.; SOHN, Y. K., 2012	DB03	GEOROC	126	33	IGNEOUS	VOLCANIC	BASALT	1.305	1	47.6165	2.32468	13.9087		11.5052		0.157605	8.78649	8.31367	3.28016	1.78291	0.551618	0.606659	49.13
BRENNA, M.; CRONIN, S. J.; SMITH, I. E. M.; MAAS, R.; SOHN, Y. K., 2012	DB05	GEOROC	126	33	IGNEOUS	VOLCANIC	BASALT	1.305	1	49.075	2.26838	13.5603		11.5917		0.159886	9.32335	7.80443	3.32763	2.00857	0.549608		45.78
BRENNA, M.; CRONIN, S. J.; SMITH, I. E. M.; MAAS, R.; SOHN, Y. K., 2012	DB06	GEOROC	126	33	IGNEOUS	VOLCANIC	BASALT	1.305	1	48.7863	2.25214	13.6029		11.641		0.160152	9.56907	8.50807	3.03288	1.7917	0.500475		42.34
BRENNA, M.; CRONIN, S. J.; SMITH, I. E. M.; MAAS, R.; SOHN, Y. K., 2012	DB07	GEOROC	126	33	IGNEOUS	VOLCANIC	BASALT	1.305	1	47.2598	2.27639	13.114		12.0352		0.168255	10.8475	8.70966	2.49413	1.36583	0.445381	0.274127	38.99
BRENNA, M.; CRONIN, S. J.; SMITH, I. E. M.; MAAS, R.; SOHN, Y. K., 2012	DB08	GEOROC	126	33	IGNEOUS	VOLCANIC	BASALT	1.305	1	47.4297	2.28027	13.0273		12.0656		0.168542	10.7768	8.71461	2.61736	1.36816	0.426312	0.189542	38.21
BRENNA, M.; CRONIN, S. J.; SMITH, I. E. M.; MAAS, R.; SOHN, Y. K., 2012	DB09	GEOROC	126	33	IGNEOUS	VOLCANIC	BASALT	1.305	1	47.7984	2.23106	13.3067		11.962		0.169321	10.2688	8.89435	2.69918	1.53385	0.478084		39.11
BRENNA, M.; CRONIN, S. J.; SMITH, I. E. M.; MAAS, R.; SOHN, Y. K., 2012	DB10	GEOROC	126	33	IGNEOUS	VOLCANIC	BASALT	1.305	1	46.9918	2.31172	13.4718		12.3458		0.169394	10.1437	9.30668	2.77008	1.40497	0.468323		33.99
BRENNA, M.; CRONIN, S. J.; SMITH, I. E. M.; MAAS, R.; SOHN, Y. K., 2012	DB11	GEOROC	126	33	IGNEOUS	VOLCANIC	BASALT	1.305	1	47.0443	2.37708	13.3375		12.7209		0.179027	9.6774	9.19005	2.61578	1.5814	0.467459		34.6
BRENNA, M.; NEMETH, K.; CRONIN, S. J.; SOHN, Y. K.; SMITH, I. E. M.; WIJBRANS, J. R., 2015	F1	GEOROC	126	33	IGNEOUS	VOLCANIC	BASALT	1.305	1	49.7	2.21	13.64				0.16	9.74	8.92	2.86	1.07	0.35		20.2
BRENNA, M.; NEMETH, K.; CRONIN, S. J.; SOHN, Y. K.; SMITH, I. E. M.; WIJBRANS, J. R., 2015	F3	GEOROC	126	33	IGNEOUS	VOLCANIC	BASALT	1.305	1	50.11	2.52	13.46				0.16	9.01	8.84	2.87	1.03	0.38	0.01	22.9
BRENNA, M.; NEMETH, K.; CRONIN, S. J.; SOHN, Y. K.; SMITH, I. E. M.; WIJBRANS, J. R., 2015	F5	GEOROC	126	33	IGNEOUS	VOLCANIC	BASALT	1.305	1	48.56	2.63	14.26				0.17	9.12	9.05	2.72	0.71	0.39	0.78	23.5
YOSHIDA, T.; AOKI, K.-I.; LEE, MOON WON; ISHIKAWA, K.-I.; KANEKO, N., 1982	JJ-KY,KY-13	GEOROC	126	33	IGNEOUS	VOLCANIC	HAWAIITE	1.305	1	49.45	2.7	16.93	4.77		6.76	0.17	4.9	7.67	3.6	1.48	0.67
YOSHIDA, T.; AOKI, K.-I.; LEE, MOON WON; ISHIKAWA, K.-I.; KANEKO, N., 1982	JJ-NW	GEOROC	126	33	IGNEOUS	VOLCANIC	BASALT	1.305	1	49.13	2.38	14.58	1.98		8.89	0.15	8.43	8.89	3.31	1.38	0.48
BRENNA, M.; NEMETH, K.; CRONIN, S. J.; SOHN, Y. K.; SMITH, I. E. M.; WIJBRANS, J. R., 2015	SH2	GEOROC	126	33	IGNEOUS	VOLCANIC	BASALT	1.305	1	48.9	2.38	13.41				0.16	9.84	9.04	2.99	1.47	0.47	0.04	33.6
BRENNA, M.; NEMETH, K.; CRONIN, S. J.; SOHN, Y. K.; SMITH, I. E. M.; WIJBRANS, J. R., 2015	SL2	GEOROC	126	33	IGNEOUS	VOLCANIC	BASALT	1.305	1	50.48	2.46	13.4				0.16	9.07	8.7	2.89	1.11	0.38		23.3
BRENNA, M.; NEMETH, K.; CRONIN, S. J.; SOHN, Y. K.; SMITH, I. E. M.; WIJBRANS, J. R., 2015	SL3	GEOROC	126	33	IGNEOUS	VOLCANIC	BASALT	1.305	1	50.43	2.49	13.42				0.16	8.93	8.71	2.89	1.14	0.38		23.6
BRENNA, M.; NEMETH, K.; CRONIN, S. J.; SOHN, Y. K.; SMITH, I. E. M.; WIJBRANS, J. R., 2015	SL4	GEOROC	126	33	IGNEOUS	VOLCANIC	BASALT	1.305	1	49.15	2.5	13.89				0.16	9.43	9.05	2.84	0.81	0.37		22.9
BRENNA, M.; NEMETH, K.; CRONIN, S. J.; SOHN, Y. K.; SMITH, I. E. M.; WIJBRANS, J. R., 2015	SL5	GEOROC	126	33	IGNEOUS	VOLCANIC	BASALT	1.305	1	49.69	2.6	13.45				0.16	8.92	8.98	3.04	1.11	0.4		24.2
AOKI, K.-I., 1970	1	GEOROC	129.5	33	IGNEOUS	VOLCANIC	BASALT	4.45	1	47.34	2.34	17.53	5.71		5.24	0.18	6.05	7.44	3.61	2.17	0.27
AOKI, K.-I., 1970	H-7	GEOROC	129.5	33	IGNEOUS	PLUTONIC	GABBRO	4.45	1	46.4	1.43	23.39	4.16		2.55	0.09	4.77	13.59	2.1	0.2	0.1
AOKI, K.-I., 1970	H-9	GEOROC	129.5	33	IGNEOUS	PLUTONIC	GABBRO	4.45	1	51.31	0.93	19.64	2.78		6.47	0.17	4.61	9.5	3.19	0.49	0.1
KOSAKA, T.; NAGAO, TAKASHI, 1995	TE9301	GEOROC	128.9	33.1	IGNEOUS	VOLCANIC	BASALT	3.95	1.5	51.72	3.05	14.57				0.18	4.14	7.96	3.06	1.06	0.58
KOSAKA, T.; NAGAO, TAKASHI, 1995	TE9304	GEOROC	128.9	33.1	IGNEOUS	VOLCANIC	BASALT	3.95	1.5	51.5	3.02	14.62				0.18	4.35	8.25	3.05	1	0.57
KOSAKA, T.; NAGAO, TAKASHI, 1995	UK9305	GEOROC	128.9	33.1	IGNEOUS	VOLCANIC	ANDESITE	3.95	1.5	51.44	2.95	14.21				0.2	3.76	7.79	2.89	1.28	0.92
KOSAKA, T.; NAGAO, TAKASHI, 1995	UK9310	GEOROC	128.9	33.1	IGNEOUS	VOLCANIC	BASALT	3.95	1.5	51.87	2.56	16				0.15	4.59	9.05	3.02	0.66	0.35
KOSAKA, T.; NAGAO, TAKASHI, 1995	UK93294	GEOROC	128.9	33.1	IGNEOUS	VOLCANIC	BASALT	3.95	1.5	49.75	2.6	16.62				0.19	4.79	8.88	2.92	0.67	0.49
KOSAKA, T.; NAGAO, TAKASHI, 1995	UK93431	GEOROC	128.9	33.1	IGNEOUS	VOLCANIC	BASALT	3.95	1.5	50.86	2.63	16.58				0.16	4.63	9.1	2.94	0.59	0.36
BRENNA, M.; CRONIN, S. J.; SMITH, I. E. M.; SOHN, Y. K.; MAAS, R., 2012	SK01	GEOROC	126.28	33.1998	IGNEOUS	VOLCANIC	BASALT	0.9	0.5	51.6846	2.15944	14.4267				0.154101	7.84697	8.96218	2.98063	0.719813	0.29198		15.5662
BRENNA, M.; CRONIN, S. J.; SMITH, I. E. M.; SOHN, Y. K.; MAAS, R., 2012	YM00	GEOROC	126.315	33.2351	IGNEOUS	VOLCANIC	BASALT	0.9	0.5	45.0245	2.9759	14.1685				0.18282	10.8067	10.2785	2.71183	1.62507	0.436736		36.2348
BRENNA, M.; CRONIN, S. J.; SMITH, I. E. M.; SOHN, Y. K.; MAAS, R., 2012	EP-10	GEOROC	126.466	33.3024	IGNEOUS	VOLCANIC	TRACHYBASALT	0.9	0.5	50.2885	2.93367	16.7188				0.160387	4.16195	7.05501	4.26346	2.07082	0.710576		43.5019
BRENNA, M.; CRONIN, S. J.; SMITH, I. E. M.; SOHN, Y. K.; MAAS, R., 2012	EP-11	GEOROC	126.466	33.3024	IGNEOUS	VOLCANIC	TRACHYBASALT	0.9	0.5	49.3912	3.24809	16.5246				0.151239	4.86198	8.37397	3.74545	1.56314	0.522739		33.8741
BRENNA, M.; CRONIN, S. J.; SMITH, I. E. M.; SOHN, Y. K.; MAAS, R., 2012	EP-12	GEOROC	126.466	33.3024	IGNEOUS	VOLCANIC	TRACHYBASALT	0.9	0.5	50.1571	3.15702	16.2521				0.16851	4.2026	7.654	3.97927	1.88812	0.63039		40.3104
BRENNA, M.; CRONIN, S. J.; SMITH, I. E. M.; SOHN, Y. K.; MAAS, R., 2012	EP-14	GEOROC	126.466	33.3024	IGNEOUS	VOLCANIC	TRACHYBASALT	0.9	0.5	48.3464	2.76149	13.8887				0.162441	9.08652	9.33018	3.04576	1.2183	0.403056		27.3003
BRENNA, M.; CRONIN, S. J.; SMITH, I. E. M.; SOHN, Y. K.; MAAS, R., 2012	EP-15	GEOROC	126.466	33.3024	IGNEOUS	VOLCANIC	TRACHYBASALT	0.9	0.5	48.5069	2.82229	14.0607				0.162434	8.79174	9.03539	3.10655	1.25886	0.416237		27.401
BRENNA, M.; CRONIN, S. J.; SMITH, I. E. M.; SOHN, Y. K.; MAAS, R., 2012	EP-16	GEOROC	126.466	33.3024	IGNEOUS	VOLCANIC	TRACHYBASALT	0.9	0.5	51.8069	2.52395	17.2622				0.147991	3.59841	7.48063	4.24713	1.77386	0.615277		36.7069
BRENNA, M.; CRONIN, S. J.; SMITH, I. E. M.; SOHN, Y. K.; MAAS, R., 2012	EP-17	GEOROC	126.466	33.3024	IGNEOUS	VOLCANIC	TRACHYBASALT	0.9	0.5	49.7668	2.65829	15.7062				0.157265	6.45294	8.37056	3.52071	1.7147	0.450489		33.0824
BRENNA, M.; CRONIN, S. J.; SMITH, I. E. M.; SOHN, Y. K.; MAAS, R., 2012	EP-18	GEOROC	126.466	33.3024	IGNEOUS	VOLCANIC	TRACHYBASALT	0.9	0.5	51.8458	2.68815	16.3724				0.174476	3.56053	7.00948	4.30104	2.30268	0.773985		45.9727
BRENNA, M.; CRONIN, S. J.; SMITH, I. E. M.; SOHN, Y. K.; MAAS, R., 2012	EP-19	GEOROC	126.466	33.3024	IGNEOUS	VOLCANIC	TRACHYBASALT	0.9	0.5	51.5312	2.48575	16.7408				0.178568	3.71341	6.67602	4.45406	2.364	0.98314		51.709
BRENNA, M.; CRONIN, S. J.; SMITH, I. E. M.; SOHN, Y. K.; MAAS, R., 2012	EP-22	GEOROC	126.466	33.3024	IGNEOUS	VOLCANIC	TRACHYBASALT	0.9	0.5	48.5533	3.14885	15.7544				0.161506	6.09456	8.42065	3.55516	1.59474	0.606409		35.5611
BRENNA, M.; CRONIN, S. J.; SMITH, I. E. M.; SOHN, Y. K.; MAAS, R., 2012	EP-23	GEOROC	126.466	33.3024	IGNEOUS	VOLCANIC	TRACHYBASALT	0.9	0.5	49.9341	2.71039	16.9526				0.168511	4.86246	7.59316	3.59355	2.54797	0.776573		55.385
BRENNA, M.; CRONIN, S. J.; SMITH, I. E. M.; SOHN, Y. K.; MAAS, R., 2012	EP-24	GEOROC	126.466	33.3024	IGNEOUS	VOLCANIC	TRACHYBASALT	0.9	0.5	49.8809	2.71985	16.7758				0.168469	5.13525	7.57094	3.61294	2.40524	0.772317		55.8063
BRENNA, M.; CRONIN, S. J.; SMITH, I. E. M.; SOHN, Y. K.; MAAS, R., 2012	EP-25	GEOROC	126.466	33.3024	IGNEOUS	VOLCANIC	TRACHYBASALT	0.9	0.5	49.9545	2.65802	16.6582				0.165365	5.08269	7.50737	4.00731	2.57685	0.763926		54.6732
BRENNA, M.; CRONIN, S. J.; SMITH, I. E. M.; SOHN, Y. K.; MAAS, R., 2012	EP-26	GEOROC	126.466	33.3024	IGNEOUS	VOLCANIC	TRACHYBASALT	0.9	0.5	50.0311	2.64817	16.65				0.167413	5.02238	7.30529	4.06864	2.62787	0.760967		55.6751
BRENNA, M.; CRONIN, S. J.; SMITH, I. E. M.; SOHN, Y. K.; MAAS, R., 2012	EP-27	GEOROC	126.466	33.3024	IGNEOUS	VOLCANIC	TRACHYBASALT	0.9	0.5	50.6139	2.59714	16.9829				0.167394	4.53486	7.11171	3.95659	2.75947	0.750737		58.8939
BRENNA, M.; CRONIN, S. J.; SMITH, I. E. M.; SOHN, Y. K.; MAAS, R., 2012	EP-28	GEOROC	126.466	33.3024	IGNEOUS	VOLCANIC	TRACHYBASALT	0.9	0.5	50.9867	2.54528	16.9347				0.162249	4.45171	7.00713	4.12721	2.77851	0.750402		58.7507
BRENNA, M.; CRONIN, S. J.; SMITH, I. E. M.; SOHN, Y. K.; MAAS, R., 2012	EP-29	GEOROC	126.466	33.3024	IGNEOUS	VOLCANIC	TRACHYBASALT	0.9	0.5	51.0189	2.55602	17.0706				0.162287	4.3716	6.99862	4.0166	2.68788	0.758691		59.8692
BRENNA, M.; CRONIN, S. J.; SMITH, I. E. M.; SOHN, Y. K.; MAAS, R., 2012	EP-32	GEOROC	126.466	33.3024	IGNEOUS	VOLCANIC	TRACHYBASALT	0.9	0.5	45.0805	3.62962	16.4604				0.195207	6.01887	9.94334	3.23311	2.02324	0.498184		40.7006
BRENNA, M.; CRONIN, S. J.; SMITH, I. E. M.; SOHN, Y. K.; MAAS, R., 2012	EP-5	GEOROC	126.466	33.3024	IGNEOUS	VOLCANIC	TRACHYBASALT	0.9	0.5	48.6822	2.59746	15.5239				0.152195	7.74166	8.98966	3.25698	1.26829	0.612839		29.7266
BRENNA, M.; CRONIN, S. J.; SMITH, I. E. M.; SOHN, Y. K.; MAAS, R., 2012	EP-6	GEOROC	126.466	33.3024	IGNEOUS	VOLCANIC	TRACHYBASALT	0.9	0.5	49.2218	3.19688	16.3092				0.155277	5.47022	8.44382	3.56224	1.43098	0.502367		30.1784
BRENNA, M.; CRONIN, S. J.; SMITH, I. E. M.; SOHN, Y. K.; MAAS, R., 2012	EP-7	GEOROC	126.466	33.3024	IGNEOUS	VOLCANIC	TRACHYBASALT	0.9	0.5	51.1233	2.58711	16.943				0.161314	3.82486	6.74677	4.44374	2.20158	0.821787		48.1852
BRENNA, M.; CRONIN, S. J.; SMITH, I. E. M.; SOHN, Y. K.; MAAS, R., 2012	EP-8	GEOROC	126.466	33.3024	IGNEOUS	VOLCANIC	TRACHYBASALT	0.9	0.5	49.3436	3.21718	16.9079				0.155277	4.57712	8.71784	3.64343	1.31935	0.502367		30.1851
BRENNA, M.; CRONIN, S. J.; SMITH, I. E. M.; SOHN, Y. K.; MAAS, R., 2012	EP-9	GEOROC	126.466	33.3024	IGNEOUS	VOLCANIC	TRACHYBASALT	0.9	0.5	49.9977	3.41101	15.8876				0.160399	4.41604	8.31434	3.70541	1.53292	0.525864		31.5451
BRENNA, M.; CRONIN, S. J.; SMITH, I. E. M.; SOHN, Y. K.; MAAS, R., 2012	HS06	GEOROC	126.527	33.3545	IGNEOUS	VOLCANIC	TRACHYBASALT	0.025	0	50.8586	2.6773	16.2058				0.158204	4.81712	8.6201	3.70157	1.42992	0.562842		33.1987
BRENNA, M.; CRONIN, S. J.; SMITH, I. E. M.; SOHN, Y. K.; MAAS, R., 2012	HS07	GEOROC	126.524	33.3575	IGNEOUS	VOLCANIC	TRACHYBASALT	0.025	0	51.0004	2.3523	16.314				0.1602	5.14059	8.84142	3.55887	1.21671	0.458294		32.1946
BRENNA, M.; CRONIN, S. J.; SMITH, I. E. M.; SOHN, Y. K.; MAAS, R., 2012	HS09	GEOROC	126.534	33.3601	IGNEOUS	VOLCANIC	TRACHYBASALT	0.025	0	51.3503	2.38296	16.2244				0.154132	5.4149	7.808	3.73162	1.79483	0.563798		40.0917
BRENNA, M.; CRONIN, S. J.; SMITH, I. E. M.; SOHN, Y. K.; MAAS, R., 2012	HS04	GEOROC	126.522	33.361	IGNEOUS	VOLCANIC	TRACHYBASALT	0.025	0	50.839	2.51407	18.8251				0.152061	3.62918	7.09617	4.0955	1.78418	0.638655		50.658
BRENNA, M.; CRONIN, S. J.; SMITH, I. E. M.; SOHN, Y. K.; MAAS, R., 2012	HS05	GEOROC	126.522	33.361	IGNEOUS	VOLCANIC	TRACHYBASALT	0.025	0	50.1998	2.18965	16.9292				0.149018	6.02154	8.16051	3.74065	1.66251	0.566674		49.9916
BRENNA, M.; CRONIN, S. J.; SMITH, I. E. M.; SOHN, Y. K.; MAAS, R., 2012	HS02	GEOROC	126.522	33.365	IGNEOUS	VOLCANIC	TRACHYBASALT	0.025	0	50.9971	2.38446	16.7217				0.16742	5.68212	6.97075	3.62235	1.71478	0.673738		50.2943
BRENNA, M.; CRONIN, S. J.; SMITH, I. E. M.; SOHN, Y. K.; MAAS, R., 2012	D-1	GEOROC	126.668	33.4127	IGNEOUS	VOLCANIC	TRACHYBASALT	0.9	0.5	50.6984	2.46443	15.963				0.141984	5.88219	7.59613	3.92484	2.20075	0.588219		45.9274
BRENNA, M.; CRONIN, S. J.; SMITH, I. E. M.; SOHN, Y. K.; MAAS, R., 2012	D-12	GEOROC	126.668	33.4127	IGNEOUS	VOLCANIC	TRACHYBASALT	0.9	0.5	49.1427	2.59768	15.2106				0.162355	7.24508	8.38156	3.52107	1.70472	0.639272		37.595
BRENNA, M.; CRONIN, S. J.; SMITH, I. E. M.; SOHN, Y. K.; MAAS, R., 2012	D-13	GEOROC	126.668	33.4127	IGNEOUS	VOLCANIC	BASALT	0.9	0.5	48.6621	2.7198	15.6389				0.162376	7.24604	8.74801	3.4302	1.46139	0.598762		34.193
BRENNA, M.; CRONIN, S. J.; SMITH, I. E. M.; SOHN, Y. K.; MAAS, R., 2012	D-14	GEOROC	126.668	33.4127	IGNEOUS	VOLCANIC	BASALT	0.9	0.5	48.7596	2.66995	15.2177				0.172583	7.23832	8.487	3.50241	1.63446	0.680178		38.7248
BRENNA, M.; CRONIN, S. J.; SMITH, I. E. M.; SOHN, Y. K.; MAAS, R., 2012	D-15	GEOROC	126.668	33.4127	IGNEOUS	VOLCANIC	BASALT	0.9	0.5	48.7502	2.58824	14.8494				0.162399	8.11996	8.57671	3.27843	1.64429	0.568397		38.529
BRENNA, M.; CRONIN, S. J.; SMITH, I. E. M.; SOHN, Y. K.; MAAS, R., 2012	D-16	GEOROC	126.668	33.4127	IGNEOUS	VOLCANIC	BASALT	0.9	0.5	48.6054	2.88303	14.9227				0.162424	7.86742	8.89272	3.14697	1.37045	0.456818		28.5552
BRENNA, M.; CRONIN, S. J.; SMITH, I. E. M.; SOHN, Y. K.; MAAS, R., 2012	D-17	GEOROC	126.668	33.4127	IGNEOUS	VOLCANIC	BASALT	0.9	0.5	49.2705	3.73769	15.8039				0.162508	4.66196	8.34887	3.68691	1.6454	0.517995		33.6178
BRENNA, M.; CRONIN, S. J.; SMITH, I. E. M.; SOHN, Y. K.; MAAS, R., 2012	D-18	GEOROC	126.668	33.4127	IGNEOUS	VOLCANIC	BASALT	0.9	0.5	49.4641	3.11433	15.8963				0.152166	5.66057	9.34299	3.39837	1.14632	0.405776		26.3141
BRENNA, M.; CRONIN, S. J.; SMITH, I. E. M.; SOHN, Y. K.; MAAS, R., 2012	D-19	GEOROC	126.668	33.4127	IGNEOUS	VOLCANIC	BASALT	0.9	0.5	48.6792	2.60854	15.1742				0.162399	7.96771	8.72896	3.19724	1.45144	0.568397		31.9679
BRENNA, M.; CRONIN, S. J.; SMITH, I. E. M.; SOHN, Y. K.; MAAS, R., 2012	D-2	GEOROC	126.668	33.4127	IGNEOUS	VOLCANIC	TRACHYBASALT	0.9	0.5	50.786	2.40341	16.0025				0.139945	5.86149	7.62602	4.00569	2.06876	0.639896		42.8228
BRENNA, M.; CRONIN, S. J.; SMITH, I. E. M.; SOHN, Y. K.; MAAS, R., 2012	D-20	GEOROC	126.668	33.4127	IGNEOUS	VOLCANIC	BASALT	0.9	0.5	47.3625	2.78185	14.8128				0.162444	8.87349	9.15777	3.14735	1.4823	0.690386		34.8694
BRENNA, M.; CRONIN, S. J.; SMITH, I. E. M.; SOHN, Y. K.; MAAS, R., 2012	D-21	GEOROC	126.668	33.4127	IGNEOUS	VOLCANIC	BASALT	0.9	0.5	47.3543	2.78196	14.7627				0.16245	8.90431	9.14799	3.36069	1.26914	0.690414		35.338
BRENNA, M.; CRONIN, S. J.; SMITH, I. E. M.; SOHN, Y. K.; MAAS, R., 2012	D-22	GEOROC	126.668	33.4127	IGNEOUS	VOLCANIC	TRACHYBASALT	0.9	0.5	48.7849	3.19818	16.9757				0.1726	4.73127	8.17312	3.72613	1.88845	0.710706		42.9901
BRENNA, M.; CRONIN, S. J.; SMITH, I. E. M.; SOHN, Y. K.; MAAS, R., 2012	D-23	GEOROC	126.668	33.4127	IGNEOUS	VOLCANIC	TRACHYBASALT	0.9	0.5	49.4805	3.10585	16.869				0.172547	4.41518	7.63269	4.10054	2.10102	0.761239		47.2268
BRENNA, M.; CRONIN, S. J.; SMITH, I. E. M.; SOHN, Y. K.; MAAS, R., 2012	D-24	GEOROC	126.668	33.4127	IGNEOUS	VOLCANIC	TRACHYBASALT	0.9	0.5	46.9518	3.63983	14.5491				0.162674	7.4525	9.00807	3.18231	1.30139	0.569359		30.3481
BRENNA, M.; CRONIN, S. J.; SMITH, I. E. M.; SOHN, Y. K.; MAAS, R., 2012	D-27	GEOROC	126.668	33.4127	IGNEOUS	VOLCANIC	TRACHYBASALT	0.9	0.5	47.2343	3.25053	14.668				0.162526	8.04506	9.32496	3.11848	1.56432	0.548527		34.4123
BRENNA, M.; CRONIN, S. J.; SMITH, I. E. M.; SOHN, Y. K.; MAAS, R., 2012	D-28	GEOROC	126.668	33.4127	IGNEOUS	VOLCANIC	TRACHYBASALT	0.9	0.5	47.3876	3.24044	14.6988				0.16253	7.97412	9.31499	3.18965	1.47293	0.548538		34.9808
BRENNA, M.; CRONIN, S. J.; SMITH, I. E. M.; SOHN, Y. K.; MAAS, R., 2012	D-29	GEOROC	126.668	33.4127	IGNEOUS	VOLCANIC	TRACHYBASALT	0.9	0.5	47.3823	3.24008	14.7175				0.162512	7.8615	9.38505	3.13851	1.56417	0.548477		35.5237
BRENNA, M.; CRONIN, S. J.; SMITH, I. E. M.; SOHN, Y. K.; MAAS, R., 2012	D-3	GEOROC	126.668	33.4127	IGNEOUS	VOLCANIC	BASALT	0.9	0.5	49.2013	2.45499	14.8923				0.153183	8.22727	9.33303	3.0941	1.05504	0.397668		22.7395
BRENNA, M.; CRONIN, S. J.; SMITH, I. E. M.; SOHN, Y. K.; MAAS, R., 2012	D-30	GEOROC	126.668	33.4127	IGNEOUS	VOLCANIC	TRACHYBASALT	0.9	0.5	46.7943	3.4956	14.714				0.162586	7.78381	9.40967	3.06881	1.54457	0.518243		33.3387
BRENNA, M.; CRONIN, S. J.; SMITH, I. E. M.; SOHN, Y. K.; MAAS, R., 2012	D-31	GEOROC	126.668	33.4127	IGNEOUS	VOLCANIC	TRACHYBASALT	0.9	0.5	48.3981	3.03758	15.4724				0.162546	6.40026	8.21874	3.64713	2.00135	0.833049		48.9966
BRENNA, M.; CRONIN, S. J.; SMITH, I. E. M.; SOHN, Y. K.; MAAS, R., 2012	D-32	GEOROC	126.668	33.4127	IGNEOUS	VOLCANIC	TRACHYBASALT	0.9	0.5	47.8586	2.86359	15.303				0.162473	7.32146	8.67202	3.59473	1.9903	0.812367		49.5674
BRENNA, M.; CRONIN, S. J.; SMITH, I. E. M.; SOHN, Y. K.; MAAS, R., 2012	D-33	GEOROC	126.668	33.4127	IGNEOUS	VOLCANIC	TRACHYBASALT	0.9	0.5	47.6478	2.97545	15.2022				0.172637	7.33199	8.71309	3.4832	2.02087	0.802254		48.849
BRENNA, M.; CRONIN, S. J.; SMITH, I. E. M.; SOHN, Y. K.; MAAS, R., 2012	D-34	GEOROC	126.668	33.4127	IGNEOUS	VOLCANIC	TRACHYBASALT	0.9	0.5	48.8623	2.61871	17.5088				0.192851	3.65401	8.37378	4.11077	2.69991	1.32966		80.5522
BRENNA, M.; CRONIN, S. J.; SMITH, I. E. M.; SOHN, Y. K.; MAAS, R., 2012	D-4	GEOROC	126.668	33.4127	IGNEOUS	VOLCANIC	BASALT	0.9	0.5	49.0982	2.46556	14.7426				0.154224	8.46205	9.42595	3.01346	0.974049	0.379473		21.5623
BRENNA, M.; CRONIN, S. J.; SMITH, I. E. M.; SOHN, Y. K.; MAAS, R., 2012	D-5	GEOROC	126.668	33.4127	IGNEOUS	VOLCANIC	TRACHYBASALT	0.9	0.5	50.5401	2.87668	15.6439				0.177887	3.89317	7.28827	4.07614	1.55524	0.8874		39.4097
BRENNA, M.; CRONIN, S. J.; SMITH, I. E. M.; SOHN, Y. K.; MAAS, R., 2012	D-6	GEOROC	126.668	33.4127	IGNEOUS	VOLCANIC	TRACHYBASALT	0.9	0.5	50.9124	2.8454	15.5379				0.178854	3.74984	7.04238	4.11567	1.65643	0.921708		40.5672
BRENNA, M.; CRONIN, S. J.; SMITH, I. E. M.; SOHN, Y. K.; MAAS, R., 2012	D-8	GEOROC	126.668	33.4127	IGNEOUS	VOLCANIC	TRACHYBASALT	0.9	0.5	49.9991	2.9107	17.4642				0.146042	4.53339	7.99175	3.92488	1.4807	0.525346		32.0333
BRENNA, M.; CRONIN, S. J.; SMITH, I. E. M.; SOHN, Y. K.; MAAS, R., 2012	E1	GEOROC	126.485	33.4132	IGNEOUS	VOLCANIC	TRACHYBASALT	0.9	0.5	51.5119	2.22995	16.8057				0.159137	4.30786	7.35884	4.22677	2.03737	0.928471		49.6716
BRENNA, M.; CRONIN, S. J.; SMITH, I. E. M.; SOHN, Y. K.; MAAS, R., 2012	E10	GEOROC	126.485	33.4132	IGNEOUS	VOLCANIC	BASALT	0.9	0.5	48.1689	2.71045	14.1106				0.158363	9.20741	9.26832	2.99469	1.3603	0.429409		29.3714
BRENNA, M.; CRONIN, S. J.; SMITH, I. E. M.; SOHN, Y. K.; MAAS, R., 2012	E11	GEOROC	126.485	33.4132	IGNEOUS	VOLCANIC	BASALT	0.9	0.5	48.2442	2.52742	14.251				0.159359	9.22659	9.5108	2.96388	1.28908	0.411086		27.7645
BRENNA, M.; CRONIN, S. J.; SMITH, I. E. M.; SOHN, Y. K.; MAAS, R., 2012	E12	GEOROC	126.485	33.4132	IGNEOUS	VOLCANIC	BASALT	0.9	0.5	48.3698	2.55753	14.2288				0.159338	9.14418	9.25582	3.07512	1.38025	0.42321		29.3037
BRENNA, M.; CRONIN, S. J.; SMITH, I. E. M.; SOHN, Y. K.; MAAS, R., 2012	E13	GEOROC	126.485	33.4132	IGNEOUS	VOLCANIC	BASALT	0.9	0.5	48.5341	2.56778	14.3309				0.159345	8.98216	9.1953	3.01435	1.37016	0.421197		29.2679
BRENNA, M.; CRONIN, S. J.; SMITH, I. E. M.; SOHN, Y. K.; MAAS, R., 2012	E14	GEOROC	126.485	33.4132	IGNEOUS	VOLCANIC	BASALT	0.9	0.5	49.0226	2.5465	14.65				0.156239	8.31924	9.09029	3.20595	1.49138	0.426107		31.7662
BRENNA, M.; CRONIN, S. J.; SMITH, I. E. M.; SOHN, Y. K.; MAAS, R., 2012	E15	GEOROC	126.485	33.4132	IGNEOUS	VOLCANIC	BASALT	0.9	0.5	48.8651	2.55742	14.5733				0.159332	8.35222	9.11336	3.15619	1.49183	0.426237		30.9105
BRENNA, M.; CRONIN, S. J.; SMITH, I. E. M.; SOHN, Y. K.; MAAS, R., 2012	E16	GEOROC	126.485	33.4132	IGNEOUS	VOLCANIC	BASALT	0.9	0.5	48.6487	2.55779	14.2607				0.158339	9.09436	9.02331	3.04499	1.41084	0.421223		30.4978
BRENNA, M.; CRONIN, S. J.; SMITH, I. E. M.; SOHN, Y. K.; MAAS, R., 2012	E17	GEOROC	126.485	33.4132	IGNEOUS	VOLCANIC	BASALT	0.9	0.5	48.1641	2.69045	14.1223				0.158381	9.21859	9.29981	2.97472	1.3503	0.428441		29.4298
BRENNA, M.; CRONIN, S. J.; SMITH, I. E. M.; SOHN, Y. K.; MAAS, R., 2012	E18	GEOROC	126.485	33.4132	IGNEOUS	VOLCANIC	BASALT	0.9	0.5	48.3365	2.63912	14.434				0.158347	8.86136	9.03392	3.08574	1.52257	0.456771		33.2451
BRENNA, M.; CRONIN, S. J.; SMITH, I. E. M.; SOHN, Y. K.; MAAS, R., 2012	E19	GEOROC	126.485	33.4132	IGNEOUS	VOLCANIC	BASALT	0.9	0.5	48.0959	2.63928	14.2217				0.159372	9.21719	9.08523	3.02502	1.51251	0.443603		32.8527
BRENNA, M.; CRONIN, S. J.; SMITH, I. E. M.; SOHN, Y. K.; MAAS, R., 2012	E2	GEOROC	126.485	33.4132	IGNEOUS	VOLCANIC	TRACHYBASALT	0.9	0.5	51.9844	2.1901	16.517				0.164257	4.10643	6.95558	4.34977	2.20024	0.976418		53.1568
BRENNA, M.; CRONIN, S. J.; SMITH, I. E. M.; SOHN, Y. K.; MAAS, R., 2012	E20	GEOROC	126.485	33.4132	IGNEOUS	VOLCANIC	BASALT	0.9	0.5	47.6323	2.62988	13.6469				0.163479	10.1743	9.58536	2.75173	1.18802	0.396005		25.9417
BRENNA, M.; CRONIN, S. J.; SMITH, I. E. M.; SOHN, Y. K.; MAAS, R., 2012	E21	GEOROC	126.485	33.4132	IGNEOUS	VOLCANIC	BASALT	0.9	0.5	47.0534	2.63044	13.3046				0.166561	10.8468	9.86162	2.65075	1.19843	0.38898		27.037
BRENNA, M.; CRONIN, S. J.; SMITH, I. E. M.; SOHN, Y. K.; MAAS, R., 2012	E22	GEOROC	126.485	33.4132	IGNEOUS	VOLCANIC	BASALT	0.9	0.5	46.9301	2.5999	13.0807				0.166556	11.1917	9.95272	2.58974	1.15777	0.368657		26.0527
BRENNA, M.; CRONIN, S. J.; SMITH, I. E. M.; SOHN, Y. K.; MAAS, R., 2012	E23	GEOROC	126.485	33.4132	IGNEOUS	VOLCANIC	BASALT	0.9	0.5	47.6323	2.68065	13.2306				0.163479	10.1844	9.80875	2.77204	1.24894	0.401082		27.8596
BRENNA, M.; CRONIN, S. J.; SMITH, I. E. M.; SOHN, Y. K.; MAAS, R., 2012	E24	GEOROC	126.485	33.4132	IGNEOUS	VOLCANIC	BASALT	0.9	0.5	47.3862	2.67093	13.1008				0.165537	10.5212	9.96268	2.66078	1.19836	0.380836		26.413
BRENNA, M.; CRONIN, S. J.; SMITH, I. E. M.; SOHN, Y. K.; MAAS, R., 2012	E26	GEOROC	126.485	33.4132	IGNEOUS	VOLCANIC	TRACHYBASALT	0.9	0.5	48.3482	3.31124	16.7797				0.168609	4.86529	7.96323	3.83941	1.87908	0.817653		43.7045
BRENNA, M.; CRONIN, S. J.; SMITH, I. E. M.; SOHN, Y. K.; MAAS, R., 2012	E27	GEOROC	126.485	33.4132	IGNEOUS	VOLCANIC	TRACHYBASALT	0.9	0.5	48.4224	3.27151	16.6522				0.171704	4.89711	7.77238	3.94207	1.89991	0.848357		43.8572
BRENNA, M.; CRONIN, S. J.; SMITH, I. E. M.; SOHN, Y. K.; MAAS, R., 2012	E28	GEOROC	126.485	33.4132	IGNEOUS	VOLCANIC	TRACHYBASALT	0.9	0.5	50.2199	2.69978	17.0817				0.191826	3.58279	7.02348	4.41505	2.2938	1.24027		55.5815
BRENNA, M.; CRONIN, S. J.; SMITH, I. E. M.; SOHN, Y. K.; MAAS, R., 2012	E3	GEOROC	126.485	33.4132	IGNEOUS	VOLCANIC	TRACHYBASALT	0.9	0.5	51.9287	2.23131	16.2886				0.167348	4.16849	6.95763	4.35106	2.19074	0.992933		53.2408
BRENNA, M.; CRONIN, S. J.; SMITH, I. E. M.; SOHN, Y. K.; MAAS, R., 2012	E30	GEOROC	126.485	33.4132	IGNEOUS	VOLCANIC	TRACHYBASALT	0.9	0.5	51.4431	2.46416	16.9652				0.178474	3.67088	6.74347	4.58353	2.43374	1.15197		56.9725
BRENNA, M.; CRONIN, S. J.; SMITH, I. E. M.; SOHN, Y. K.; MAAS, R., 2012	E31	GEOROC	126.485	33.4132	IGNEOUS	VOLCANIC	TRACHYBASALT	0.9	0.5	48.8815	3.03542	16.6694				0.164461	4.99474	8.10123	3.6953	2.15221	0.814183		47.9644
BRENNA, M.; CRONIN, S. J.; SMITH, I. E. M.; SOHN, Y. K.; MAAS, R., 2012	E32	GEOROC	126.485	33.4132	IGNEOUS	VOLCANIC	TRACHYBASALT	0.9	0.5	48.7559	3.02567	16.6107				0.165498	5.18831	8.02107	3.79732	2.13218	0.810229
BRENNA, M.; CRONIN, S. J.; SMITH, I. E. M.; SOHN, Y. K.; MAAS, R., 2012	E34	GEOROC	126.485	33.4132	IGNEOUS	VOLCANIC	TRACHYBASALT	0.9	0.5	49.0858	2.79911	17.7784				0.18255	4.54348	8.3669	4.54348	1.3387	1.15007		65.8088
BRENNA, M.; CRONIN, S. J.; SMITH, I. E. M.; SOHN, Y. K.; MAAS, R., 2012	E37	GEOROC	126.485	33.4132	IGNEOUS	VOLCANIC	TRACHYBASALT	0.9	0.5	49.0697	2.81905	17.7154				0.226132	4.10689	8.54841	3.70127	2.02809	1.41054		48.9813
BRENNA, M.; CRONIN, S. J.; SMITH, I. E. M.; SOHN, Y. K.; MAAS, R., 2012	E5	GEOROC	126.485	33.4132	IGNEOUS	VOLCANIC	BASALT	0.9	0.5	49.1535	2.54645	15.7961				0.154207	7.25383	8.86691	3.29719	1.2783	0.452476		28.7087
BRENNA, M.; CRONIN, S. J.; SMITH, I. E. M.; SOHN, Y. K.; MAAS, R., 2012	E6	GEOROC	126.485	33.4132	IGNEOUS	VOLCANIC	BASALT	0.9	0.5	48.9981	2.49504	15.8323				0.148079	7.51554	9.04705	3.32672	1.21709	0.450324		27.6941
BRENNA, M.; CRONIN, S. J.; SMITH, I. E. M.; SOHN, Y. K.; MAAS, R., 2012	E7	GEOROC	126.485	33.4132	IGNEOUS	VOLCANIC	TRACHYBASALT	0.9	0.5	50.9841	2.63851	16.105				0.170488	4.17087	7.4893	4.13028	1.81651	0.87984		44.2209
BRENNA, M.; CRONIN, S. J.; SMITH, I. E. M.; SOHN, Y. K.; MAAS, R., 2012	J-8	GEOROC	126.929	33.4232	IGNEOUS	VOLCANIC	BASALT	0.9	0.5	50.9242	2.24412	15.3839				0.159424	6.51911	8.37737	3.41187	1.07636	0.464055		26.9452
BRENNA, M.; CRONIN, S. J.; SMITH, I. E. M.; SOHN, Y. K.; MAAS, R., 2012	J-7	GEOROC	126.931	33.4237	IGNEOUS	VOLCANIC	BASALT	0.9	0.5	50.2955	2.25295	14.6036				0.164404	7.9665	8.75808	3.03437	1.09603	0.386654		24.2341
BRENNA, M.; CRONIN, S. J.; SMITH, I. E. M.; SOHN, Y. K.; MAAS, R., 2012	J-6	GEOROC	126.931	33.4239	IGNEOUS	VOLCANIC	BASALT	0.9	0.5	49.6058	2.28434	14.2238				0.160412	8.78203	8.83279	3.20823	1.17771	0.38783		23.9683
BRENNA, M.; CRONIN, S. J.; SMITH, I. E. M.; SOHN, Y. K.; MAAS, R., 2012	J-5	GEOROC	126.931	33.4246	IGNEOUS	VOLCANIC	BASALT	0.9	0.5	49.2767	2.38125	14.5003				0.162128	8.86636	8.28878	3.34388	1.32742	0.483343		29.2322
BRENNA, M.; CRONIN, S. J.; SMITH, I. E. M.; SOHN, Y. K.; MAAS, R., 2012	J-1	GEOROC	126.938	33.4269	IGNEOUS	VOLCANIC	BASALT	0.9	0.5	50.5247	2.19937	14.3212				0.163179	8.06773	8.79748	3.11155	1.09462	0.375008		23.4217
BRENNA, M.; CRONIN, S. J.; SMITH, I. E. M.; SOHN, Y. K.; MAAS, R., 2012	J-2	GEOROC	126.938	33.4269	IGNEOUS	VOLCANIC	BASALT	0.9	0.5	50.6445	2.20854	14.4264				0.163108	7.79068	8.80378	3.13046	1.1144	0.377884		23.7876
BRENNA, M.; CRONIN, S. J.; SMITH, I. E. M.; SOHN, Y. K.; MAAS, R., 2012	J-3	GEOROC	126.938	33.4269	IGNEOUS	VOLCANIC	BASALT	0.9	0.5	50.6876	2.17826	14.2549				0.16109	8.04436	8.74343	3.13062	1.11446	0.371824		23.3873
BRENNA, M.; CRONIN, S. J.; SMITH, I. E. M.; SOHN, Y. K.; MAAS, R., 2012	J-4	GEOROC	126.938	33.4269	IGNEOUS	VOLCANIC	BASALT	0.9	0.5	50.5651	2.22097	14.4819				0.163277	7.95086	8.73175	3.02214	1.10541	0.379289		24.0721
BRENNA, M.; CRONIN, S. J.; SMITH, I. E. M.; SOHN, Y. K.; MAAS, R., 2012	J-9	GEOROC	126.933	33.4321	IGNEOUS	VOLCANIC	BASALT	0.9	0.5	51.6327	2.18894	15.1301				0.156064	6.41482	8.14774	3.49623	1.22621	0.464137		27.4895
BRENNA, M.; CRONIN, S. J.; SMITH, I. E. M.; SOHN, Y. K.; MAAS, R., 2012	G7	GEOROC	126.713	33.4499	IGNEOUS	VOLCANIC	BASALT	0.9	0.5	48.6472	2.66032	14.6114				0.163477	8.20433	8.74249	3.18832	1.5637	0.533078		44.0776
BRENNA, M.; CRONIN, S. J.; SMITH, I. E. M.; SOHN, Y. K.; MAAS, R., 2012	G8	GEOROC	126.713	33.4499	IGNEOUS	VOLCANIC	BASALT	0.9	0.5	49.7692	2.64989	15.1785				0.16143	7.35066	8.20349	2.95448	1.69552	0.544192		43.1349
BRENNA, M.; CRONIN, S. J.; SMITH, I. E. M.; SOHN, Y. K.; MAAS, R., 2012	G9	GEOROC	126.713	33.4499	IGNEOUS	VOLCANIC	BASALT	0.9	0.5	48.9026	2.56901	14.3885				0.163482	8.4889	8.69198	2.98533	1.56374	0.523956		42.8306
BRENNA, M.; CRONIN, S. J.; SMITH, I. E. M.; SOHN, Y. K.; MAAS, R., 2012	G3	GEOROC	126.721	33.4542	IGNEOUS	VOLCANIC	BASALT	0.9	0.5	48.5427	2.57893	14.7121				0.162452	8.2749	8.86379	3.18812	1.55345	0.548276		42.5499
BRENNA, M.; CRONIN, S. J.; SMITH, I. E. M.; SOHN, Y. K.; MAAS, R., 2012	G2	GEOROC	126.721	33.4548	IGNEOUS	VOLCANIC	BASALT	0.9	0.5	48.8455	2.09019	13.9109				0.162345	9.97406	9.52761	2.82074	1.09583	0.32469		22.0507
BRENNA, M.; CRONIN, S. J.; SMITH, I. E. M.; SOHN, Y. K.; MAAS, R., 2012	G1	GEOROC	126.721	33.4554	IGNEOUS	VOLCANIC	BASALT	0.9	0.5	49.3898	2.53697	14.7652				0.162366	7.55003	8.49378	3.45028	1.72514	0.558134		44.5148
BRENNA, M.; CRONIN, S. J.; SMITH, I. E. M.; SOHN, Y. K.; MAAS, R., 2012	MJ1	GEOROC	126.723	33.4691	IGNEOUS	VOLCANIC	BASALT	0.9	0.5	49.0601	2.14099	13.7997				0.164379	9.60908	9.29453	3.03391	1.1263	0.33992		24.5003
BRENNA, M.; CRONIN, S. J.; SMITH, I. E. M.; SOHN, Y. K.; MAAS, R., 2012	MJ4	GEOROC	126.723	33.4691	IGNEOUS	VOLCANIC	BASALT	0.9	0.5	49.1213	2.24294	14.0564				0.169489	8.98189	9.398	2.97367	1.06565	0.365365		23.6729
BRENNA, M.; CRONIN, S. J.; SMITH, I. E. M.; SOHN, Y. K.; NEMETH, K., 2010	U1-39	GEOROC	126.948	33.4931	IGNEOUS	VOLCANIC	BASALT	1.305	1	51.06	2.1	14.75	1.91		9.54	0.157	6.81	8.66	3.13	0.45	0.264		13.7
BRENNA, M.; CRONIN, S. J.; SMITH, I. E. M.; SOHN, Y. K.; NEMETH, K., 2010	U1-40	GEOROC	126.962	33.4949	IGNEOUS	VOLCANIC	BASALT	1.305	1	46.93	2.48	14.16	1.94		9.68	0.172	9.47	9.19	2.73	1.46	0.48
BRENNA, M.; CRONIN, S. J.; SMITH, I. E. M.; SOHN, Y. K.; NEMETH, K., 2010	U1-1	GEOROC	126.967	33.4967	IGNEOUS	VOLCANIC	BASALT	1.305	1	47.91	2.47	14.6	1.86		9.31	0.161	8.06	8.49	3.35	1.74	0.6		38.8
BRENNA, M.; CRONIN, S. J.; SMITH, I. E. M.; SOHN, Y. K.; NEMETH, K., 2010	U1-11	GEOROC	126.967	33.4967	IGNEOUS	VOLCANIC	BASALT	1.305	1	48.06	2.47	14.58	1.85		9.27	0.159	7.85	8.66	3.25	1.74	0.583		37
BRENNA, M.; CRONIN, S. J.; SMITH, I. E. M.; SOHN, Y. K.; NEMETH, K., 2010	U1-12	GEOROC	126.967	33.4967	IGNEOUS	VOLCANIC	BASALT	1.305	1	49.09	2.37	14.47	1.85		9.25	0.159	8.03	8.4	3.02	1.52	0.504		32
BRENNA, M.; CRONIN, S. J.; SMITH, I. E. M.; SOHN, Y. K.; NEMETH, K., 2010	U1-14	GEOROC	126.967	33.4967	IGNEOUS	VOLCANIC	BASALT	1.305	1	50.18	2.42	14.88	1.84		9.2	0.158	7.6	7.5	2.78	1.66	0.504		38.5
BRENNA, M.; CRONIN, S. J.; SMITH, I. E. M.; SOHN, Y. K.; NEMETH, K., 2010	U1-16	GEOROC	126.967	33.4967	IGNEOUS	VOLCANIC	BASALT	1.305	1	48.04	2.47	14.58	1.87		9.35	0.16	8.03	8.55	3.26	1.73	0.589		36.9
BRENNA, M.; CRONIN, S. J.; SMITH, I. E. M.; SOHN, Y. K.; NEMETH, K., 2010	U1-17	GEOROC	126.967	33.4967	IGNEOUS	VOLCANIC	BASALT	1.305	1	47.91	2.43	14.13	1.89		9.44	0.165	8.95	8.49	2.87	1.6	0.534		36
BRENNA, M.; CRONIN, S. J.; SMITH, I. E. M.; SOHN, Y. K.; NEMETH, K., 2010	U1-18	GEOROC	126.967	33.4967	IGNEOUS	VOLCANIC	BASALT	1.305	1	47.22	2.46	14.06	1.92		9.62	0.166	9.45	8.91	2.89	1.48	0.502		34.1
BRENNA, M.; CRONIN, S. J.; SMITH, I. E. M.; SOHN, Y. K.; NEMETH, K., 2010	U1-19	GEOROC	126.967	33.4967	IGNEOUS	VOLCANIC	BASALT	1.305	1	47.5	2.39	13.64	1.89		9.46	0.162	9.54	9.03	2.97	1.52	0.512		33.5
BRENNA, M.; CRONIN, S. J.; SMITH, I. E. M.; SOHN, Y. K.; NEMETH, K., 2010	U1-2	GEOROC	126.967	33.4967	IGNEOUS	VOLCANIC	BASALT	1.305	1	48.65	2.48	14.73	1.84		9.21	0.158	7.91	8.32	3.1	1.74	0.577		38
BRENNA, M.; CRONIN, S. J.; SMITH, I. E. M.; SOHN, Y. K.; NEMETH, K., 2010	U1-20	GEOROC	126.967	33.4967	IGNEOUS	VOLCANIC	BASALT	1.305	1	47.28	2.45	13.93	1.89		9.47	0.166	9.27	9.22	2.95	1.59	0.505		34.1
BRENNA, M.; CRONIN, S. J.; SMITH, I. E. M.; SOHN, Y. K.; NEMETH, K., 2010	U1-21	GEOROC	126.967	33.4967	IGNEOUS	VOLCANIC	BASALT	1.305	1	46.52	2.44	13.63	1.88		9.41	0.167	9.64	9.57	3.23	1.58	0.488		33
BRENNA, M.; CRONIN, S. J.; SMITH, I. E. M.; SOHN, Y. K.; NEMETH, K., 2010	U1-22	GEOROC	126.967	33.4967	IGNEOUS	VOLCANIC	BASALT	1.305	1	46.47	2.43	13.53	1.9		9.48	0.168	9.88	9.86	2.92	1.52	0.532		31.9
BRENNA, M.; CRONIN, S. J.; SMITH, I. E. M.; SOHN, Y. K.; NEMETH, K., 2010	U1-24	GEOROC	126.967	33.4967	IGNEOUS	VOLCANIC	BASALT	1.305	1	46.66	2.39	13.64	1.89		9.46	0.17	9.93	9.68	2.89	1.5	0.459		31.3
BRENNA, M.; CRONIN, S. J.; SMITH, I. E. M.; SOHN, Y. K.; NEMETH, K., 2010	U1-26	GEOROC	126.967	33.4967	IGNEOUS	VOLCANIC	BASALT	1.305	1	47.01	2.4	13.84	1.88		9.4	0.168	9.53	9.51	3.04	1.52	0.476		32.3
BRENNA, M.; CRONIN, S. J.; SMITH, I. E. M.; SOHN, Y. K.; NEMETH, K., 2010	U1-27	GEOROC	126.967	33.4967	IGNEOUS	VOLCANIC	BASALT	1.305	1	47.03	2.41	13.88	1.88		9.41	0.168	9.46	9.6	2.97	1.56	0.482		33
BRENNA, M.; CRONIN, S. J.; SMITH, I. E. M.; SOHN, Y. K.; NEMETH, K., 2010	U1-28	GEOROC	126.967	33.4967	IGNEOUS	VOLCANIC	BASALT	1.305	1	47.26	2.42	14.21	1.89		9.47	0.184	9.34	9.1	2.83	1.53	0.466		33.4
BRENNA, M.; CRONIN, S. J.; SMITH, I. E. M.; SOHN, Y. K.; NEMETH, K., 2010	U1-3	GEOROC	126.967	33.4967	IGNEOUS	VOLCANIC	BASALT	1.305	1	48.34	2.48	14.61	1.86		9.3	0.16	7.92	8.54	3.05	1.73	0.583		37.7
BRENNA, M.; CRONIN, S. J.; SMITH, I. E. M.; SOHN, Y. K.; NEMETH, K., 2010	U1-31	GEOROC	126.967	33.4967	IGNEOUS	VOLCANIC	BASALT	1.305	1	46.87	2.44	14.08	1.88		9.39	0.167	9.01	9.29	3.1	1.58	0.543		34.5
BRENNA, M.; CRONIN, S. J.; SMITH, I. E. M.; SOHN, Y. K.; NEMETH, K., 2010	U1-5	GEOROC	126.967	33.4967	IGNEOUS	VOLCANIC	BASALT	1.305	1	50.24	2.32	14.44	1.73		8.67	0.152	7.26	8.1	3.24	1.87	0.551		37
BRENNA, M.; CRONIN, S. J.; SMITH, I. E. M.; SOHN, Y. K.; NEMETH, K., 2010	U1-7	GEOROC	126.967	33.4967	IGNEOUS	VOLCANIC	BASALT	1.305	1	48.24	2.49	14.68	1.85		9.27	0.158	7.88	8.5	3.1	1.72	0.589		38.2
BRENNA, M.; CRONIN, S. J.; SMITH, I. E. M.; SOHN, Y. K.; NEMETH, K., 2010	U1-8	GEOROC	126.967	33.4967	IGNEOUS	VOLCANIC	BASALT	1.305	1	49.9	2.11	14.08	1.84		9.2	0.155	8.51	8.77	2.92	1.03	0.358		22
BRENNA, M.; CRONIN, S. J.; SMITH, I. E. M.; SOHN, Y. K.; NEMETH, K., 2010	U1-9	GEOROC	126.967	33.4967	IGNEOUS	VOLCANIC	BASALT	1.305	1	48.09	2.49	14.62	1.87		9.33	0.158	7.85	8.63	3.3	1.73	0.59		37.5
KOH, J. S.; YUN, SUNGHYO; HYEON, G. B.; LEE, MOON WON; GIL, Y.-W., 2005	405-06	GEOROC	126.96	33.5	IGNEOUS	VOLCANIC	BASALT	1.305	1	50.63	1.74	14.37		12.18		0.14	7.53	9.02	2.75	0.39	0.2	0.86
KOH, J. S.; YUN, SUNGHYO; HYEON, G. B.; LEE, MOON WON; GIL, Y.-W., 2005	405-07	GEOROC	126.96	33.5	IGNEOUS	VOLCANIC	BASALT	1.305	1	51.77	1.73	14.01		11.85		0.14	6.97	8.54	2.82	0.59	0.2	0.04
KOH, J. S.; YUN, SUNGHYO; HYEON, G. B.; LEE, MOON WON; GIL, Y.-W., 2005	405-08	GEOROC	126.96	33.5	IGNEOUS	VOLCANIC	BASALT	1.305	1	51.94	1.73	13.76		11.89		0.14	7.11	8.37	2.87	0.65	0.21
KOH, J. S.; YUN, SUNGHYO; HYEON, G. B.; LEE, MOON WON; GIL, Y.-W., 2005	405-09	GEOROC	126.96	33.5	IGNEOUS	VOLCANIC	BASALT	1.305	1	50.41	1.76	14.13		12.15		0.14	7.24	8.7	2.73	0.47	0.2	0.23
KOH, J. S.; YUN, SUNGHYO; HYEON, G. B.; LEE, MOON WON; GIL, Y.-W., 2005	405-11	GEOROC	126.96	33.5	IGNEOUS	VOLCANIC	BASALT	1.305	1	51.8	1.75	14.16		12.01		0.14	7.28	8.58	2.8	0.48	0.2	0.06
KOH, J. S.; YUN, SUNGHYO; HYEON, G. B.; LEE, MOON WON; GIL, Y.-W., 2005	405-16	GEOROC	126.96	33.5	IGNEOUS	VOLCANIC	BASALT	1.305	1	51.87	1.76	13.78		11.82		0.14	6.89	8.43	2.83	0.64	0.2	0.03
BRENNA, M.; CRONIN, S. J.; SMITH, I. E. M.; SOHN, Y. K.; NEMETH, K., 2010	U1-41	GEOROC	126.97	33.5024	IGNEOUS	VOLCANIC	BASALT	1.305	1	50.69	1.87	14.53	1.89		9.47	0.155	7.37	8.67	2.93	0.42	0.23
BRENNA, M.; CRONIN, S. J.; SMITH, I. E. M.; SOHN, Y. K.; NEMETH, K., 2010	U1-42	GEOROC	126.96	33.5069	IGNEOUS	VOLCANIC	BASALT	1.305	1	50.83	1.96	15.21	1.89		9.46	0.154	7.23	8.78	2.89	0.31	0.234
PLANK, T.; FORSYTH, D. W., 2016	MO10-05B	GEOROC	115.792	34.5447	IGNEOUS	VOLCANIC	NOT-GIVEN	1.305	1	46.6016	2.3817	15.7763				0.173124	8.16953	8.98732	3.9954	1.948	0.591522	0.473504	36.642
PLANK, T.; FORSYTH, D. W., 2016	MO10-02B	GEOROC	115.791	34.5448	IGNEOUS	VOLCANIC	NOT-GIVEN	1.305	1	49.8594	2.17018	16.7809				0.169913	5.17162	8.94786	3.56813	1.86534	0.591926	1.44029	38.218
PLANK, T.; FORSYTH, D. W., 2016	MO10-04	GEOROC	115.792	34.545	IGNEOUS	VOLCANIC	NOT-GIVEN	1.305	1	46.8055	2.33098	15.8036				0.199797	8.0351	9.04155	3.15749	1.91332	0.579229	1.66533	37.1345
PLANK, T.; FORSYTH, D. W., 2016	MO10-01	GEOROC	115.791	34.5453	IGNEOUS	VOLCANIC	NOT-GIVEN	1.305	1	46.7128	1.90249	15.2851				0.166879	6.33161	10.392	3.28224	1.86622	0.559864	4.26516	38.415
PLANK, T.; FORSYTH, D. W., 2016	MO10-03	GEOROC	115.79	34.5456	IGNEOUS	VOLCANIC	NOT-GIVEN	1.305	1	48.5576	2.20308	16.1503				0.169568	7.20739	8.31674	3.61933	1.96778	0.57325	0.902165	37.1345
PLANK, T.; FORSYTH, D. W., 2016	MO10-06 DF	GEOROC	115.791	34.5478	IGNEOUS	VOLCANIC	NOT-GIVEN	1.305	1	46.1812	2.56918	15.608				0.182392	8.53729	9.03199	3.83986	1.90962	0.585051	0.040229	40.6805
PLANK, T.; FORSYTH, D. W., 2016	MO10-06A	GEOROC	115.791	34.5478	IGNEOUS	VOLCANIC	NOT-GIVEN	1.305	1	46.5043	2.54512	15.771				0.180467	8.45165	9.12593	3.8519	1.72624	0.582526	0.767522	40.293
PLANK, T.; FORSYTH, D. W., 2016	MO10-07A	GEOROC	116.374	34.7456	IGNEOUS	VOLCANIC	NOT-GIVEN	1.305	1	47.5643	2.16956	15.6095				0.17494	8.4588	8.93653	3.59857	1.50027	0.49449		32.2605
PLANK, T.; FORSYTH, D. W., 2016	MO10-08A	GEOROC	116.378	34.7475	IGNEOUS	VOLCANIC	NOT-GIVEN	1.305	1	46.5975	2.51963	16.1755				0.177881	8.24609	8.97587	3.95956	1.95797	0.627711		41.173
PLANK, T.; FORSYTH, D. W., 2016	MO10-27A	GEOROC	115.827	35.1855	IGNEOUS	VOLCANIC	NOT-GIVEN	1.305	1	47.7263	2.52921	16.371				0.177754	6.19464	8.28561	3.53699	1.9093	0.650275	1.72827	35.175
PLANK, T.; FORSYTH, D. W., 2016	MO10-16	GEOROC	115.728	35.2367	IGNEOUS	VOLCANIC	NOT-GIVEN	1.305	1	47.8153	2.70273	16.4754				0.180257	6.37298	7.96544	4.31858	2.07944	0.746072		39.999
PLANK, T.; FORSYTH, D. W., 2016	MO10-50	GEOROC	115.745	35.2522	IGNEOUS	VOLCANIC	NOT-GIVEN	1.305	1	48.0472	2.40793	16.0629				0.167121	7.17566	8.14617	3.41434	1.68714	0.535896	1.59458	28.944
PLANK, T.; FORSYTH, D. W., 2016	MO10-23C	GEOROC	115.73	35.2688	IGNEOUS	VOLCANIC	NOT-GIVEN	1.305	1	48.4039	2.78085	16.3802				0.16856	7.53014	8.49802	3.92389	1.84141	0.647704	0.26	32.702
YOSHIDA, T.; AOKI, K.-I.; LEE, MOON WON; ISHIKAWA, K.-I.; KANEKO, N., 1982	ODZ-2	GEOROC	129.9	36	IGNEOUS	VOLCANIC	TRACHYANDESITE	3.95	1.5	51.37	2.35	17.01	3.84		4.84	0.16	2.96	5.93	4.19	3.63	0.93
PLANK, T.; FORSYTH, D. W., 2016	AZ09-UK02	GEOROC	113.084	36.2177	IGNEOUS	VOLCANIC	NOT-GIVEN	1.305	1	46.2982	1.69661	13.445				0.17082	12.2958	9.98507	2.33608	1.17818	0.655049	1.00688	54.672
PLANK, T.; FORSYTH, D. W., 2016	AZ09-UK03	GEOROC	113.085	36.2193	IGNEOUS	VOLCANIC	NOT-GIVEN	1.305	1	45.2108	1.71958	13.382				0.171301	13.1413	10.6861	2.81599	1.08963	0.63694	0.47	58.903
PLANK, T.; FORSYTH, D. W., 2016	AZ09-UK04 CT	GEOROC	113.088	36.223	IGNEOUS	VOLCANIC	NOT-GIVEN	1.305	1	49.3431	1.42408	14.3825				0.160466	10.0664	9.32265	2.81266	0.96793	0.583228	1.29	48.462
CHEN, JU-CHIN; KATO, Y., 1989	AG-L1	GEOROC	127.14	36.35	IGNEOUS	VOLCANIC	ANDESITE	3.95	1.5	51.1	0.94	19.55				0.13	3.31	9.11	3.42	0.98		2.63	7.1
CHEN, JU-CHIN; KATO, Y., 1989	AG-L2	GEOROC	127.14	36.35	IGNEOUS	VOLCANIC	BASALT	3.95	1.5	49.11	1.49	17.91				0.16	4.58	10.23	3.17	0.92		2.33	6.2
CHEN, JU-CHIN; KATO, Y., 1989	AG-L3	GEOROC	127.14	36.35	IGNEOUS	VOLCANIC	BASALT	3.95	1.5	48.82	1.07	18.35				0.18	4.6	10.63	3.27	0.81		2.62	5.6
PLANK, T.; FORSYTH, D. W., 2016	AZ09-GCB	GEOROC	113.125	36.3809	IGNEOUS	VOLCANIC	NOT-GIVEN	1.305	1	45.372	2.34965	14.1418				0.180116	10.5831	8.93856	2.64334	1.34962	0.660385	1.14759	47.838
PLANK, T.; FORSYTH, D. W., 2016	AZ09-UK01	GEOROC	113.113	36.4702	IGNEOUS	VOLCANIC	NOT-GIVEN	1.305	1	45.8291	2.70055	14.5949				0.17399	9.57051	9.55752	3.38705	1.41104	0.633552	0.151653	44.2265
PLANK, T.; FORSYTH, D. W., 2016	AZ09-UK09	GEOROC	113.113	36.4702	IGNEOUS	VOLCANIC	NOT-GIVEN	1.305	1	48.2733	1.43164	13.4947				0.159875	11.8891	9.30891	2.54135	0.963473	0.449406	0.885925	41.004
FAN, QICHENG; HOOPER, P. R., 1991	AN-1	GEOROC	119	36.5	IGNEOUS	VOLCANIC	BASANITE	1.305	1	46.51	2.25	14.99	1.45		11.73	0.18	7.77	8.31	5	0.65	1.15
ZHOU, XINGHUA; ARMSTRONG, R. L., 1982	HW-1	GEOROC	113.17	36.67	IGNEOUS	VOLCANIC	TRACHYBASALT	1.305	1	48.12	2.48	15.45		12.74		0.14	5.91	7.79	4.18	2.26	0.76
FEDOROV, P. I.; FILATOVA, N. I., 2002	6	GEOROC	130.78	37.45	IGNEOUS	VOLCANIC	TRACHYBASALT	2.65	2.5	47.3	2.88	17.3		10.21		0.17	3.87	8.47	3.47	2.73	0.87		73.2
BRENNA, M.; PRICE, R. C.; CRONIN, S. J.; SMITH, I. E. M.; SOHN, Y. K.; KIM, GI BOM; MAAS, R., 2014	UL02	GEOROC	130.855	37.46	IGNEOUS	VOLCANIC	BASALT	1.305	1	48.712	2.77939	17.3543		9.30661		0.201433	2.64381	7.66996	3.71877	3.31203	0.854155	2.15723	81.7302
BRENNA, M.; PRICE, R. C.; CRONIN, S. J.; SMITH, I. E. M.; SOHN, Y. K.; KIM, GI BOM; MAAS, R., 2014	UL03	GEOROC	130.855	37.46	IGNEOUS	VOLCANIC	BASALT	1.305	1	49.0653	2.64723	17.5006		9.47228		0.198302	2.04078	6.76729	5.3426	1.91563	0.985734	2.77355	82.8777
BRENNA, M.; PRICE, R. C.; CRONIN, S. J.; SMITH, I. E. M.; SOHN, Y. K.; KIM, GI BOM; MAAS, R., 2014	UL05	GEOROC	130.844	37.4631	IGNEOUS	VOLCANIC	BASALT	1.305	1	47.2602	3.72465	15.7761		11.3982		0.199883	3.62715	8.24884	3.22738	2.93487	0.798558	1.74424	80.8527
BRENNA, M.; PRICE, R. C.; CRONIN, S. J.; SMITH, I. E. M.; SOHN, Y. K.; KIM, GI BOM; MAAS, R., 2014	UL06	GEOROC	130.844	37.4631	IGNEOUS	VOLCANIC	BASALT	1.305	1	46.1434	3.08269	16.9451		11.4292		0.159951	4.31383	8.31745	3.57708	1.92911	0.730927	1.90181	79.735
BRENNA, M.; PRICE, R. C.; CRONIN, S. J.; SMITH, I. E. M.; SOHN, Y. K.; KIM, GI BOM; MAAS, R., 2014	UL14	GEOROC	130.829	37.4706	IGNEOUS	VOLCANIC	BASALT	1.305	1	49.7263	2.60095	18.197		8.66983		0.130047	2.24452	6.51201	5.13447	1.83993	0.956572	2.31669	86.6042
BRENNA, M.; PRICE, R. C.; CRONIN, S. J.; SMITH, I. E. M.; SOHN, Y. K.; KIM, GI BOM; MAAS, R., 2014	UL57	GEOROC	130.91	37.4819	IGNEOUS	VOLCANIC	BASALT	1.305	1	47.1765	3.80796	17.4532		9.2122		0.108662	2.85597	9.36605	4.04837	0.971223	0.833714	2.20692	72.0364
BRENNA, M.; PRICE, R. C.; CRONIN, S. J.; SMITH, I. E. M.; SOHN, Y. K.; KIM, GI BOM; MAAS, R., 2014	UL52	GEOROC	130.916	37.4833	IGNEOUS	VOLCANIC	BASALT	1.305	1	48.8051	3.34757	17.7508		7.6888		0.106119	2.84592	8.83682	4.46664	1.40849	0.884647	1.98428	76.4752
BRENNA, M.; PRICE, R. C.; CRONIN, S. J.; SMITH, I. E. M.; SOHN, Y. K.; KIM, GI BOM; MAAS, R., 2014	UL53	GEOROC	130.916	37.4833	IGNEOUS	VOLCANIC	BASALT	1.305	1	49.1113	3.39466	18.2112		6.87636		0.110254	2.84339	9.13946	4.93241	0.928453	0.820134	1.96234	72.8778
BRENNA, M.; PRICE, R. C.; CRONIN, S. J.; SMITH, I. E. M.; SOHN, Y. K.; KIM, GI BOM; MAAS, R., 2014	UL56	GEOROC	130.916	37.4833	IGNEOUS	VOLCANIC	BASALT	1.305	1	46.0979	3.5622	17.6482		9.78646		0.134061	2.80571	9.2981	2.49928	2.81528	0.776597	2.6062	71.5762
BRENNA, M.; PRICE, R. C.; CRONIN, S. J.; SMITH, I. E. M.; SOHN, Y. K.; KIM, GI BOM; MAAS, R., 2014	UL27	GEOROC	130.914	37.4864	IGNEOUS	VOLCANIC	BASALT	1.305	1	47.2993	2.91464	17.0086		10.4066		0.156491	4.32306	7.93213	4.05898	2.50385	0.885151	1.18679	72.0268
BRENNA, M.; PRICE, R. C.; CRONIN, S. J.; SMITH, I. E. M.; SOHN, Y. K.; KIM, GI BOM; MAAS, R., 2014	UL25	GEOROC	130.913	37.4875	IGNEOUS	VOLCANIC	BASALT	1.305	1	49.3586	3.07464	19.0569		7.31918		0.104422	2.28181	8.08301	4.70864	1.22792	1.07419	2.24206	86.6531
BRENNA, M.; PRICE, R. C.; CRONIN, S. J.; SMITH, I. E. M.; SOHN, Y. K.; KIM, GI BOM; MAAS, R., 2014	UL19	GEOROC	130.917	37.4881	IGNEOUS	VOLCANIC	BASALT	1.305	1	46.484	3.09006	16.3345		10.3446		0.187305	3.69856	8.65217	3.81266	1.34061	0.812924	3.12015	77.8756
BRENNA, M.; PRICE, R. C.; CRONIN, S. J.; SMITH, I. E. M.; SOHN, Y. K.; KIM, GI BOM; MAAS, R., 2014	NA11F	GEOROC	130.865	37.505	IGNEOUS	VOLCANIC	NOT-GIVEN	1.305	1	50.3825	2.94514	19.6014		6.03802		0.077814	4.72798	4.39308	4.84618	4.23548	0.861871	1.23434	83.2546
ZENG, GANG; CHEN, LI-HUI; XU, XISHENG; JIANG, SHAO-YONG; HOFMANN, A. W., 2010	08NIUS02	GEOROC	120.721	37.742	IGNEOUS	VOLCANIC	NOT-GIVEN	4.5	4	45.02	2.93	13.8		14.42		0.16	6.52	8.03	5.47	1.82	1.16	0.78	64.9
ZENG, GANG; CHEN, LI-HUI; XU, XISHENG; JIANG, SHAO-YONG; HOFMANN, A. W., 2010	08NIUS03	GEOROC	120.721	37.742	IGNEOUS	VOLCANIC	NOT-GIVEN	4.5	4	45.14	2.91	13.7		14.03		0.15	6.46	8.22	5.54	1.56	1.09	1.18	62
ZHOU, XINGHUA; ARMSTRONG, R. L., 1982	SSH-18	GEOROC	113.67	37.83	IGNEOUS	VOLCANIC	TRACHYBASALT	1.305	1	47.26	2.58	14.39		13		0.15	6.82	7.49	4.16	2.3	0.98
FEDOROV, P. I.; FILATOVA, N. I., 2002	BR4	GEOROC	124.67	37.97	IGNEOUS	VOLCANIC	BASALT	1.305	1	50.13	1.7	17.77		11.04		0.15	8.25	7.78	3.67	2.03	0.47	0.02
ZHOU, XINGHUA; ARMSTRONG, R. L., 1982	HJ-3	GEOROC	114.17	38	IGNEOUS	VOLCANIC	HAWAIITE	1.305	1	49.06	2.46	15.13		11.08		0.13	6.76	7.84	4.7	1.44	0.93
FEDOROV, P. I.; FILATOVA, N. I., 2002	C1-2	GEOROC	128.5	38	IGNEOUS	VOLCANIC	BASALT	1.305	1	47.17	1.59	14.64		11.21		0.15	9.95	7.74	2.18	1.35	0.32	2.87
FEDOROV, P. I.; FILATOVA, N. I., 2002	C4-P	GEOROC	128.5	38	IGNEOUS	VOLCANIC	BASALT	1.305	1	47.61	2.05	14.85		11.36		0.16	8.91	8.3	2.83	1.95	0.43	0.46
SAKUYAMA, T.; NAGAOKA, S.; MIYAZAKI, T.; CHANG, QING; TAKAHASHI, T.; HIRAHARA, Y.; SENDA, R.; ITAYA, T.; KIMURA, J.-I.; OZAWA, K., 2014	2401	GEOROC	127.044	38.0053	IGNEOUS	VOLCANIC	BASALT	1.305	1	47.96	2.08	15.92		11.06		0.17	9.07	8.11	3.88	2.08	0.46		18.5
SAKUYAMA, T.; NAGAOKA, S.; MIYAZAKI, T.; CHANG, QING; TAKAHASHI, T.; HIRAHARA, Y.; SENDA, R.; ITAYA, T.; KIMURA, J.-I.; OZAWA, K., 2014	2402	GEOROC	127.044	38.0053	IGNEOUS	VOLCANIC	BASALT	1.305	1	47.85	2	15.5		10.91		0.17	9.71	8.37	3.67	1.98	0.43		20.1
SAKUYAMA, T.; NAGAOKA, S.; MIYAZAKI, T.; CHANG, QING; TAKAHASHI, T.; HIRAHARA, Y.; SENDA, R.; ITAYA, T.; KIMURA, J.-I.; OZAWA, K., 2014	2403	GEOROC	127.044	38.0053	IGNEOUS	VOLCANIC	BASALT	1.305	1	47.79	2.07	15.75		11.14		0.16	9.05	8.25	3.12	2.06	0.45		24.4
SAKUYAMA, T.; NAGAOKA, S.; MIYAZAKI, T.; CHANG, QING; TAKAHASHI, T.; HIRAHARA, Y.; SENDA, R.; ITAYA, T.; KIMURA, J.-I.; OZAWA, K., 2014	2404	GEOROC	127.044	38.0053	IGNEOUS	VOLCANIC	BASALT	1.305	1	48.42	1.69	15.41		11.33		0.17	10.32	8.37	3.19	1.54	0.34		19.5
SAKUYAMA, T.; NAGAOKA, S.; MIYAZAKI, T.; CHANG, QING; TAKAHASHI, T.; HIRAHARA, Y.; SENDA, R.; ITAYA, T.; KIMURA, J.-I.; OZAWA, K., 2014	2407	GEOROC	127.044	38.0053	IGNEOUS	VOLCANIC	BASALT	1.305	1	48.06	1.65	15.31		11.29		0.16	10.25	8.37	3.15	1.51	0.32		16.5
SAKUYAMA, T.; NAGAOKA, S.; MIYAZAKI, T.; CHANG, QING; TAKAHASHI, T.; HIRAHARA, Y.; SENDA, R.; ITAYA, T.; KIMURA, J.-I.; OZAWA, K., 2014	2504	GEOROC	127.044	38.0053	IGNEOUS	VOLCANIC	BASALT	1.305	1	48.02	1.97	15.58		11.02		0.16	9.94	8.33	3.58	1.97	0.42		20.5
SAKUYAMA, T.; NAGAOKA, S.; MIYAZAKI, T.; CHANG, QING; TAKAHASHI, T.; HIRAHARA, Y.; SENDA, R.; ITAYA, T.; KIMURA, J.-I.; OZAWA, K., 2014	2601	GEOROC	127.044	38.0053	IGNEOUS	VOLCANIC	BASALT	1.305	1	47.84	2.05	15.84		11.05		0.16	9.26	8.31	3.41	2.07	0.46		19.1
SAKUYAMA, T.; NAGAOKA, S.; MIYAZAKI, T.; CHANG, QING; TAKAHASHI, T.; HIRAHARA, Y.; SENDA, R.; ITAYA, T.; KIMURA, J.-I.; OZAWA, K., 2014	2602	GEOROC	127.044	38.0053	IGNEOUS	VOLCANIC	BASALT	1.305	1	48.05	2.04	15.78		11.04		0.17	9.22	8.2	3.65	2.05	0.47		20
SAKUYAMA, T.; NAGAOKA, S.; MIYAZAKI, T.; CHANG, QING; TAKAHASHI, T.; HIRAHARA, Y.; SENDA, R.; ITAYA, T.; KIMURA, J.-I.; OZAWA, K., 2014	2603	GEOROC	127.044	38.0053	IGNEOUS	VOLCANIC	BASALT	1.305	1	48.21	1.91	15.58		11.51		0.17	9.28	8.44	3.09	1.68	0.38		21.3
SAKUYAMA, T.; NAGAOKA, S.; MIYAZAKI, T.; CHANG, QING; TAKAHASHI, T.; HIRAHARA, Y.; SENDA, R.; ITAYA, T.; KIMURA, J.-I.; OZAWA, K., 2014	2604	GEOROC	127.044	38.0053	IGNEOUS	VOLCANIC	BASALT	1.305	1	48.31	1.92	15.42		11.65		0.17	9.44	8.27	3.64	1.72	0.38		20.6
SAKUYAMA, T.; NAGAOKA, S.; MIYAZAKI, T.; CHANG, QING; TAKAHASHI, T.; HIRAHARA, Y.; SENDA, R.; ITAYA, T.; KIMURA, J.-I.; OZAWA, K., 2014	2605	GEOROC	127.044	38.0053	IGNEOUS	VOLCANIC	BASALT	1.305	1	48.01	1.99	15.68		10.85		0.16	9.7	8.4	3.74	2	0.43		21.6
SAKUYAMA, T.; NAGAOKA, S.; MIYAZAKI, T.; CHANG, QING; TAKAHASHI, T.; HIRAHARA, Y.; SENDA, R.; ITAYA, T.; KIMURA, J.-I.; OZAWA, K., 2014	2606	GEOROC	127.044	38.0053	IGNEOUS	VOLCANIC	BASALT	1.305	1	48.12	1.9	15.56		11.13		0.16	9.1	8.41	3.31	1.87	0.39		21.2
SAKUYAMA, T.; NAGAOKA, S.; MIYAZAKI, T.; CHANG, QING; TAKAHASHI, T.; HIRAHARA, Y.; SENDA, R.; ITAYA, T.; KIMURA, J.-I.; OZAWA, K., 2014	2607	GEOROC	127.044	38.0053	IGNEOUS	VOLCANIC	BASALT	1.305	1	48.03	2.03	15.74		11.1		0.17	9.4	8.15	3.75	2.04	0.45		23.9
SAKUYAMA, T.; NAGAOKA, S.; MIYAZAKI, T.; CHANG, QING; TAKAHASHI, T.; HIRAHARA, Y.; SENDA, R.; ITAYA, T.; KIMURA, J.-I.; OZAWA, K., 2014	2608	GEOROC	127.044	38.0053	IGNEOUS	VOLCANIC	BASALT	1.305	1	48.23	1.92	15.58		11.21		0.16	9.15	8.57	2.99	1.86	0.39		22.6
SAKUYAMA, T.; NAGAOKA, S.; MIYAZAKI, T.; CHANG, QING; TAKAHASHI, T.; HIRAHARA, Y.; SENDA, R.; ITAYA, T.; KIMURA, J.-I.; OZAWA, K., 2014	2609	GEOROC	127.044	38.0053	IGNEOUS	VOLCANIC	BASALT	1.305	1	47.59	2.02	15.57		10.96		0.16	9.64	8.24	2.96	1.91	0.45		16.8
SAKUYAMA, T.; NAGAOKA, S.; MIYAZAKI, T.; CHANG, QING; TAKAHASHI, T.; HIRAHARA, Y.; SENDA, R.; ITAYA, T.; KIMURA, J.-I.; OZAWA, K., 2014	2701	GEOROC	127.044	38.0053	IGNEOUS	VOLCANIC	BASALT	1.305	1	47.71	1.97	15.39		10.97		0.16	9.7	8.24	3.58	1.94	0.43		19.6
SAKUYAMA, T.; NAGAOKA, S.; MIYAZAKI, T.; CHANG, QING; TAKAHASHI, T.; HIRAHARA, Y.; SENDA, R.; ITAYA, T.; KIMURA, J.-I.; OZAWA, K., 2014	2703	GEOROC	127.044	38.0053	IGNEOUS	VOLCANIC	BASALT	1.305	1	48.32	1.9	15.56		11.28		0.17	9.47	8.35	3.28	1.86	0.39		21.3
SAKUYAMA, T.; NAGAOKA, S.; MIYAZAKI, T.; CHANG, QING; TAKAHASHI, T.; HIRAHARA, Y.; SENDA, R.; ITAYA, T.; KIMURA, J.-I.; OZAWA, K., 2014	2704	GEOROC	127.044	38.0053	IGNEOUS	VOLCANIC	BASALT	1.305	1	47.62	2	15.39		11.15		0.16	9.94	8.24	3.6	1.96	0.43		23.1
CHOI, HYUN-OK; CHOI, SUNG HI; YU, YONGJAE, 2014	BJK8-1	GEOROC	127.228	38.0296	IGNEOUS	VOLCANIC	TRACHYBASALT	0.33	0	47.9	1.9	15.2	11.1			0.2	9.2	8	3.3	1.9	0.4	0.5	23
CHOI, HYUN-OK; CHOI, SUNG HI; YU, YONGJAE, 2014	BJK8-2	GEOROC	127.228	38.0296	IGNEOUS	VOLCANIC	TRACHYBASALT	0.33	0	47.9	2	15.3	11.2			0.2	8.9	8	3.3	2	0.4	0.5	23
CHOI, HYUN-OK; CHOI, SUNG HI; YU, YONGJAE, 2014	BJK3	GEOROC	127.113	38.0404	IGNEOUS	VOLCANIC	TRACHYBASALT	0.33	0	48	2	15.6	11.1			0.2	8.8	8	3.7	2	0.5		25
CHOI, HYUN-OK; CHOI, SUNG HI; YU, YONGJAE, 2014	BJK7-1	GEOROC	127.111	38.0643	IGNEOUS	VOLCANIC	TRACHYBASALT	0.33	0	47.5	2	15.3	11.2			0.2	8.8	8	3.6	2.1	0.5	0.4	25
CHOI, HYUN-OK; CHOI, SUNG HI; YU, YONGJAE, 2014	BJK7-2	GEOROC	127.111	38.0643	IGNEOUS	VOLCANIC	TRACHYBASALT	0.33	0	48.1	2	15.5	11.2			0.2	8.7	7.9	3.7	2.1	0.5		21
CHOI, HYUN-OK; CHOI, SUNG HI; YU, YONGJAE, 2014	BJK7-3	GEOROC	127.111	38.0643	IGNEOUS	VOLCANIC	TRACHYBASALT	0.33	0	48.6	1.8	15.4	11.4			0.2	9	8.2	3.3	1.7	0.4		24
FEDOROV, P. I.; FILATOVA, N. I., 2002	K388-1	GEOROC	124.7	38.2	IGNEOUS	VOLCANIC	TRACHYBASALT	1.305	1	45.68	1.69	16.13	1.85		9.43	0.19	4.94	7.22	6.83	1.44	1.33	1.72	26
FEDOROV, P. I.; FILATOVA, N. I., 2002	K265/7	GEOROC	129	38.5	IGNEOUS	VOLCANIC	BASALT	1.305	1	47.28	1.98	15.9	1.73		8.8	0.15	9.37	8.23	3.43	1.78	0.37		25
FEDOROV, P. I.; FILATOVA, N. I., 2002	K279	GEOROC	129.5	39	IGNEOUS	VOLCANIC	BASALT	1.305	1	47.21	2.17	17.26	1.7		8.66	0.22	6.69	9.91	3.33	1.3	0.58		26
FEDOROV, P. I.; FILATOVA, N. I., 2002	K386-1	GEOROC	128	39.5	IGNEOUS	VOLCANIC	BASALT	2.65	2.5	51.98	1.85	15.59	1.76		8.96	0.15	6.7	8.75	2.62	0.45	0.21		14
BASU, A. R.; WANG, JUNWEN; HUANG, WANKANG; XIE, GUANGHONG; TATSUMOTO, M., 1991	BD-1-1	GEOROC	113.8	40	IGNEOUS	VOLCANIC	BASALT	1.305	1	48	2.72	14		13.2		0.17	7.32	7.68	3.72	1.81	0.77		45.7
XU, YI-GANG; MA, JIN-LONG; FREY, F. A.; FEIGENSON, M. D.; LIU, JIANG-FENG, 2005	SDT-10	GEOROC	113.8	40	IGNEOUS	VOLCANIC	THOLEIITE	1.305	1	51.9	1.81	14.01		12.52		0.15	7.37	8.11	2.8	0.54	0.19		9.375
XU, YI-GANG; MA, JIN-LONG; FREY, F. A.; FEIGENSON, M. D.; LIU, JIANG-FENG, 2005	SDT-13	GEOROC	113.8	40	IGNEOUS	VOLCANIC	THOLEIITE	1.305	1	51.74	1.83	14.33		12.37		0.15	7.63	8.37	3.25	0.6	0.21		10.12
XU, YI-GANG; MA, JIN-LONG; FREY, F. A.; FEIGENSON, M. D.; LIU, JIANG-FENG, 2005	SDT-14	GEOROC	113.8	40	IGNEOUS	VOLCANIC	BASALT	1.305	1	45.83	2.86	14.38		13.85		0.18	7.11	7.87	5.11	1.21	0.95	0.09	50.94
XU, YI-GANG; MA, JIN-LONG; FREY, F. A.; FEIGENSON, M. D.; LIU, JIANG-FENG, 2005	SDT-17	GEOROC	113.8	40	IGNEOUS	VOLCANIC	BASALT	1.305	1	50.31	2.34	14.28		13.36		0.17	6.78	7.54	3.9	1.49	0.61		29.21
XU, YI-GANG; MA, JIN-LONG; FREY, F. A.; FEIGENSON, M. D.; LIU, JIANG-FENG, 2005	SDT-18	GEOROC	113.8	40	IGNEOUS	VOLCANIC	BASALT	1.305	1	49.02	2.33	14.47		13.48		0.17	6.65	7.39	3.75	1.6	0.6		29.08
XU, YI-GANG; MA, JIN-LONG; FREY, F. A.; FEIGENSON, M. D.; LIU, JIANG-FENG, 2005	SDT-19	GEOROC	113.8	40	IGNEOUS	VOLCANIC	BASALT	1.305	1	49.37	2.35	14.47		13.51		0.17	6.79	7.67	3.79	1.58	0.6		29.24
XU, YI-GANG; MA, JIN-LONG; FREY, F. A.; FEIGENSON, M. D.; LIU, JIANG-FENG, 2005	SDT-20	GEOROC	113.8	40	IGNEOUS	VOLCANIC	BASALT	1.305	1	49.32	2.36	14.49		13.69		0.17	6.74	7.52	3.89	1.64	0.62		30.08
XU, YI-GANG; MA, JIN-LONG; FREY, F. A.; FEIGENSON, M. D.; LIU, JIANG-FENG, 2005	SDT-22	GEOROC	113.8	40	IGNEOUS	VOLCANIC	BASALT	1.305	1	49.09	2.4	14.56		13.51		0.17	6.74	7.55	3.82	1.71	0.64		31.23
XU, YI-GANG; MA, JIN-LONG; FREY, F. A.; FEIGENSON, M. D.; LIU, JIANG-FENG, 2005	SDT-23	GEOROC	113.8	40	IGNEOUS	VOLCANIC	BASALT	1.305	1	49.17	2.67	14.33		13.63		0.17	6.22	6.87	4.23	2.21	0.84		42.84
XU, YI-GANG; MA, JIN-LONG; FREY, F. A.; FEIGENSON, M. D.; LIU, JIANG-FENG, 2005	SDT-24	GEOROC	113.8	40	IGNEOUS	VOLCANIC	BASALT	1.305	1	47.46	2.66	14.73		13.92		0.17	6.28	6.95	4.29	2.39	0.86		43.08
XU, YI-GANG; MA, JIN-LONG; FREY, F. A.; FEIGENSON, M. D.; LIU, JIANG-FENG, 2005	SDT-32	GEOROC	113.8	40	IGNEOUS	VOLCANIC	THOLEIITE	1.305	1	50.44	2.78	13.96		12.92		0.16	7.21	8.22	3.04	1.03	0.39		18.78
XU, YI-GANG; MA, JIN-LONG; FREY, F. A.; FEIGENSON, M. D.; LIU, JIANG-FENG, 2005	SDT-34	GEOROC	113.8	40	IGNEOUS	VOLCANIC	BASALT	1.305	1	47.66	2.89	15.15		13.98		0.18	6.15	6.69	3.75	2.57	0.87		48.16
XU, YI-GANG; MA, JIN-LONG; FREY, F. A.; FEIGENSON, M. D.; LIU, JIANG-FENG, 2005	SDT-35	GEOROC	113.8	40	IGNEOUS	VOLCANIC	BASALT	1.305	1	47.24	2.71	14.43		14.03		0.18	7.08	7.91	3.13	2	0.7	0.3	40.43
XU, YI-GANG; MA, JIN-LONG; FREY, F. A.; FEIGENSON, M. D.; LIU, JIANG-FENG, 2005	SDT-36	GEOROC	113.8	40	IGNEOUS	VOLCANIC	BASALT	1.305	1	47.97	3.22	14.28		14.44		0.18	6.4	7.41	3.38	2.05	0.77		40.92
XU, YI-GANG; MA, JIN-LONG; FREY, F. A.; FEIGENSON, M. D.; LIU, JIANG-FENG, 2005	SDT-37	GEOROC	113.8	40	IGNEOUS	VOLCANIC	BASALT	1.305	1	47.97	3.07	14.28		13.88		0.18	6.39	7.27	3.5	2.02	0.71	0.07	37.25
XU, YI-GANG; MA, JIN-LONG; FREY, F. A.; FEIGENSON, M. D.; LIU, JIANG-FENG, 2005	SDT-5	GEOROC	113.8	40	IGNEOUS	VOLCANIC	THOLEIITE	1.305	1	51.76	2.16	13.83		12.15		0.15	6.91	8.08	3.04	0.77	0.28		14.24
USGS, 2008	D323874	USGS	113.6	40.0333	IGNEOUS	VOLCANIC	BASALT	0.005	0	46.2	3.05	14.4				0.18	6.95	7.88	3.49	2.3	1.02	0.57
USGS, 2008	D323875	USGS	113.6	40.0333	IGNEOUS	VOLCANIC	BASALT	0.005	0	46.3	2.91	14.7				0.17	7.27	7.85	3.36	2.63	1.01	0.4
USGS, 2008	D323876	USGS	113.6	40.0333	IGNEOUS	VOLCANIC	BASALT	0.005	0	46.2	2.75	14.2				0.27	6.59	8.3	3.34	2.39	0.94
USGS, 2008	D323877	USGS	113.6	40.0333	IGNEOUS	VOLCANIC	BASALT	0.005	0	48.2	2.57	14.2				0.16	5.86	10.3	3.14	2.49	0.85	0.27
XU, YI-GANG; CHUNG, SUN-LIN; MA, JIN-LONG; SHI, LANBIN, 2004	DT-22	GEOROC	113.6	40.04	IGNEOUS	VOLCANIC	BASALT	0.5	0.5	50.5	2.36	13.75	13.34			0.17	6.72	7.3	3.88	1.6	0.63	0.56	31.23
MA, JIN-LONG; XU, YI-GANG, 2004	DT-22	GEOROC	113.6	40.04	IGNEOUS	VOLCANIC	BASALT	0.5	0.5	50.5	2.36	13.75		13.34		0.17	6.72	7.3	3.88	1.6	0.63		31.2
USGS, 2008	D323878	USGS	113.617	40.0833	IGNEOUS	VOLCANIC	BASALT	0.005	0	48.8	2.55	14.6				0.17	6.82	7.42	3.99	2	0.77
ZHOU, XINGHUA; ARMSTRONG, R. L., 1982	SD-17	GEOROC	113.67	40.17	IGNEOUS	VOLCANIC	HAWAIITE	1.305	1	49.5	2.33	15.55		13.8		0.16	4.43	6.86	4.92	1.7	0.72
ZHOU, XINGHUA; ARMSTRONG, R. L., 1982	SD-7	GEOROC	113.67	40.17	IGNEOUS	VOLCANIC	HAWAIITE	1.305	1	48.96	2.45	14.73		12.71		0.16	5.03	7.13	5.24	1.72	0.99
ZHOU, XINGHUA; ARMSTRONG, R. L., 1982	SD-9	GEOROC	113.67	40.17	IGNEOUS	VOLCANIC	HAWAIITE	1.305	1	49.99	1.91	17.2		12.13			4.77	8.6	4.26	0.79	0.21
ZHOU, XINGHUA; ARMSTRONG, R. L., 1982	KL-5	GEOROC	124.83	40.67	IGNEOUS	VOLCANIC	HAWAIITE	1.305	1	49.55	1.55	15.34	2.65		8.42	0.15	7.7	8.15	3.64	1.4	0.27
ZHOU, XINGHUA; ARMSTRONG, R. L., 1982	KQ-2	GEOROC	124.83	40.67	IGNEOUS	VOLCANIC	TRACHYBASALT	1.305	1	46.85	2.7	15.94	2.95		9.32	0.15	5.22	6.67	5.7	3	0.85
BASU, A. R.; WANG, JUNWEN; HUANG, WANKANG; XIE, GUANGHONG; TATSUMOTO, M., 1991	BC-1-4	GEOROC	124.78	40.73	IGNEOUS	VOLCANIC	BASANITE	1.305	1	47.7	2.19	14.6		11.9		0.17	8.59	7.65	3.88	2.34	0.6		38.8
BASU, A. R.; WANG, JUNWEN; HUANG, WANKANG; XIE, GUANGHONG; TATSUMOTO, M., 1991	BC-2-4	GEOROC	124.78	40.73	IGNEOUS	VOLCANIC	BASANITE	1.305	1	50.7	1.77	14.7		11.4		0.15	7.33	7.89	3.75	1.54	0.38		26.3
BASU, A. R.; WANG, JUNWEN; HUANG, WANKANG; XIE, GUANGHONG; TATSUMOTO, M., 1991	BC-4-1	GEOROC	124.78	40.73	IGNEOUS	VOLCANIC	BASANITE	1.305	1	50.1	1.72	14.8		11.1		0.16	7.34	7.63	3.84	1.96	0.42	0.62	32.9
LIU, CONG-QIANG; MASUDA, AKIMASA; XIE, GUANGHONG, 1992	B-1	GEOROC	124.78	40.73	IGNEOUS	VOLCANIC	BASANITE	0.274	0	48	2.25	15.04	1.9		9.3	0.18	7.6	7.76	4.89	2.5	0.58		36.7
LIU, CONG-QIANG; MASUDA, AKIMASA; XIE, GUANGHONG, 1992	B-2	GEOROC	124.78	40.73	IGNEOUS	VOLCANIC	BASALT	0.274	0	51.49	1.9	15.72	1.76		8.58	0.16	6.9	6.37	4.9	1.81	0.39		27.5
LIU, CONG-QIANG; MASUDA, AKIMASA; XIE, GUANGHONG, 1992	B-3	GEOROC	124.78	40.73	IGNEOUS	VOLCANIC	BASALT	0.274	0	51.18	1.97	15.68	1.9		9.27	0.17	6.78	6.1	4.49	2.06	0.4		26.6
LIU, CONG-QIANG; MASUDA, AKIMASA; XIE, GUANGHONG, 1992	B-4	GEOROC	124.78	40.73	IGNEOUS	VOLCANIC	BASALT	0.274	0	50.84	1.9	15.61	1.8		8.77	0.17	7.24	7.13	4.05	2.05	0.44		28.3
LIU, CONG-QIANG; MASUDA, AKIMASA; XIE, GUANGHONG, 1992	B-5	GEOROC	124.78	40.73	IGNEOUS	VOLCANIC	BASALT	0.274	0	48.89	1.88	15.84	2.14		10.47	0.22	6.93	7.31	3.84	1.99	0.49		28.9
BASU, A. R.; WANG, JUNWEN; HUANG, WANKANG; XIE, GUANGHONG; TATSUMOTO, M., 1991	BC-3-1	GEOROC	124.78	40.73	IGNEOUS	VOLCANIC	BASANITE	0.274	0	49.8	1.95	15		11.4		0.15	7.06	7.58	3.94	1.93	0.48		31.7
BASU, A. R.; WANG, JUNWEN; HUANG, WANKANG; XIE, GUANGHONG; TATSUMOTO, M., 1991	BC-5-2	GEOROC	124.78	40.73	IGNEOUS	VOLCANIC	BASANITE	0.274	0	49.2	2.03	15.1		11.5		0.15	6.95	7.61	3.95	1.88	0.51	0.31	31.9
FEDOROV, P. I.; FILATOVA, N. I., 2002	K40	GEOROC	129.6	41	IGNEOUS	VOLCANIC	TRACHYBASALT	2.65	2.5	49.71	2.36	17.9	1.66		8.44	0.16	4.52	5.9	4.85	2.85	0.71		41
FEDOROV, P. I.; FILATOVA, N. I., 2002	K43	GEOROC	129.6	41	IGNEOUS	VOLCANIC	TRACHYBASALT	2.65	2.5	49.56	2.24	17.32	1.63		8.33	0.16	5.87	6.88	3.94	2.62	0.51		35
FEDOROV, P. I.; FILATOVA, N. I., 2002	K47	GEOROC	129.6	41	IGNEOUS	VOLCANIC	TRACHYBASALT	2.65	2.5	49.07	2.63	15.95	1.75		8.91	0.14	6.34	7.56	4.09	2.02	0.55		34
FEDOROV, P. I.; FILATOVA, N. I., 2002	K48	GEOROC	129.6	41	IGNEOUS	VOLCANIC	TRACHYBASALT	2.65	2.5	50.09	2.34	16.05	1.77		9.05	0.16	4.96	8.69	3.63	1.67	0.58		23
FEDOROV, P. I.; FILATOVA, N. I., 2002	K48-1	GEOROC	129.6	41	IGNEOUS	VOLCANIC	TRACHYBASALT	2.65	2.5	51.31	2.29	17.08	1.64		8.37	0.14	4.09	8.91	3.53	1.17	0.51		26
FEDOROV, P. I.; FILATOVA, N. I., 2002	K221	GEOROC	129.6	41.2	IGNEOUS	VOLCANIC	BASALT	2.65	2.5	46.09	1.31	16.8	1.55		7.89	0.15	7.38	11.22	3.21	0.15	0.16	3.66	5
FAN, QICHENG; CHEN, SHENG-SHENG; ZHAO, YONG-WEI; ZHOU, HAI-BO; LI, NI; SUI, JIANLI, 2014	11NW01	GEOROC	113	41.5	IGNEOUS	VOLCANIC	TEPHRITE	1.305	1	47.84	2.58	16.93	4.49		7.3	0.15	4.12	7.7	5.01	2.8	0.88		43.1
FAN, QICHENG; CHEN, SHENG-SHENG; ZHAO, YONG-WEI; ZHOU, HAI-BO; LI, NI; SUI, JIANLI, 2014	11NW02	GEOROC	113	41.5	IGNEOUS	VOLCANIC	TEPHRITE	1.305	1	48.59	2.54	16.74	5.05		6.92	0.15	4.02	7.84	4.76	2.5	0.8		40.8
FAN, QICHENG; CHEN, SHENG-SHENG; ZHAO, YONG-WEI; ZHOU, HAI-BO; LI, NI; SUI, JIANLI, 2014	11NW03	GEOROC	113	41.5	IGNEOUS	VOLCANIC	TEPHRITE	1.305	1	47.47	2.61	16.74	5.13		6.56	0.15	4.15	7.84	5.26	2.99	0.94		45.8
FAN, QICHENG; CHEN, SHENG-SHENG; ZHAO, YONG-WEI; ZHOU, HAI-BO; LI, NI; SUI, JIANLI, 2014	11NW04	GEOROC	113	41.5	IGNEOUS	VOLCANIC	TEPHRITE	1.305	1	48.47	2.51	16.75	4.52		7.43	0.15	4.03	7.79	4.95	2.49	0.8		41.1
FAN, QICHENG; CHEN, SHENG-SHENG; ZHAO, YONG-WEI; ZHOU, HAI-BO; LI, NI; SUI, JIANLI, 2014	11NW05	GEOROC	113	41.5	IGNEOUS	VOLCANIC	TEPHRITE	1.305	1	47.19	2.6	16.09	4.71		7.05	0.15	4.76	8.71	4.91	2.8	0.9		41.8
FAN, QICHENG; CHEN, SHENG-SHENG; ZHAO, YONG-WEI; ZHOU, HAI-BO; LI, NI; SUI, JIANLI, 2014	11NW06	GEOROC	113	41.5	IGNEOUS	VOLCANIC	TRACHYBASALT	1.305	1	48.23	2.3	15.23	7.86		4.39	0.15	5.97	8.59	4.07	1.92	0.56		31.1
FAN, QICHENG; CHEN, SHENG-SHENG; ZHAO, YONG-WEI; ZHOU, HAI-BO; LI, NI; SUI, JIANLI, 2014	11NW07	GEOROC	113	41.5	IGNEOUS	VOLCANIC	BASANITE	1.305	1	46.29	2.42	15.7	4.41		7.04	0.14	4.01	9.98	3.84	2.04	0.75	0.4	38
FAN, QICHENG; CHEN, SHENG-SHENG; ZHAO, YONG-WEI; ZHOU, HAI-BO; LI, NI; SUI, JIANLI, 2014	11NW08	GEOROC	113	41.5	IGNEOUS	VOLCANIC	TRACHYBASALT	1.305	1	47.93	2.39	16.02	7.43		4.21	0.14	4.47	8.93	4.06	2.21	0.74		37.7
FAN, QICHENG; CHEN, SHENG-SHENG; ZHAO, YONG-WEI; ZHOU, HAI-BO; LI, NI; SUI, JIANLI, 2014	11NW09	GEOROC	113	41.5	IGNEOUS	VOLCANIC	TRACHYBASALT	1.305	1	48.38	2.45	16.26	5.41		6.3	0.15	4.12	8.29	4.28	2.36	0.75		38.7
FAN, QICHENG; CHEN, SHENG-SHENG; ZHAO, YONG-WEI; ZHOU, HAI-BO; LI, NI; SUI, JIANLI, 2014	13NW06	GEOROC	113	41.5	IGNEOUS	VOLCANIC	TEPHRITE	1.305	1	49.23	2.48	16.54	6.01		5.51	0.15	3.93	7.66	4.75	2.53	0.79	0.4
FAN, QICHENG; CHEN, SHENG-SHENG; ZHAO, YONG-WEI; ZHOU, HAI-BO; LI, NI; SUI, JIANLI, 2014	13NW07	GEOROC	113	41.5	IGNEOUS	VOLCANIC	TEPHRITE	1.305	1	48.59	2.55	16.58	5.73		6.03	0.15	4.05	7.85	4.75	2.5	0.81	3.1
FAN, QICHENG; CHEN, SHENG-SHENG; ZHAO, YONG-WEI; ZHOU, HAI-BO; LI, NI; SUI, JIANLI, 2014	13NW10	GEOROC	113	41.5	IGNEOUS	VOLCANIC	TRACHYBASALT	1.305	1	46.99	2.61	16.51	4.6		6.73	0.15	4.06	8.18	4.93	2.93	0.96	1.2
FAN, QICHENG; CHEN, SHENG-SHENG; ZHAO, YONG-WEI; ZHOU, HAI-BO; LI, NI; SUI, JIANLI, 2014	13NW11	GEOROC	113	41.5	IGNEOUS	VOLCANIC	TEPHRITE	1.305	1	47.38	2.65	16.66	3.66		7.93	0.15	4.13	7.95	5.13	2.97	0.97	1
FAN, QICHENG; CHEN, SHENG-SHENG; ZHAO, YONG-WEI; ZHOU, HAI-BO; LI, NI; SUI, JIANLI, 2014	13NW18	GEOROC	113	41.5	IGNEOUS	VOLCANIC	TRACHYBASALT	1.305	1	47.81	2.45	16.05	6.5		5.07	0.15	4.42	8.51	4.15	2.3	0.76	1.08
FAN, QICHENG; CHEN, SHENG-SHENG; ZHAO, YONG-WEI; ZHOU, HAI-BO; LI, NI; SUI, JIANLI, 2014	13NW19	GEOROC	113	41.5	IGNEOUS	VOLCANIC	TRACHYBASALT	1.305	1	48.39	2.44	16.21	5.54		6.05	0.15	4.46	8.17	4.07	2.31	0.74	0.84
FAN, QICHENG; CHEN, SHENG-SHENG; ZHAO, YONG-WEI; ZHOU, HAI-BO; LI, NI; SUI, JIANLI, 2014	13NW20	GEOROC	113	41.5	IGNEOUS	VOLCANIC	TRACHYBASALT	1.305	1	47.31	2.5	16.12	4.14		7.44	0.15	4.01	9.1	4.13	2.17	0.86	1.66
ANDREEVA, O. A.; YARMOLYUK, V. V.; ANDREEVA, I. A.; JI, JIANQING; LI, W. R., 2014	1	GEOROC	128	41.5	IGNEOUS	VOLCANIC	BASALT	4.5	0	50.11	2.5	15.76				0.14	5.56	8.59	3.36	1.03	0.61		20.9
ANDREEVA, O. A.; YARMOLYUK, V. V.; ANDREEVA, I. A.; JI, JIANQING; LI, W. R., 2014	2	GEOROC	128	41.5	IGNEOUS	VOLCANIC	TRACHYBASALT	4.5	0	48.3	3.56	18.3				0.14	2.99	7.57	4.02	2.16	0.6	0.6	40.1
LIU, JIAQI; CHU, GUOQIANG; HAN, JINGTAI; RIOUAL, P.; JIAO, WEIYI; WANG, KAIJUN, 2009	CHU-T2	GEOROC	128.11	41.52	IGNEOUS	VOLCANIC	TRACHYBASALT	1.305	1	46.44	2.63	16.55		11.88		0.166	7.31	7.62	3.22	2.13	0.523	0.92
GUO, PENGYUAN; NIU, YAOLING; YE, LEI; LIU, JINJU; SUN, PU; CUI, HUIXIA; ZHANG, YU; GAO, JUNPING; SU, LI; ZHAO, JIAN-XING; FENG, YUEXING, 2014	BY I-03	GEOROC	113.103	41.5809	IGNEOUS	VOLCANIC	BASALT	0.705	0.5	48.3	2.23	14.4		11.8		0.16	7.16	8.5	4.02	1.04	0.56	1.25	24.3
GUO, PENGYUAN; NIU, YAOLING; YE, LEI; LIU, JINJU; SUN, PU; CUI, HUIXIA; ZHANG, YU; GAO, JUNPING; SU, LI; ZHAO, JIAN-XING; FENG, YUEXING, 2014	BY II-02	GEOROC	113.1	41.6	IGNEOUS	VOLCANIC	BASALT	0.705	0.5	49.1	2.27	14.6		11.9		0.15	5.69	8.49	4.36	1.96	0.64	0.14	28.8
GUO, PENGYUAN; NIU, YAOLING; YE, LEI; LIU, JINJU; SUN, PU; CUI, HUIXIA; ZHANG, YU; GAO, JUNPING; SU, LI; ZHAO, JIAN-XING; FENG, YUEXING, 2014	BYIII-05	GEOROC	113.1	41.6	IGNEOUS	VOLCANIC	BASALT	0.705	0.5	48.9	2.51	15.3		11.4		0.15	4.14	7.65	4.94	2.89	0.91	0.3	38.4
GUO, PENGYUAN; NIU, YAOLING; YE, LEI; LIU, JINJU; SUN, PU; CUI, HUIXIA; ZHANG, YU; GAO, JUNPING; SU, LI; ZHAO, JIAN-XING; FENG, YUEXING, 2014	BYIII-10	GEOROC	113.1	41.6	IGNEOUS	VOLCANIC	BASALT	0.705	0.5	46.6	2.58	15.7		11.7		0.15	4.25	7.73	5.06	2.97	0.95	1.52	38.2
GUO, PENGYUAN; NIU, YAOLING; YE, LEI; LIU, JINJU; SUN, PU; CUI, HUIXIA; ZHANG, YU; GAO, JUNPING; SU, LI; ZHAO, JIAN-XING; FENG, YUEXING, 2014	BYIII-12	GEOROC	113.1	41.6	IGNEOUS	VOLCANIC	BASALT	0.705	0.5	47.5	2.56	15.9		11.6		0.15	4.22	7.98	5.21	2.97	0.96	0.23	37.2
RAMOS, F. C.; HEIZLER, M. T.; BUETTNER, J. E.; GILL, J. B.; WEI, HAIQUAN; DIMOND, C. A.; SCOTT, S. R., 2016	CB1	GEOROC	128	42	IGNEOUS	VOLCANIC	TRACHYBASALT	0.0049	0	50.92	3.08	17.12				0.13	4.58	8.13	3.87	2.22	0.62		37.6
POPOV, V. K.; SANDIMIROVA, G. P.; VELIVETSKAYA, T. A., 2008	P-505/1	GEOROC	128.07	42	IGNEOUS	VOLCANIC	BASALT	1.305	1	50.5	2.69	17.9	5.03		3.8	0.13	4.65	7.9	3.86	2.05	0.56	0.7	34.28
FEDOROV, P. I.; FILATOVA, N. I., 2002	K301	GEOROC	128.1	42	IGNEOUS	VOLCANIC	BASALT	2.65	2.5	50.99	1.35	15.16	1.82		9.26	0.17	7.61	8.23	3	0.33	0.09	0.5	8.3
FEDOROV, P. I.; FILATOVA, N. I., 2002	T-1	GEOROC	128.1	42	IGNEOUS	VOLCANIC	BASALT	2.65	2.5	50.46	2.44	17.27	3.38		6.9	0.13	5.25	8.25	3.9	1.3	0.21	0.31	29.29
YAN, JUN; ZHAO, JIAN-XING; LIU, HAIQUAN, 2007	LG-1	GEOROC	126.3	42.3	IGNEOUS	VOLCANIC	BASALT	1.305	1	49.47	2.14	16.54		11.14		0.15	6.39	7.39	3.6	2.28	0.6	0.08	44.5
YAN, JUN; ZHAO, JIAN-XING; LIU, HAIQUAN, 2007	LG-11	GEOROC	126.3	42.3	IGNEOUS	VOLCANIC	BASALT	1.305	1	47.61	1.68	15.06		10.65		0.16	8.19	8.71	4.1	2.34	0.66	0.42	63.35
YAN, JUN; ZHAO, JIAN-XING; LIU, HAIQUAN, 2007	LG-14	GEOROC	126.3	42.3	IGNEOUS	VOLCANIC	BASALT	1.305	1	47.66	2.61	16.52		11.2		0.16	6.37	7.82	3.79	2.63	0.56	0.27	49.23
YAN, JUN; ZHAO, JIAN-XING; LIU, HAIQUAN, 2007	LG-20-1	GEOROC	126.3	42.3	IGNEOUS	VOLCANIC	BASALT	1.305	1	47.12	2.56	16.03		11.23		0.15	8.12	8.31	3.32	2.27	0.49	0.03	40.17
YAN, JUN; ZHAO, JIAN-XING; LIU, HAIQUAN, 2007	LG-24	GEOROC	126.3	42.3	IGNEOUS	VOLCANIC	BASALT	1.305	1	50.05	2.1	16.29		10.9		0.15	6.71	7.66	3.74	2.16	0.54	0.26	43.81
YAN, JUN; ZHAO, JIAN-XING; LIU, HAIQUAN, 2007	LG-25	GEOROC	126.3	42.3	IGNEOUS	VOLCANIC	BASALT	1.305	1	47.87	2.44	15.99		11.58		0.15	7.55	8.58	3.37	1.88	0.43	0.3	35.99
YAN, JUN; ZHAO, JIAN-XING; LIU, HAIQUAN, 2007	LG-3	GEOROC	126.3	42.3	IGNEOUS	VOLCANIC	BASALT	1.305	1	49.87	2.14	16.39		11.15		0.15	6.54	7.59	3.53	2.03	0.55	0.04	39.46
YAN, JUN; ZHAO, JIAN-XING; LIU, HAIQUAN, 2007	LG-5-2	GEOROC	126.3	42.3	IGNEOUS	VOLCANIC	BASALT	1.305	1	51.83	1.69	16.78		10.19		0.14	4.98	5.62	4.43	2.76	0.72	0.15	54.58
ZOU, HAIBO; FAN, QICHENG; YAO, YUPENG, 2008	99L11-1	GEOROC	126.3	42.3	IGNEOUS	VOLCANIC	TRACHYBASALT	0.0029	0	50.38	1.89	17.69		11.47		0.26	4.6	6	3.72	3.06			68.6
ZOU, HAIBO; FAN, QICHENG; YAO, YUPENG, 2008	HJ97001A	GEOROC	126.3	42.3	IGNEOUS	VOLCANIC	TRACHYBASALT	0.0029	0	49.76	1.94	17.7		11.6		0.18	4.46	5.76	4.25	3.01	0.88		45.5
ZOU, HAIBO; FAN, QICHENG; YAO, YUPENG, 2008	HJ97034	GEOROC	126.3	42.3	IGNEOUS	VOLCANIC	TRACHYBASALT	0.0029	0	48.5	2.39	16.52		11.51		0.19	6.74	8.01	3.42	2.29	0.53		45.7
ZOU, HAIBO; FAN, QICHENG; YAO, YUPENG, 2008	HJ97044	GEOROC	126.3	42.3	IGNEOUS	VOLCANIC	TRACHYBASALT	0.0029	0	48.51	2.31	17.03		11.42		0.2	5.65	7.82	3.76	2.05	0.67		58.7
ZOU, HAIBO; FAN, QICHENG; YAO, YUPENG, 2008	LG 9940	GEOROC	126.3	42.3	IGNEOUS	VOLCANIC	TRACHYBASALT	0.0029	0	47.45	2.52	16.38		11.53		0.17	7.43	7.65	3.97	2.31	0.57		46.2
LIU, JIAQI; CHU, GUOQIANG; HAN, JINGTAI; RIOUAL, P.; JIAO, WEIYI; WANG, KAIJUN, 2009	CHU-T3	GEOROC	126.35	42.3	IGNEOUS	VOLCANIC	TRACHYBASALT	1.305	1	47.81	2.47	15.97		11.45		0.161	6.94	7.37	3.45	2.31	0.59	0.98
LIU, JIAQI; CHU, GUOQIANG; HAN, JINGTAI; RIOUAL, P.; JIAO, WEIYI; WANG, KAIJUN, 2009	CHU-T1	GEOROC	126.42	42.32	IGNEOUS	VOLCANIC	TRACHYBASALT	1.305	1	47.17	2.13	17.56		11.54		0.179	5.2	6.02	3.73	2.5	0.789	2.76
FAN, QICHENG; LIU, RUOXIN; WEI, HAIQUAN; SUI, JIANLI; LI, NI, 1999	HJ97001	GEOROC	126.42	42.32	IGNEOUS	VOLCANIC	TRACHYBASALT	0.0049	0	49.26	1.92	17.52	11.17		0.31	0.18	4.42	5.7	4.21	2.98	0.87	1	63.75
FAN, QICHENG; LIU, RUOXIN; WEI, HAIQUAN; SUI, JIANLI; LI, NI, 1999	HJ97021	GEOROC	126.42	42.32	IGNEOUS	VOLCANIC	TRACHYBASALT	0.0049	0	48.1	2.37	16.38	4.08		7.34	0.19	6.68	7.94	3.39	2.27	0.53	0.82	45.72
FAN, QICHENG; LIU, RUOXIN; WEI, HAIQUAN; SUI, JIANLI; LI, NI, 1999	HJ97023	GEOROC	126.42	42.32	IGNEOUS	VOLCANIC	TRACHYBASALT	0.0049	0	47.73	2.35	16.33	11.01		0.87	0.18	6.62	7.94	3.63	2.23	0.51	0.5	46.26
FAN, QICHENG; LIU, RUOXIN; WEI, HAIQUAN; SUI, JIANLI; LI, NI, 1999	HJ97025	GEOROC	126.42	42.32	IGNEOUS	VOLCANIC	TRACHYBASALT	0.0049	0	47.51	2.36	16.16	2.21		9.66	0.2	6.56	7.84	3.74	2.35	0.52	1.08	46.6
FAN, QICHENG; LIU, RUOXIN; WEI, HAIQUAN; SUI, JIANLI; LI, NI, 1999	HJ97033	GEOROC	126.42	42.32	IGNEOUS	VOLCANIC	TRACHYBASALT	0.0049	0	47.52	2.39	16.42	12.33		0.52	0.18	6.61	7.83	3.36	2.39	0.53	0.06	44.04
FAN, QICHENG; LIU, RUOXIN; WEI, HAIQUAN; SUI, JIANLI; LI, NI, 1999	HJ97042	GEOROC	126.42	42.32	IGNEOUS	VOLCANIC	TRACHYBASALT	0.0049	0	47.62	2.27	16.72	0.7		10.51	0.2	5.55	7.68	3.69	2.01	0.66	1.82	58.67
FAN, QICHENG; LIU, RUOXIN; WEI, HAIQUAN; SUI, JIANLI; LI, NI, 1999	HJ97046	GEOROC	126.42	42.32	IGNEOUS	VOLCANIC	TRACHYBASALT	0.0049	0	48.88	2.14	16.88	3		8.08	0.18	5.67	6.75	4.15	2.69	0.7	0.9	57.67
FAN, QICHENG; LIU, RUOXIN; WEI, HAIQUAN; SUI, JIANLI; LI, NI, 1999	HJ97048	GEOROC	126.42	42.32	IGNEOUS	VOLCANIC	TRACHYBASALT	0.0049	0	46.81	2.48	16.1	2.08		9.25	0.2	7.34	8.08	3.48	2.2	0.5	1.03	42.63
PENG, ZICHENG; ZARTMAN, R. E.; FUTA, K.; CHEN, DAOGONG, 1986	CA-62	GEOROC	128.105	42.3917	IGNEOUS	VOLCANIC	BASALT	2.6	0	51.4	1.98	14	1.9		8.56	0.16	7.13	8.79	2.92	0.65	0.13
PENG, ZICHENG; ZARTMAN, R. E.; FUTA, K.; CHEN, DAOGONG, 1986	CS-18	GEOROC	129.7	42.5167	IGNEOUS	VOLCANIC	BASALT	4.21	0	50.5	1.39	15.9	2.69		7.4	0.15	6.37	9.57	3.25	0.16
USGS, 2008	W250606	USGS	127.236	42.7222	IGNEOUS	VOLCANIC	BASALT	3.55	2	51.1	3.22	15.7			9.2	0.15	3.68	8.51	3.37	1.4	0.59		22.3
YU, XUN; LEE, CIN-TY A.; CHEN, LI-HUI; ZENG, GANG, 2015	11BCH01	GEOROC	117.966	43.1144	IGNEOUS	VOLCANIC	BASALT	3.95	1.5	47.6	2.068	12.64		12.34		0.156	10.55	8.54	3.95	1.69	0.492	0.04	22.6
YU, XUN; LEE, CIN-TY A.; CHEN, LI-HUI; ZENG, GANG, 2015	11BCH02	GEOROC	117.966	43.1144	IGNEOUS	VOLCANIC	BASALT	3.95	1.5	47.68	2.071	12.11		12.2		0.152	10.39	9.52	3.42	1.57	0.5	0.22	20.5
YU, XUN; LEE, CIN-TY A.; CHEN, LI-HUI; ZENG, GANG, 2015	11BCH03	GEOROC	117.966	43.1144	IGNEOUS	VOLCANIC	BASALT	3.95	1.5	47.8	2.148	12.71		12.17		0.153	10.02	8.8	3.81	1.68	0.508	0.17	21.7
YU, XUN; LEE, CIN-TY A.; CHEN, LI-HUI; ZENG, GANG, 2015	11BCH04	GEOROC	117.966	43.1144	IGNEOUS	VOLCANIC	BASALT	3.95	1.5	47.39	2.197	13.46		11.79		0.146	8.6	9.18	4.12	1.81	0.551	0.89	23.5
YU, XUN; LEE, CIN-TY A.; CHEN, LI-HUI; ZENG, GANG, 2015	11BCH05	GEOROC	117.966	43.1144	IGNEOUS	VOLCANIC	BASALT	3.95	1.5	47.8	2.17	13.94		12.04		0.151	8.3	8.73	3.76	1.74	0.552	0.96	23.5
YU, XUN; LEE, CIN-TY A.; CHEN, LI-HUI; ZENG, GANG, 2015	11BCH06	GEOROC	117.966	43.1144	IGNEOUS	VOLCANIC	BASALT	3.95	1.5	48.28	2.234	13.84		11.98		0.148	8.49	8.51	3.98	1.81	0.563	0.12	24.3
YU, XUN; LEE, CIN-TY A.; CHEN, LI-HUI; ZENG, GANG, 2015	11BCH07	GEOROC	117.966	43.1144	IGNEOUS	VOLCANIC	BASALT	3.95	1.5	48.74	2.345	14.52		11.45		0.139	7.7	8.02	4.4	2.13	0.617		28.1
YU, XUN; LEE, CIN-TY A.; CHEN, LI-HUI; ZENG, GANG, 2015	11BCH08	GEOROC	117.966	43.1144	IGNEOUS	VOLCANIC	BASALT	3.95	1.5	48.54	2.254	13.91		11.84		0.152	8.73	7.94	4.06	2.03	0.598	0.06	26.8
YU, XUN; LEE, CIN-TY A.; CHEN, LI-HUI; ZENG, GANG, 2015	11BCH09	GEOROC	117.966	43.1144	IGNEOUS	VOLCANIC	BASALT	3.95	1.5	48.3	2.257	14.04		11.57		0.153	8.48	8	3.71	2.08	0.615	0.41	28
FAN, QICHENG; HOOPER, P. R., 1991	WQ-96	GEOROC	129.76	43.32	IGNEOUS	VOLCANIC	BASANITE	1.305	1	46.67	2.05	14.57	1.22		9.87	0.17	10.39	9.26	3.01	2.16	0.63
ZHOU, XINGHUA; ARMSTRONG, R. L., 1982	LM-1	GEOROC	125.5	43.33	IGNEOUS	VOLCANIC	BASALT	1.305	1	45.72	1.72	14.11	3.74		7.85		10	8.55	4.1	2.75
PENG, ZICHENG; ZARTMAN, R. E.; FUTA, K.; CHEN, DAOGONG, 1986	YM-7	GEOROC	125.183	43.4333	IGNEOUS	VOLCANIC	BASALT	1.305	1	47.1	2.61	11.4	3.82		5.33	0.13	7.79	9.16	1.94	1.29	0.45
HSU, CHU-NAN; CHEN, JU-CHIN, 1998	91J01	GEOROC	129	43.5	IGNEOUS	VOLCANIC	BASALT	1.305	1	49.02	1.38	14.67				0.28	8.31	8.48	3.58	2.11	0.83	0.14	43.4
HSU, CHU-NAN; CHEN, JU-CHIN, 1998	91J02	GEOROC	129	43.5	IGNEOUS	VOLCANIC	BASANITE	1.305	1	48.81	1.41	14.48				0.17	7.71	8.5	4.22	2.18	0.74	0.75	42.5
HSU, CHU-NAN; CHEN, JU-CHIN, 1998	91J03	GEOROC	129	43.5	IGNEOUS	VOLCANIC	BASANITE	1.305	1	48.4	1.39	15.03				0.2	8.57	8.73	3.69	2.04	0.66	0.73	41.4
HSU, CHU-NAN; CHEN, JU-CHIN, 1998	91J04	GEOROC	129	43.5	IGNEOUS	VOLCANIC	BASANITE	1.305	1	48.81	1.47	13.65				0.18	8.14	8.84	3.43	1.97	0.63	1.68	40
HSU, CHU-NAN; CHEN, JU-CHIN, 1998	91J05	GEOROC	129	43.5	IGNEOUS	VOLCANIC	BASALT	1.305	1	49.02	1.39	14.48				0.16	7.97	8.5	4.14	2.11	0.47	0.76	38
HSU, CHU-NAN; CHEN, JU-CHIN, 1998	91J06	GEOROC	129	43.5	IGNEOUS	VOLCANIC	BASANITE	1.305	1	48.81	1.42	15.13				0.17	7.79	8.73	4.07	2.01	0.64	0.86	37.4
PENG, ZICHENG; ZARTMAN, R. E.; FUTA, K.; CHEN, DAOGONG, 1986	YH-11	GEOROC	125.35	43.5383	IGNEOUS	VOLCANIC	BASALT	1.305	1	48.3	2.01	15.4	2.48		7.32	0.14	7.67	8.1	3.02	1.95	0.41
YAN, JUN; ZHAO, JIAN-XING, 2008	JB-1	GEOROC	128.94	43.88	IGNEOUS	VOLCANIC	BASALT	1.305	1	47.81	1.74	15.65		11.14		0.16	9.11	9.11	3.1	1.89	0.49	0.67	29.12
YAN, JUN; ZHAO, JIAN-XING, 2008	JB-2	GEOROC	128.94	43.88	IGNEOUS	VOLCANIC	BASALT	1.305	1	49.99	1.7	15.85		10.94		0.15	8.24	8.6	3.14	1.44	0.38	0.12	20.88
ZHANG, ZHAOCHONG; LI, ZHAONAI; LI, SHUCAI; XIN, YIN; LI, ZHAOMU; WANG, XIANZHENG, 2000	DX-10	GEOROC	128.94	43.88	IGNEOUS	VOLCANIC	BASALT	0.0049	0	47.88	1.68	15.32	3.84		6.95	0.18	7.97	8.63	4.54	2.37	0.68	1.42	48.12
ZHANG, ZHAOCHONG; FENG, CHENGYOU; LI, ZHAONAI; LI, SHUCAI; XIN, YING; LI, ZHAOMU; WANG, XIANZHENG, 2002	DX-10	GEOROC	128.94	43.88	IGNEOUS	VOLCANIC	BASALT	0.0049	0	47.88	1.68	15.32	3.84		6.95	0.18	7.97	8.63	4.54	2.37	0.68	1.42	48.12
ZHANG, ZHAOCHONG; LI, ZHAONAI; LI, SHUCAI; XIN, YIN; LI, ZHAOMU; WANG, XIANZHENG, 2000	DX1-4	GEOROC	128.94	43.88	IGNEOUS	VOLCANIC	BASANITE	0.0049	0	47.78	1.69	15.23	4.41		6.41	0.18	8.1	8.57	4.62	2.37	0.65	0.67	47.97
ZHANG, ZHAOCHONG; FENG, CHENGYOU; LI, ZHAONAI; LI, SHUCAI; XIN, YING; LI, ZHAOMU; WANG, XIANZHENG, 2002	DX1-4	GEOROC	128.94	43.88	IGNEOUS	VOLCANIC	BASANITE	0.0049	0	47.78	1.69	15.23	4.41		6.41	0.18	8.1	8.57	4.62	2.37	0.65	0.67	47.97
ZHANG, ZHAOCHONG; LI, ZHAONAI; LI, SHUCAI; XIN, YIN; LI, ZHAOMU; WANG, XIANZHENG, 2000	HM-11	GEOROC	128.94	43.88	IGNEOUS	VOLCANIC	TEPHRITE	0.0049	0	47.94	1.85	17.05	3.97		6.2	0.17	4.2	5.66	6.36	4.92	1.04	1.02	65.41
ZHANG, ZHAOCHONG; FENG, CHENGYOU; LI, ZHAONAI; LI, SHUCAI; XIN, YING; LI, ZHAOMU; WANG, XIANZHENG, 2002	HM-11	GEOROC	128.94	43.88	IGNEOUS	VOLCANIC	TEPHRITE	0.0049	0	47.94	1.85	17.05	3.97		6.2	0.17	4.2	5.66	6.36	4.92	1.04	1.02	65.41
ZHANG, ZHAOCHONG; LI, ZHAONAI; LI, SHUCAI; XIN, YIN; LI, ZHAOMU; WANG, XIANZHENG, 2000	HM-3	GEOROC	128.94	43.88	IGNEOUS	VOLCANIC	TEPHRITE	0.0049	0	47.8	1.9	17.19	4.18		6.16	0.16	4.51	5.85	6.22	4.79	1.06	1.12	66.1
ZHANG, ZHAOCHONG; FENG, CHENGYOU; LI, ZHAONAI; LI, SHUCAI; XIN, YING; LI, ZHAOMU; WANG, XIANZHENG, 2002	HM-3	GEOROC	128.94	43.88	IGNEOUS	VOLCANIC	TEPHRITE	0.0049	0	47.8	1.9	17.19	4.18		6.16	0.16	4.51	5.85	6.22	4.79	1.06	1.12	66.1
YAN, JUN; ZHAO, JIAN-XING, 2008	JB-11	GEOROC	128.94	43.88	IGNEOUS	VOLCANIC	BASALT	0.0049	0	48.69	1.68	15.62		10.84		0.15	8.28	8.75	3.63	2.18	0.57	0.11	38.55
YAN, JUN; ZHAO, JIAN-XING, 2008	JB-12	GEOROC	128.94	43.88	IGNEOUS	VOLCANIC	BASALT	0.0049	0	48.55	1.7	15.48		10.41		0.15	7.96	8.94	3.83	2.2	0.62	0.14	39.66
YAN, JUN; ZHAO, JIAN-XING, 2008	JB-14	GEOROC	128.94	43.88	IGNEOUS	VOLCANIC	BASALT	0.0049	0	47.8	2.56	16.34		12.2		0.17	6.2	7.73	3.64	2.52	0.55	0.56	44.34
YAN, JUN; ZHAO, JIAN-XING, 2008	JB-15	GEOROC	128.94	43.88	IGNEOUS	VOLCANIC	BASALT	0.0049	0	48.21	1.7	15.26		10.77		0.16	7.97	8.85	4.05	2.35	0.68	0.06	44.72
YAN, JUN; ZHAO, JIAN-XING, 2008	JB-16A	GEOROC	128.94	43.88	IGNEOUS	VOLCANIC	BASALT	0.0049	0	45.44	1.83	14.88		10.95		0.17	9.15	8.46	4.39	3.19	0.94	0.02	44.61
YAN, JUN; ZHAO, JIAN-XING, 2008	JB-16B	GEOROC	128.94	43.88	IGNEOUS	VOLCANIC	BASALT	0.0049	0	47.85	1.69	15.1		10.9		0.16	8.18	8.7	4.22	2.37	0.67	0.08	44.6
YAN, JUN; ZHAO, JIAN-XING, 2008	JB-17	GEOROC	128.94	43.88	IGNEOUS	VOLCANIC	BASALT	0.0049	0	47.79	1.67	15.09		10.93		0.16	8.48	8.78	3.88	2.27	0.66	0.39	43.88
YAN, JUN; ZHAO, JIAN-XING, 2008	JB-18	GEOROC	128.94	43.88	IGNEOUS	VOLCANIC	BASALT	0.0049	0	48.42	1.67	15.29		10.78		0.16	8.37	8.91	3.98	2.16	0.59	0.21	38.57
YAN, JUN; ZHAO, JIAN-XING, 2008	JB-19	GEOROC	128.94	43.88	IGNEOUS	VOLCANIC	BASALT	0.0049	0	47.82	1.68	15.13		11.22		0.17	9.05	8.9	3.53	1.93	0.59	0.48	38.92
YAN, JUN; ZHAO, JIAN-XING, 2008	JB-20	GEOROC	128.94	43.88	IGNEOUS	VOLCANIC	BASALT	0.0049	0	47.81	1.69	15.09		11.03		0.16	8.59	8.59	4.03	2.3	0.66	0.18	44.16
YAN, JUN; ZHAO, JIAN-XING, 2008	JB-21	GEOROC	128.94	43.88	IGNEOUS	VOLCANIC	BASALT	0.0049	0	48.31	1.67	15.36		11.07		0.16	8.34	8.91	3.72	1.99	0.53	0.12	36.61
YAN, JUN; ZHAO, JIAN-XING, 2008	JB-22	GEOROC	128.94	43.88	IGNEOUS	VOLCANIC	BASALT	0.0049	0	48.09	1.67	15.19		11.05		0.16	8.62	8.75	3.64	2.13	0.6	0.08	39.55
YAN, JUN; ZHAO, JIAN-XING, 2008	JB-23	GEOROC	128.94	43.88	IGNEOUS	VOLCANIC	BASALT	0.0049	0	48.04	1.65	15.13		10.92		0.16	8.63	8.73	4.06	2.2	0.61	0.17	40.97
YAN, JUN; ZHAO, JIAN-XING, 2008	JB-5	GEOROC	128.94	43.88	IGNEOUS	VOLCANIC	BASALT	0.0049	0	47.77	1.76	15.52		10.28		0.16	8.04	8.09	4.54	3.19	0.87	0.21	53.51
YAN, JUN; ZHAO, JIAN-XING, 2008	JB-7	GEOROC	128.94	43.88	IGNEOUS	VOLCANIC	BASALT	0.0049	0	48.32	1.7	15.5		10.91		0.16	8.08	8.8	4.01	2.31	0.68	0.03	57.13
YAN, JUN; ZHAO, JIAN-XING, 2008	JB-8	GEOROC	128.94	43.88	IGNEOUS	VOLCANIC	BASALT	0.0049	0	45.8	1.83	14.93		10.79		0.17	9.53	8.56	4.63	3.32	1.01	0.18	63.78
YAN, JUN; ZHAO, JIAN-XING, 2008	JB-9	GEOROC	128.94	43.88	IGNEOUS	VOLCANIC	BASALT	0.0049	0	45.38	1.86	14.99		10.72		0.16	9.11	8.62	4.75	3.31	1	0.07	62.51
ZHANG, ZHAOCHONG; LI, ZHAONAI; LI, SHUCAI; XIN, YIN; LI, ZHAOMU; WANG, XIANZHENG, 2000	P35GS6	GEOROC	128.94	43.88	IGNEOUS	VOLCANIC	BASANITE	0.0049	0	45.94	1.78	15.4	5.69		5.5	0.15	8.56	7.24	4.38	3.5	0.8	0.36
ZHANG, ZHAOCHONG; FENG, CHENGYOU; LI, ZHAONAI; LI, SHUCAI; XIN, YING; LI, ZHAOMU; WANG, XIANZHENG, 2002	P35GS6	GEOROC	128.94	43.88	IGNEOUS	VOLCANIC	BASANITE	0.0049	0	45.94	1.78	15.4	5.69		5.5	0.15	8.56	7.24	4.38	3.5	0.8	0.36
ZHANG, ZHAOCHONG; LI, ZHAONAI; LI, SHUCAI; XIN, YIN; LI, ZHAOMU; WANG, XIANZHENG, 2000	P37GS1	GEOROC	128.94	43.88	IGNEOUS	VOLCANIC	BASANITE	0.0049	0	46.6	1.72	15.36	4.13		6.9	0.15	8.56	7.35	4.38	3.23	0.7	0.25
ZHANG, ZHAOCHONG; FENG, CHENGYOU; LI, ZHAONAI; LI, SHUCAI; XIN, YING; LI, ZHAOMU; WANG, XIANZHENG, 2002	P37GS1	GEOROC	128.94	43.88	IGNEOUS	VOLCANIC	BASANITE	0.0049	0	46.6	1.72	15.36	4.13		6.9	0.15	8.56	7.35	4.38	3.23	0.7	0.25
ZHANG, ZHAOCHONG; LI, ZHAONAI; LI, SHUCAI; XIN, YIN; LI, ZHAOMU; WANG, XIANZHENG, 2000	RY-1	GEOROC	128.94	43.88	IGNEOUS	VOLCANIC	BASANITE	0.0049	0	47.92	1.68	15.16	2.92		7.92	0.18	8.28	8.46	4.27	2.18	0.6	1.5	42.3
ZHANG, ZHAOCHONG; FENG, CHENGYOU; LI, ZHAONAI; LI, SHUCAI; XIN, YING; LI, ZHAOMU; WANG, XIANZHENG, 2002	RY-1	GEOROC	128.94	43.88	IGNEOUS	VOLCANIC	BASANITE	0.0049	0	47.92	1.68	15.16	2.92		7.92	0.18	8.28	8.46	4.27	2.18	0.6	1.5	42.3
LIU, BEILING; CHEN, YUWEI; ZHU, BING-QUAN, 1989	B-19	GEOROC	128.5	44	IGNEOUS	VOLCANIC	BASALT	1.305	1	46.06	1.83	14.91	3.5		7.35	0.16	8.67	10.25	3.4	2.37	0.54
LIU, BEILING; CHEN, YUWEI; ZHU, BING-QUAN, 1989	B-24	GEOROC	128.5	44	IGNEOUS	VOLCANIC	BASALT	1.305	1	48.6	1.81	15.02	4.39		6.61	0.18	8.14	8.81	2.45	1.77	0.3
LIU, BEILING; CHEN, YUWEI; ZHU, BING-QUAN, 1989	J-21	GEOROC	128.5	44	IGNEOUS	VOLCANIC	BASALT	1.305	1	47.65	1.56	14.73	2.46		7.76	0.16	8.55	9.14	3.57	1.98	0.41
LIU, BEILING; CHEN, YUWEI; ZHU, BING-QUAN, 1989	J-22	GEOROC	128.5	44	IGNEOUS	VOLCANIC	BASALT	1.305	1	49.03	1.56	14.73	2.73		7.84	0.15	8.55	9.13	3.1	1.64	0.42
LIU, BEILING; CHEN, YUWEI; ZHU, BING-QUAN, 1989	J-23	GEOROC	128.5	44	IGNEOUS	VOLCANIC	BASALT	1.305	1	48.83	1.53	15.22	2.69		7.08	0.15	7.89	8.74	2.47	1.84	0.43
ZOU, HAIBO; FAN, QICHENG; YAO, YUPENG, 2008	J99821-1	GEOROC	128.5	44	IGNEOUS	VOLCANIC	BASANITE	0.0029	0	47.43	1.69	15.13		11.76		0.17	8.04	8.46	4.47	2.32	0.72		59.2
ZOU, HAIBO; FAN, QICHENG; YAO, YUPENG, 2008	J99821-5	GEOROC	128.5	44	IGNEOUS	VOLCANIC	BASANITE	0.0029	0	47.84	1.71	15.08		10.54		0.17	8.13	7.96	4.92	2.88	0.91		56.5
ZOU, HAIBO; FAN, QICHENG; YAO, YUPENG, 2008	J99824-1	GEOROC	128.5	44	IGNEOUS	VOLCANIC	BASANITE	0.0029	0	46.39	1.77	14.87		10.42		0.17	9.03	8.3	4.77	3	0.99		62.5
PENG, ZICHENG; ZARTMAN, R. E.; FUTA, K.; CHEN, DAOGONG, 1986	MJ-29	GEOROC	129.425	44.1667	IGNEOUS	VOLCANIC	BASALT	1.305	1	51.7	2.21	16	2.46		4.5	0.1	4.7	10.3	2.92	2.34	0.2
USGS, 2008	W250611	USGS	128.533	44.1917	IGNEOUS	VOLCANIC	BASALT	0.005	0	45.3	1.9	14.8			7.8	0.18	9.46	8.93	5.09	3.22	1.09		59
PENG, ZICHENG; ZARTMAN, R. E.; FUTA, K.; CHEN, DAOGONG, 1986	MJ-35	GEOROC	129.543	44.4667	IGNEOUS	VOLCANIC	BASALT	1.305	1	50	2.07	14.5	4.65		5.72	0.15	6.31	9.59	3.29	1.63	0.23
ZHOU, XINGHUA; ARMSTRONG, R. L., 1982	MTQ-RV1	GEOROC	129.67	44.67	IGNEOUS	VOLCANIC	BASALT	1.305	1	45.73	1.49	15.47	5.16		7.58	0.18	7.56	8.59	3.9	2.1	0.88
ZAHO, YONGWEI; FAN, QICHENG, 2012	07AES02	GEOROC	120	46	IGNEOUS	VOLCANIC	BASALT	1.305	1	48.41	2.44	12.63	8.03		4.38	0.17	9.07	8.38	3.9	2.15	0.6	0.08	41.9
ZAHO, YONGWEI; FAN, QICHENG, 2012	07AES06	GEOROC	120	46	IGNEOUS	VOLCANIC	BASALT	1.305	1	48.4	2.18	12.97	10.88		0.58	0.16	10.35	8.64	3.29	1.64	0.47	0.18	26.5
ZAHO, YONGWEI; FAN, QICHENG, 2012	07AES07	GEOROC	120	46	IGNEOUS	VOLCANIC	BASALT	1.305	1	48.79	2	12.62	2.92		8.27	0.16	10.88	8.65	3.19	1.5	0.43	0.3	25.2
ZAHO, YONGWEI; FAN, QICHENG, 2012	07AES08	GEOROC	120	46	IGNEOUS	VOLCANIC	BASALT	1.305	1	49.02	2.29	13.21	4.93		6.73	0.16	9.42	8.82	2.97	1.64	0.48	0.42	27.4
ZAHO, YONGWEI; FAN, QICHENG, 2012	07AES09	GEOROC	120	46	IGNEOUS	VOLCANIC	BASALT	1.305	1	49.2	2.05	12.57	3.6		8.31	0.16	10.43	8.97	3.22	1.36	0.35		23.1
ZAHO, YONGWEI; FAN, QICHENG, 2012	07AES10	GEOROC	120	46	IGNEOUS	VOLCANIC	BASALT	1.305	1	47.04	2.11	12.11	12.22		0.2	0.17	11.19	9.41	3.32	1.31	0.45	0.46	27.1
ZAHO, YONGWEI; FAN, QICHENG, 2012	07AES16	GEOROC	120	46	IGNEOUS	VOLCANIC	BASALT	1.305	1	47.58	2	11.99	4.44		7.58	0.17	12.5	9.33	3.14	1.38	0.41		24.6
ZAHO, YONGWEI; FAN, QICHENG, 2012	07CH01	GEOROC	120	46	IGNEOUS	VOLCANIC	BASALT	1.305	1	47.17	2.27	12.33	4.54		7.68	0.17	10.95	9.52	3	1.64	0.51	0.34	26.7
ZAHO, YONGWEI; FAN, QICHENG, 2012	07CH02	GEOROC	120	46	IGNEOUS	VOLCANIC	BASALT	1.305	1	47.77	1.96	12.19	3.39		8.43	0.16	12.97	8.55	2.78	1.24	0.39		21.3
ZAHO, YONGWEI; FAN, QICHENG, 2012	07CH15	GEOROC	120	46	IGNEOUS	VOLCANIC	BASALT	1.305	1	48.49	2.81	12.74	4.75		8.75	0.18	6.89	8.87	3.83	2.49	0.87		49.3
ZAHO, YONGWEI; FAN, QICHENG, 2012	08AES01	GEOROC	120	46	IGNEOUS	VOLCANIC	BASALT	1.305	1	49.93	2.04	12.97	3.97		7.4	0.17	9.22	9.63	3.15	1.21	0.37		22
ZAHO, YONGWEI; FAN, QICHENG, 2012	08AES04	GEOROC	120	46	IGNEOUS	VOLCANIC	BASALT	1.305	1	48.58	2.08	12.65	4.83		6.7	0.17	10.59	9.32	3.28	1.41	0.49		26.3
OKAMURA, S.; ARCULUS, R. J.; MARTYNOV, YURI A., 2005	SO-36	GEOROC	134.05	46.85	IGNEOUS	VOLCANIC	THOLEIITE	5	0	49.65	2.23	15.85				0.15	7.1	8.13	3.67	0.96	0.47		22.67
HO, KUNG-SUAN; GE, WENCHUN; CHEN, JU-CHIN; YOU, C. -F.; YANG, HUAI-JEN; ZHANG, YAN-LONG, 2013	TC-02	GEOROC	120.447	47.2917	IGNEOUS	VOLCANIC	THOLEIITE	1.305	1	51.47	2.01	13.22				0.16	8.24	9.23	3.3	1.41	0.39		21.8
HO, KUNG-SUAN; GE, WENCHUN; CHEN, JU-CHIN; YOU, C. -F.; YANG, HUAI-JEN; ZHANG, YAN-LONG, 2013	TC-01	GEOROC	120.443	47.2933	IGNEOUS	VOLCANIC	BASALT	1.305	1	49.4	2.05	12.72				0.16	9.56	9.41	3.13	1.42	0.41		22.5
HO, KUNG-SUAN; GE, WENCHUN; CHEN, JU-CHIN; YOU, C. -F.; YANG, HUAI-JEN; ZHANG, YAN-LONG, 2013	TC-03	GEOROC	120.448	47.3183	IGNEOUS	VOLCANIC	THOLEIITE	1.305	1	51.11	2.01	13.1				0.15	8.26	9.11	3.3	1.42	0.39		22.4
HO, KUNG-SUAN; GE, WENCHUN; CHEN, JU-CHIN; YOU, C. -F.; YANG, HUAI-JEN; ZHANG, YAN-LONG, 2013	TC-05	GEOROC	120.597	47.3533	IGNEOUS	VOLCANIC	BASALT	1.305	1	49.65	2.2	12.99				0.15	9.56	9.44	3.26	1.7	0.47		24.9
HO, KUNG-SUAN; GE, WENCHUN; CHEN, JU-CHIN; YOU, C. -F.; YANG, HUAI-JEN; ZHANG, YAN-LONG, 2013	TC-06	GEOROC	120.485	47.37	IGNEOUS	VOLCANIC	THOLEIITE	1.305	1	50.76	1.96	13.57				0.16	8.42	9.02	3.41	1.5	0.42		23.8
HO, KUNG-SUAN; GE, WENCHUN; CHEN, JU-CHIN; YOU, C. -F.; YANG, HUAI-JEN; ZHANG, YAN-LONG, 2013	TC-04	GEOROC	120.523	47.3717	IGNEOUS	VOLCANIC	THOLEIITE	1.305	1	50.87	2.19	13.28				0.15	8.54	9.5	3.3	1.6	0.44		24.1
HO, KUNG-SUAN; GE, WENCHUN; CHEN, JU-CHIN; YOU, C. -F.; YANG, HUAI-JEN; ZHANG, YAN-LONG, 2013	CH-13	GEOROC	121.293	47.55	IGNEOUS	VOLCANIC	THOLEIITE	1.305	1	50.55	2	13.48				0.16	8.59	9.68	3.33	1.36	0.39		20.5
HO, KUNG-SUAN; GE, WENCHUN; CHEN, JU-CHIN; YOU, C. -F.; YANG, HUAI-JEN; ZHANG, YAN-LONG, 2013	CH-02	GEOROC	120.297	47.5533	IGNEOUS	VOLCANIC	BASALT	1.305	1	50.06	2.17	12.76				0.16	9.94	9.65	3	1.71	0.47		24.9
HO, KUNG-SUAN; GE, WENCHUN; CHEN, JU-CHIN; YOU, C. -F.; YANG, HUAI-JEN; ZHANG, YAN-LONG, 2013	CH-04	GEOROC	121.273	47.66	IGNEOUS	VOLCANIC	BASALT	1.305	1	49.18	2.17	12.95				0.16	9.99	9.8	3.18	1.67	0.5		24.9
HO, KUNG-SUAN; GE, WENCHUN; CHEN, JU-CHIN; YOU, C. -F.; YANG, HUAI-JEN; ZHANG, YAN-LONG, 2013	CH-10	GEOROC	120.918	47.785	IGNEOUS	VOLCANIC	THOLEIITE	1.305	1	50.95	2.35	12.66				0.16	8.74	9.53	2.93	0.98	0.46		16
HO, KUNG-SUAN; GE, WENCHUN; CHEN, JU-CHIN; YOU, C. -F.; YANG, HUAI-JEN; ZHANG, YAN-LONG, 2013	CH-09	GEOROC	121.01	47.825	IGNEOUS	VOLCANIC	THOLEIITE	1.305	1	49.82	2.25	11.92				0.17	9.47	9.69	2.8	1.21	0.49	1.33	18.1
HO, KUNG-SUAN; GE, WENCHUN; CHEN, JU-CHIN; YOU, C. -F.; YANG, HUAI-JEN; ZHANG, YAN-LONG, 2013	CH-08	GEOROC	121.078	47.84	IGNEOUS	VOLCANIC	BASALT	1.305	1	49.19	2.28	12.41				0.16	9.73	9.48	3.19	1.33	0.53		21.6
HO, KUNG-SUAN; GE, WENCHUN; CHEN, JU-CHIN; YOU, C. -F.; YANG, HUAI-JEN; ZHANG, YAN-LONG, 2013	CH-12	GEOROC	121.292	47.8583	IGNEOUS	VOLCANIC	BASALT	1.305	1	48.9	2.37	13.03				0.17	8.78	9.79	3.08	1.54	0.54		22.2
HO, KUNG-SUAN; GE, WENCHUN; CHEN, JU-CHIN; YOU, C. -F.; YANG, HUAI-JEN; ZHANG, YAN-LONG, 2013	CH-06	GEOROC	121.223	47.8783	IGNEOUS	VOLCANIC	BASALT	1.305	1	49.17	2.23	12.63				0.16	9.31	9.66	3.16	1.43	0.5		21.5
HSU, CHU-NAN; CHEN, JU-CHIN, 1998	92W12	GEOROC	126	48	IGNEOUS	VOLCANIC	BASANITE	1.305	1	52	2.31	13.69				0.12	7.04	6.82	4.32	5.73	0.81	0.24	82.7
ZHANG, MING; SUDDABY, P.; THOMPSON, R. N.; THIRLWALL, M. F.; MENZIES, M. A., 1995	W1-32	GEOROC	126	48	IGNEOUS	VOLCANIC	TRACHYBASALT	0.425	0	50.84	2.32	13.61		9.3		0.17	6.34	5.91	3.64	5.18	0.97	0.98	74
ZHANG, MING; SUDDABY, P.; THOMPSON, R. N.; THIRLWALL, M. F.; MENZIES, M. A., 1995	DY-1	GEOROC	126	48	IGNEOUS	VOLCANIC	BASANITE	0.13	0	50.04	2.75	13.89		9.38		0.12	5.14	6.8	4.03	5.85	1.3	0.65	119
HSU, CHU-NAN; CHEN, JU-CHIN, 1998	91W02	GEOROC	127	48	IGNEOUS	VOLCANIC	BASALT	1.305	1	51.07	2.29	13.29				0.11	5.89	6.21	3.39	5.42	1.23	1.93	94.2
HSU, CHU-NAN; CHEN, JU-CHIN, 1998	92W14	GEOROC	127	48	IGNEOUS	VOLCANIC	BASANITE	1.305	1	51.8	2.42	13.14				0.12	7.15	7.46	4.55	5.7	1.22	0.12	93.2
ZHANG, MING; SUDDABY, P.; THOMPSON, R. N.; THIRLWALL, M. F.; MENZIES, M. A., 1995	ER-8	GEOROC	126.26	48.0559	IGNEOUS	VOLCANIC	BASANITE	0.56	0	50.94	2.57	13.5		8.51		0.11	6.55	5.85	3.57	5.74	1.17	0.49	104
PENG, ZICHENG; ZARTMAN, R. E.; FUTA, K.; CHEN, DAOGONG, 1986	HW-12	GEOROC	126.017	48.5867	IGNEOUS	VOLCANIC	BASALT	0.535	0	52	2.24	14.2	2.59		5.03	0.1	6.26	6.19	3.63	5.03	1
PENG, ZICHENG; ZARTMAN, R. E.; FUTA, K.; CHEN, DAOGONG, 1986	HW-8	GEOROC	126.333	48.6333	IGNEOUS	VOLCANIC	BASALT	1.305	1	51.8	2.38	13.8	2.13		5.45	0.1	6	6.58	3.74	5.3	1.16
CHU, ZHUYIN; HARVEY, J.; LIU, CHUAN-ZHOU; GUO, JINGHUI; WU, FU-YUAN; TIAN, WEI; ZHANG, YAN-LONG; YANG, YUE-HENG, 2013	YQ4	GEOROC	126.016	48.6503	IGNEOUS	VOLCANIC	BASALT	0.25	0	49.71	2.39	12.15		9.2		0.12	9.47	6.89	3.85	4.5	1.08		85.7
CHU, ZHUYIN; HARVEY, J.; LIU, CHUAN-ZHOU; GUO, JINGHUI; WU, FU-YUAN; TIAN, WEI; ZHANG, YAN-LONG; YANG, YUE-HENG, 2013	YQ7	GEOROC	126.15	48.6554	IGNEOUS	VOLCANIC	BASALT	0.25	0	49.67	2.35	13.42		9.55		0.13	7.4	7.16	4.17	4.83	1.03		85.8
CHU, ZHUYIN; HARVEY, J.; LIU, CHUAN-ZHOU; GUO, JINGHUI; WU, FU-YUAN; TIAN, WEI; ZHANG, YAN-LONG; YANG, YUE-HENG, 2013	YQ8	GEOROC	126.15	48.6554	IGNEOUS	VOLCANIC	BASALT	0.25	0	49.21	2.34	13.25		9.64		0.13	7.69	7.29	4.23	4.73	1.02		86.4
HSU, CHU-NAN; CHEN, JU-CHIN, 1998	92W10	GEOROC	126.12	48.72	IGNEOUS	VOLCANIC	BASANITE	1.305	1	49.02	2.33	12.92				0.15	8.4	9.12	4.27	4.85	0.93	0.07	94.1
HSU, CHU-NAN; CHEN, JU-CHIN, 1998	92W11	GEOROC	126.12	48.72	IGNEOUS	VOLCANIC	BASANITE	1.305	1	49.46	2.36	12.73				0.14	7.28	8.61	4.27	4.85	1.27	0.53	87.5
FENG, MAOSENG; WHITFORD-STARK, J. L., 1986	1	GEOROC	126.17	48.75	IGNEOUS	VOLCANIC	NOT-GIVEN	1.305	1	48.7	2.58	17.84	3.87		3.98	0.12	5.56	6.04	3.45	5.31	1.21
FENG, MAOSENG; WHITFORD-STARK, J. L., 1986	2	GEOROC	126.17	48.75	IGNEOUS	VOLCANIC	NOT-GIVEN	1.305	1	47.15	2.46	14.27	9.32		1.44	0.18	7.78	8.32	3.25	4.56	1.07
FENG, MAOSENG; WHITFORD-STARK, J. L., 1986	3	GEOROC	126.17	48.75	IGNEOUS	VOLCANIC	NOT-GIVEN	1.305	1	50.42	2.04	15.61	3.54		5.07	0.04	7.64	6.89	3.25	5.1	0.24
FENG, MAOSENG; WHITFORD-STARK, J. L., 1986	5	GEOROC	126.17	48.75	IGNEOUS	VOLCANIC	NOT-GIVEN	1.305	1	49.38	2.36	15.59	2.21		6.23	0.05	5.74	5.72	4.15	5.02	1.05
FENG, MAOSENG; WHITFORD-STARK, J. L., 1986	6	GEOROC	126.17	48.75	IGNEOUS	VOLCANIC	NOT-GIVEN	1.305	1	49.28	2.93	13.26	2.26		7.37	0.02	5.65	6.35	3.35	5.01	1.48
FENG, MAOSENG; WHITFORD-STARK, J. L., 1986	7	GEOROC	126.17	48.75	IGNEOUS	VOLCANIC	NOT-GIVEN	1.305	1	48.23	2.5	16.25	4.54		4.12		6.22	6.13	4.52	4.48	1.55
FENG, MAOSENG; WHITFORD-STARK, J. L., 1986	8	GEOROC	126.17	48.75	IGNEOUS	VOLCANIC	NOT-GIVEN	1.305	1	50.24	2.52	14.57	3.87		4.55	0.09	5.34	5.66	3.69	5.01	1.24
BASU, A. R.; WANG, JUNWEN; HUANG, WANKANG; XIE, GUANGHONG; TATSUMOTO, M., 1991	82H-2	GEOROC	126.17	48.75	IGNEOUS	VOLCANIC	BASALT	1.305	1	50.1	2.82	14		8.57		0.11	5.86	5.87	3.44	5.61	1.27		108
BASU, A. R.; WANG, JUNWEN; HUANG, WANKANG; XIE, GUANGHONG; TATSUMOTO, M., 1991	82H-4	GEOROC	126.17	48.75	IGNEOUS	VOLCANIC	BASALT	1.305	1	50.6	2.32	13.6		8.63		0.11	6.91	5.94	3.58	5.09	0.92		86.2
ZOU, HAIBO; REID, M. R.; LIU, YONGSHUN; YAO, YUPENG; XU, XISHENG; FAN, QICHENG, 2003	HK-2	GEOROC	126.17	48.75	IGNEOUS	VOLCANIC	BASALT	1.305	1	50.37	2.22	13.37		9.21		0.14	7.67	7.58	3.94	4.45	1.02
ZOU, HAIBO; REID, M. R.; LIU, YONGSHUN; YAO, YUPENG; XU, XISHENG; FAN, QICHENG, 2003	HN6-1	GEOROC	126.17	48.75	IGNEOUS	VOLCANIC	BASALT	1.305	1	51.13	2.25	13.53		9		0.13	7.25	7.12	3.82	4.51	0.93		80.1
ZOU, HAIBO; REID, M. R.; LIU, YONGSHUN; YAO, YUPENG; XU, XISHENG; FAN, QICHENG, 2003	HS2-2	GEOROC	126.17	48.75	IGNEOUS	VOLCANIC	BASALT	1.305	1	48.9	2.34	13		9.64		0.15	7.88	8.03	4.12	4.73	1.18		111.9
ZOU, HAIBO; REID, M. R.; LIU, YONGSHUN; YAO, YUPENG; XU, XISHENG; FAN, QICHENG, 2003	LE6-4	GEOROC	126.17	48.75	IGNEOUS	VOLCANIC	BASALT	1.305	1	50.97	2.28	13.32		8.94		0.13	7.68	6.67	3.9	4.9	1		85.8
ZOU, HAIBO; REID, M. R.; LIU, YONGSHUN; YAO, YUPENG; XU, XISHENG; FAN, QICHENG, 2003	LHK-1	GEOROC	126.17	48.75	IGNEOUS	VOLCANIC	BASALT	1.305	1	51.42	2.3	13.31		8.85		0.13	7.65	6.5	3.85	4.96	0.99
ZOU, HAIBO; REID, M. R.; LIU, YONGSHUN; YAO, YUPENG; XU, XISHENG; FAN, QICHENG, 2003	LW5-2	GEOROC	126.17	48.75	IGNEOUS	VOLCANIC	BASALT	1.305	1	51.08	2.53	13.2		9.04		0.13	6.86	6.57	3.83	5.39	1.15		96.4
BASU, A. R.; WANG, JUNWEN; HUANG, WANKANG; XIE, GUANGHONG; TATSUMOTO, M., 1991	82H-6	GEOROC	126.17	48.75	IGNEOUS	VOLCANIC	BASALT	0.274	0	49	2.32	13.6		9.33		0.12	6.92	7.18	3.72	4.81	1.01		99.7
FENG, MAOSENG; WHITFORD-STARK, J. L., 1986	12	GEOROC	126.17	48.75	IGNEOUS	VOLCANIC	NOT-GIVEN	0.0025	0	47.96	2.83	13.24	2.93		7.87	0.02	7.48	8.02	3.79	4.89	1.03
FENG, MAOSENG; WHITFORD-STARK, J. L., 1986	14	GEOROC	126.17	48.75	IGNEOUS	VOLCANIC	NOT-GIVEN	0.0025	0	50.92	2.2	13.37	2.82		5.93	0.1	7.9	6.55	3.92	4.81	0.95
KURITANI, T.; KIMURA, J.-I.; OHTANI, E.; MIYAMOTO, H.; FURUYAMA, K., 2013	HK40090803	GEOROC	126.17	48.75	IGNEOUS	VOLCANIC	BASALT	0.0025	0	50.96	2.47	13.81		8.63		0.11	6.22	6.01	3.46	5.32	1.11		82
KURITANI, T.; KIMURA, J.-I.; OHTANI, E.; MIYAMOTO, H.; FURUYAMA, K., 2013	HK40090804	GEOROC	126.17	48.75	IGNEOUS	VOLCANIC	BASALT	0.0025	0	51.22	2.47	13.86		8.45		0.11	6.12	6.02	3.47	5.46	1.06		81
KURITANI, T.; KIMURA, J.-I.; OHTANI, E.; MIYAMOTO, H.; FURUYAMA, K., 2013	HK40090807	GEOROC	126.17	48.75	IGNEOUS	VOLCANIC	BASALT	0.0025	0	50.95	2.36	13.67		8.5		0.11	6.26	5.95	3.75	5.43	1.09	0.11	83
KURITANI, T.; KIMURA, J.-I.; OHTANI, E.; MIYAMOTO, H.; FURUYAMA, K., 2013	KF-02	GEOROC	126.17	48.75	IGNEOUS	VOLCANIC	BASALT	0.0025	0	51.8	2.35	13.49		8.17		0.11	6.14	5.47	3.93	5.56	1.08	0.38	87.2
RASSKAZOV, S. V.; BONASIA, R.; LIU, YA; MENG, FANCONG; YASNYGINA, T. A.; FEFELOV, N. N.; SARANINA, E. V., 2011	CH-07-12B	GEOROC	123.742	49.209	IGNEOUS	VOLCANIC	TRACHYBASALT	2	1	48.48	2.22	12.22	4.03		5.72	0.13	10.01	8.79	3.04	3.29	0.76	0.84	48.1
ZHAO, YONG-WEI; FAN, QICHENG; ZOU, HAIBO; LI, NI, 2014	08NM03	GEOROC	123.746	49.2103	IGNEOUS	VOLCANIC	NOT-GIVEN	2.2	0.5	49.12	2.56	12.44	3.19		7.57	0.15	9.5	7.73	4.1	3.3	0.94		69.3
RASSKAZOV, S. V.; BONASIA, R.; LIU, YA; MENG, FANCONG; YASNYGINA, T. A.; FEFELOV, N. N.; SARANINA, E. V., 2011	CH-07-13	GEOROC	125.793	49.2193	IGNEOUS	VOLCANIC	TRACHYANDESITE	2	1	49	2.63	12.76	1.95		8.37	0.14	8.92	8.09	3.9	3.26	0.84	0.59	67.3
RASSKAZOV, S. V.; BONASIA, R.; LIU, YA; MENG, FANCONG; YASNYGINA, T. A.; FEFELOV, N. N.; SARANINA, E. V., 2011	CH-07-16	GEOROC	125.793	49.2193	IGNEOUS	VOLCANIC	TRACHYANDESITE	0.5	0	51.84	2.5	13.95	3.06		5.25	0.1	6	6.58	3.85	4.91	0.92	0.77	70.9
RASSKAZOV, S. V.; BONASIA, R.; LIU, YA; MENG, FANCONG; YASNYGINA, T. A.; FEFELOV, N. N.; SARANINA, E. V., 2011	CH-07-14	GEOROC	125.79	49.2211	IGNEOUS	VOLCANIC	TRACHYANDESITE	0.5	0	51.97	2.3	14	7.97		0.6	0.11	5.66	6.38	3.97	4.78	0.87	0.96	70.2
RASSKAZOV, S. V.; BONASIA, R.; LIU, YA; MENG, FANCONG; YASNYGINA, T. A.; FEFELOV, N. N.; SARANINA, E. V., 2011	CH-07-21	GEOROC	125.902	49.296	IGNEOUS	VOLCANIC	PHONOLITE	0.13	0	48.48	2.53	12.05	6.59		2.5	0.12	9.16	7.61	3.71	4.86	1.17	1.07	104.9
ZHAO, YONG-WEI; FAN, QICHENG; ZOU, HAIBO; LI, NI, 2014	08NM04	GEOROC	123.537	49.3447	IGNEOUS	VOLCANIC	NOT-GIVEN	1.305	1	45.36	2.05	10.19	4.48		5.88	0.16	16.37	7.67	3.25	2.88	0.85	0.34	70.9
RASSKAZOV, S. V.; BONASIA, R.; LIU, YA; MENG, FANCONG; YASNYGINA, T. A.; FEFELOV, N. N.; SARANINA, E. V., 2011	CH-07-1	GEOROC	123.159	49.3672	IGNEOUS	VOLCANIC	TRACHYBASALT	0.0065	0	49.57	2.22	12.55	2.26		7.08	0.12	9.31	8.34	3.45	3.01	0.66	1.03	46.6
RASSKAZOV, S. V.; BONASIA, R.; LIU, YA; MENG, FANCONG; YASNYGINA, T. A.; FEFELOV, N. N.; SARANINA, E. V., 2011	CH-07-1A	GEOROC	123.159	49.3672	IGNEOUS	VOLCANIC	BASALT	0.0065	0	47.55	2.45	13.41	3.48		6.36	0.14	7	9.64	4.33	4.08	0.94	1.1	62
RASSKAZOV, S. V.; BONASIA, R.; LIU, YA; MENG, FANCONG; YASNYGINA, T. A.; FEFELOV, N. N.; SARANINA, E. V., 2011	CH-07-2	GEOROC	123.159	49.3672	IGNEOUS	VOLCANIC	BASALT	0.0065	0	47.46	2.24	12.4	2.25		7.38	0.14	9.55	8.83	4.09	3.65	0.8	0.82	65.2
RASSKAZOV, S. V.; BONASIA, R.; LIU, YA; MENG, FANCONG; YASNYGINA, T. A.; FEFELOV, N. N.; SARANINA, E. V., 2011	CH-07-3	GEOROC	123.159	49.3672	IGNEOUS	VOLCANIC	TRACHYBASALT	0.0065	0	49.09	2.23	13.22	1.91		7.54	0.13	8.46	8.87	4.17	3.21	0.74	0.75	53.7
RASSKAZOV, S. V.; BONASIA, R.; LIU, YA; MENG, FANCONG; YASNYGINA, T. A.; FEFELOV, N. N.; SARANINA, E. V., 2011	CH-07-4	GEOROC	123.159	49.3672	IGNEOUS	VOLCANIC	TRACHYBASALT	0.0065	0	49.09	2.2	13.08	1.91		7.54	0.13	8.66	8.59	4.17	3.23	0.73	0.7	46.3
RASSKAZOV, S. V.; BONASIA, R.; LIU, YA; MENG, FANCONG; YASNYGINA, T. A.; FEFELOV, N. N.; SARANINA, E. V., 2011	CH-07-11A	GEOROC	123.508	49.3677	IGNEOUS	VOLCANIC	TRACHYBASALT	2	1	47.86	2.19	12.22	2.94		6.51	0.16	9.72	8.5	4.73	3.8	0.75	0.91	47.6
RASSKAZOV, S. V.; BONASIA, R.; LIU, YA; MENG, FANCONG; YASNYGINA, T. A.; FEFELOV, N. N.; SARANINA, E. V., 2011	CH-07-12A	GEOROC	123.466	49.3739	IGNEOUS	VOLCANIC	TRACHYBASALT	2	1	48.91	2.25	12.4	2.71		6.89	0.13	9.52	8.6	3.58	3.06	0.73	1.07	46.9
RASSKAZOV, S. V.; BONASIA, R.; LIU, YA; MENG, FANCONG; YASNYGINA, T. A.; FEFELOV, N. N.; SARANINA, E. V., 2011	CH-07-10	GEOROC	123.462	49.3754	IGNEOUS	VOLCANIC	TRACHYBASALT	2	1	48.06	2.18	12.4	9.08		1.09	0.12	9.57	8.43	3.66	3.21	0.77	0.99	48
RASSKAZOV, S. V.; BONASIA, R.; LIU, YA; MENG, FANCONG; YASNYGINA, T. A.; FEFELOV, N. N.; SARANINA, E. V., 2011	CH-07-9	GEOROC	123.466	49.3773	IGNEOUS	VOLCANIC	BASALT	2	1	48.06	2.2	12.4	3.87		5.74	0.13	9.94	8.79	3.67	3.46	0.77	0.68	47.9
ZHAO, YONG-WEI; FAN, QICHENG; ZOU, HAIBO; LI, NI, 2014	08NM01	GEOROC	123.465	49.3778	IGNEOUS	VOLCANIC	NOT-GIVEN	0.905	0.5	48.9	2.1	12.4	4.6		5.5	0.1	10.4	8.4	3.7	3.1	0.9	0.3	53.1
ZHAO, YONG-WEI; FAN, QICHENG; ZOU, HAIBO; LI, NI, 2014	08NM23	GEOROC	123.728	49.4892	IGNEOUS	VOLCANIC	NOT-GIVEN	2.2	0.5	46.74	2	11.94	4.45		5.22	0.14	11.47	7.83	4.01	3.83	0.89	0.86	79.2
ZHAO, YONG-WEI; FAN, QICHENG; ZOU, HAIBO; LI, NI, 2014	09NM15	GEOROC	123.613	49.5097	IGNEOUS	VOLCANIC	NOT-GIVEN	1.305	1	47.97	2.07	11.71	10.11		5.5	0.14	11.95	7.98	3.35	2.95	0.83	0.46
ZHAO, YONG-WEI; FAN, QICHENG; ZOU, HAIBO; LI, NI, 2014	08NM05	GEOROC	123.317	49.5325	IGNEOUS	VOLCANIC	NOT-GIVEN	0.905	0.5	49.9	2.2	12.7	4.5		5.7	0.2	9.9	8.1	3.3	2.8	0.7	0.3	49.1
ZHAO, YONG-WEI; FAN, QICHENG; ZOU, HAIBO; LI, NI, 2014	08NM15	GEOROC	123.186	49.5333	IGNEOUS	VOLCANIC	NOT-GIVEN	2.2	0.5	46.04	2.17	11.86	8		2.85	0.16	9.79	9.4	3.96	3.84	1.09	0.52	69.5
ZHAO, YONG-WEI; FAN, QICHENG; ZOU, HAIBO; LI, NI, 2014	08NM16	GEOROC	123.186	49.5333	IGNEOUS	VOLCANIC	NOT-GIVEN	2.2	0.5	46.02	2.16	11.82	6.82		3.87	0.23	9.86	9.42	4.24	3.84	1.07	0.66	72
ZHAO, YONG-WEI; FAN, QICHENG; ZOU, HAIBO; LI, NI, 2014	08NM17	GEOROC	123.186	49.5333	IGNEOUS	VOLCANIC	NOT-GIVEN	0.905	0.5	46.9	2.1	12.4	3.7		6.7	0.2	9.7	8.7	4.2	3.8	0.9	0.2	57.3
RASSKAZOV, S. V.; BONASIA, R.; LIU, YA; MENG, FANCONG; YASNYGINA, T. A.; FEFELOV, N. N.; SARANINA, E. V., 2011	CH-07-5	GEOROC	123.18	49.5341	IGNEOUS	VOLCANIC	BASALT	2	1	45.96	2.28	12.05	4.55		5.57	0.14	9.37	9.45	4.26	4.11	0.92	1.03	70.3
RASSKAZOV, S. V.; BONASIA, R.; LIU, YA; MENG, FANCONG; YASNYGINA, T. A.; FEFELOV, N. N.; SARANINA, E. V., 2011	CH-07-6	GEOROC	123.18	49.5341	IGNEOUS	VOLCANIC	BASALT	2	1	46.48	2.73	12.97	3.98		6.23	0.14	6.21	10.71	4.3	4.12	0.95	1.35	63.8
ZHAO, YONG-WEI; FAN, QICHENG; ZOU, HAIBO; LI, NI, 2014	08NM08	GEOROC	123.173	49.535	IGNEOUS	VOLCANIC	NOT-GIVEN	0.905	0.5	46.1	2.7	13	4.9		6	0.2	6.9	10.2	4.2	4.3	1.1	0.7	62.6
ZHAO, YONG-WEI; FAN, QICHENG; ZOU, HAIBO; LI, NI, 2014	08NM06	GEOROC	123.183	49.5364	IGNEOUS	VOLCANIC	NOT-GIVEN	0.905	0.5	49.1	2.3	11.8	3.1		7.6	0.2	11.8	7.7	3.4	2.8	0.7		48.3
ZHAO, YONG-WEI; FAN, QICHENG; ZOU, HAIBO; LI, NI, 2014	08NM07	GEOROC	123.183	49.5364	IGNEOUS	VOLCANIC	NOT-GIVEN	0.905	0.5	47.1	2.4	13	4.5		5.9	0.2	8.4	9.3	4.4	4.1	1	0.3	68.6
RASSKAZOV, S. V.; BONASIA, R.; LIU, YA; MENG, FANCONG; YASNYGINA, T. A.; FEFELOV, N. N.; SARANINA, E. V., 2011	CH-07-7	GEOROC	123.186	49.5365	IGNEOUS	VOLCANIC	BASALT	2	1	49.05	2.3	11.2	2.83		7	0.13	11.22	7.83	3.29	3.11	0.67	1.15	44
ZHAO, YONG-WEI; FAN, QICHENG; ZOU, HAIBO; LI, NI, 2014	08NM09	GEOROC	123.734	49.5511	IGNEOUS	VOLCANIC	NOT-GIVEN	2.2	0.5	46.26	2.8	11.6	6.19		4.6	0.15	10.97	7.81	3.7	3.79	1.05	0.96	89.3
ZHAO, YONG-WEI; FAN, QICHENG; ZOU, HAIBO; LI, NI, 2014	08NM24	GEOROC	123.733	49.5611	IGNEOUS	VOLCANIC	NOT-GIVEN	2.2	0.5	46.52	2.75	11.58	6.35		4.32	0.15	10.92	7.74	3.62	3.91	1.04	1.06	93.2
ZHAO, YONG-WEI; FAN, QICHENG; ZOU, HAIBO; LI, NI, 2014	08NM22	GEOROC	123.7	49.5794	IGNEOUS	VOLCANIC	NOT-GIVEN	1.305	1	46.51	2.19	11.2	3.88		6.38	0.15	13.28	8.23	3.88	3.03	0.95	0.26	82.9
ZHAO, YONG-WEI; FAN, QICHENG; ZOU, HAIBO; LI, NI, 2014	08NM12	GEOROC	123.677	49.5889	IGNEOUS	VOLCANIC	NOT-GIVEN	2.2	0.5	46.13	2.69	12.01	4.72		6.27	0.17	10.39	8.73	4.1	3.26	0.99	0.5	83.7
ZHAO, YONG-WEI; FAN, QICHENG; ZOU, HAIBO; LI, NI, 2014	08NM20	GEOROC	123.632	49.6219	IGNEOUS	VOLCANIC	NOT-GIVEN	1.305	1	46.4	2.4	11.5	3.5		7.1	0.2	12.2	8.5	3.6	3	0.9		75.2
ZHAO, YONG-WEI; FAN, QICHENG; ZOU, HAIBO; LI, NI, 2014	08NM19	GEOROC	123.631	49.6244	IGNEOUS	VOLCANIC	NOT-GIVEN	2.2	0.5	45.91	2.14	11.05	4.8		5.68	0.15	13.7	8.08	3.47	3.02	0.92	0.52	81.8
ZHAO, YONG-WEI; FAN, QICHENG; ZOU, HAIBO; LI, NI, 2014	09NM16	GEOROC	123.978	49.8042	IGNEOUS	VOLCANIC	NOT-GIVEN	1.305	1	45.8	2.2	11.5	10.9		7	0.2	13.3	9	2.9	2.6	0.8	0.5
ZHAO, YONG-WEI; FAN, QICHENG; ZOU, HAIBO; LI, NI, 2014	08NM11	GEOROC	123.607	49.8925	IGNEOUS	VOLCANIC	NOT-GIVEN	1.305	1	45.8	2.7	11.5	7.2		4.3	0.2	11.2	9.4	3.4	3	0.8	0.5	62.3
SUN, YANG; YING, JI-FENG; ZHOU, XIN-HUA; SHAO, JI-AN; CHU, ZHUYIN; SU, BEN-XUN, 2014	GLH12-02	GEOROC	126	50	IGNEOUS	VOLCANIC	PHONOLITE	0.245	0	49.31	3.2	11.06		7.98		0.11	7.74	5.65	2.78	9.29	1.83	0.26	163
SUN, YANG; YING, JI-FENG; ZHOU, XIN-HUA; SHAO, JI-AN; CHU, ZHUYIN; SU, BEN-XUN, 2014	GLH12-03	GEOROC	126	50	IGNEOUS	VOLCANIC	PHONOLITE	0.245	0	48.91	3.17	10.98		7.93		0.11	7.83	5.72	2.6	9.26	1.85	0.26	167
SUN, YANG; YING, JI-FENG; ZHOU, XIN-HUA; SHAO, JI-AN; CHU, ZHUYIN; SU, BEN-XUN, 2014	GLH12-04	GEOROC	126	50	IGNEOUS	VOLCANIC	PHONOLITE	0.245	0	49.02	3.18	10.95		8.18		0.11	7.84	6.19	2.45	8.86	1.81	0.94	168
SUN, YANG; YING, JI-FENG; ZHOU, XIN-HUA; SHAO, JI-AN; CHU, ZHUYIN; SU, BEN-XUN, 2014	GLH12-05	GEOROC	126	50	IGNEOUS	VOLCANIC	PHONOLITE	0.245	0	49.65	3.18	11.19		8.18		0.11	8.05	5.78	2.06	9.08	1.35	0.7	172
SUN, YANG; YING, JI-FENG; ZHOU, XIN-HUA; SHAO, JI-AN; CHU, ZHUYIN; SU, BEN-XUN, 2014	GLH12-06	GEOROC	126	50	IGNEOUS	VOLCANIC	PHONOLITE	0.245	0	48.76	3.08	10.88		8.37		0.11	8.74	6.18	2.39	8.37	1.48	1.02	161
IONOV, D. A.; CHANEFO, I.; BODINIER, J. L., 2005	9508-1B	GEOROC	130.102	55.6439	IGNEOUS	VOLCANIC	BASALT	0.435	0	45.22	2.37	14.69	2.48		7.51	0.17	9.38	8.46	4.57	3.37	1.09	0.34	49.6

## Sheet: S. Fig 2
Classification	Location	Age (Ma)	SiO2	TiO2	Al2O3	Mg #	FeOT	MnO	MgO	CaO	Na2O	K2O	FeOT/TiO2	Al2O3/TiO2	CaO/Al2O3
komatiite	Gorgona Island	86	44.56	0.64	11.17	75.8158	11.4311	0.2	20.11	9.88	0.68	0.03	17.8612	17.4531	0.884512
komatiite	Gorgona Island	86	44.5	0.62	10.55	77.3396	10.9541	0.19	20.98	10.05	0.85	0.05	17.6679	17.0161	0.952607
komatiite	Gorgona Island	86	44.65	0.61	10.11	77.6668	11.3141	0.19	22.08	8.91	0.81	0.02	18.5478	16.5738	0.881306
komatiite	Gorgona Island	87	46.5	0.67	12.3	72.9485	11.3	0.18	17.1	10.5	1.33	0.02	16.8657	18.3582	0.853659
komatiite	Gorgona Island	87	45.96	0.401	12.63	73.969	10.8366	0.206	17.28	9.44	1.69	0.073	27.0239	31.4963	0.747427
komatiite	Gorgona Island	87	47	0.65	12.3	73.5808	11.069	0.18	17.3	10.6	1.2	0.05	17.0292	18.9231	0.861789
komatiite	Gorgona Island	87	44.7	0.66	11.62	73.0673	11.37	0.19	17.31	10.68	2.08	0.06	17.2273	17.6061	0.919105
komatiite	Gorgona Island	87	47.4	0.635	12.4	75.459	10.2	0.22	17.6	10.7	1.16	0.01	16.063	19.5276	0.862903
komatiite	Gorgona Island	87	46.45	0.7	11.88	73.9157	11.1873	0.18	17.79	10.07	1.11	0.04	15.9819	16.9714	0.847643
komatiite	Gorgona Island	87	46.45	0.7	11.88	73.9157	11.1873	0.18	17.79	10.07	1.11	0.04	15.9819	16.9714	0.847643
komatiite	Gorgona Island	87	44.7	0.67	12	71.9579	12.5	0.19	18	9.97	0.92	0.03	18.6567	17.9104	0.830833
komatiite	Gorgona Island	87	47.1	0.7	11.84	73.7705	11.4301	0.18	18.04	9.67	0.84	0.044	16.3287	16.9143	0.816723
komatiite	Gorgona Island	87	47.1	0.7	11.84	73.7705	11.4301	0.18	18.04	9.67	0.84	0.044	16.3287	16.9143	0.816723
komatiite	Gorgona Island	87	45.13	0.64	11.78	74.2826	11.2592	0.18	18.25	10.1	1.3	0.06	17.5926	18.4062	0.857385
komatiite	Gorgona Island	87	46	0.59	12	74.8794	11	0.16	18.4	10.3	1.11	0.02	18.6441	20.339	0.858333
komatiite	Gorgona Island	87	45.55	0.65	11.89	74.6726	11.1333	0.18	18.42	10.19	1.31	0.06	17.1282	18.2923	0.857023
komatiite	Gorgona Island	87	45.55	0.65	11.89	74.2559	11.38	0.18	18.42	10.19	1.31	0.06	17.5077	18.2923	0.857023
komatiite	Gorgona Island	87	46.3	0.61	11.9	76.0613	10.6	0.18	18.9	10.2	1.16	0.02	17.377	19.5082	0.857143
komatiite	Gorgona Island	87	44.91	0.64	11.6	75.0349	11.2413	0.18	18.96	9.93	1.21	0.03	17.5645	18.125	0.856034
komatiite	Gorgona Island	87	45.22	0.64	11.68	75.4174	11.0884	0.18	19.09	10	0.22	0.03	17.3256	18.25	0.856164
komatiite	Gorgona Island	87	45.22	0.64	11.68	75.0156	11.33	0.18	19.09	10	1.22	0.03	17.7031	18.25	0.856164
komatiite	Gorgona Island	87	46.36	0.66	11.5	75.802	11.0074	0.18	19.35	9.43	0.81	0.12	16.6779	17.4242	0.82
komatiite	Gorgona Island	87	46.08	0.66	11.19	76.4668	10.9355	0.18	19.94	9.2	0.71	0.036	16.5689	16.9545	0.822163
komatiite	Gorgona Island	87	44.56	0.64	11.17	75.8337	11.42	0.2	20.11	9.88	0.68	0.03	17.8438	17.4531	0.884512
komatiite	Gorgona Island	87	45.6	0.6	11.2	77.5094	10.6	0.21	20.5	9.89	0.96	0.04	17.6667	18.6667	0.883036
komatiite	Gorgona Island	87	45.79	0.63	10.74	77.2255	10.9625	0.18	20.86	9.1	0.89	0.033	17.4008	17.0476	0.8473
komatiite	Gorgona Island	87	44.5	0.62	10.55	77.3622	10.94	0.19	20.98	10.05	0.85	0.05	17.6452	17.0161	0.952607
komatiite	Gorgona Island	87	46.1	0.63	10.8	77.1237	11.1	0.18	21	9.17	0.9	0.03	17.619	17.1429	0.849074
komatiite	Gorgona Island	87	44.46	0.63	10.58	76.8722	11.5	0.18	21.45	9.46	1.02	0.02	18.254	16.7937	0.89414
komatiite	Gorgona Island	87	45.3	0.6	10.6	78.1675	10.9	0.18	21.9	9.25	1.04	0.02	18.1667	17.6667	0.872642
komatiite	Gorgona Island	87	46.58	0.37	10.57	79.226	10.261	0.17	21.96	8.42	0.55	0.19	27.7325	28.5676	0.796594
komatiite	Gorgona Island	87	46.58	0.37	10.57	79.226	10.261	0.17	21.96	8.42	0.55	0.19	27.7325	28.5676	0.796594
komatiite	Gorgona Island	87	44.65	0.61	10.11	77.6885	11.3	0.19	22.08	8.91	0.81	0.02	18.5246	16.5738	0.881306
komatiite	Gorgona Island	87	47	0.37	10.7	79.1835	10.4	0.17	22.2	8.5	0.56	0.19	28.1081	28.9189	0.794393
komatiite	Gorgona Island	87	46.72	0.35	10.59	79.7867	10.1261	0.17	22.43	8.65	0.56	0.071	28.9318	30.2571	0.816808
komatiite	Gorgona Island	87	46.72	0.35	10.59	79.7867	10.1261	0.17	22.43	8.65	0.56	0.07	28.9318	30.2571	0.816808
komatiite	Gorgona Island	87	45.93	0.34	10.3	80.1276	10.05	0.18	22.74	8.5	0.63	0.17	29.5588	30.2941	0.825243
komatiite	Gorgona Island	87	46.2	0.17	10.4	81.036	9.8		23.5	8.5	0.58	0.3	57.6471	61.1765	0.817308
komatiite	Gorgona Island	87	45.36	0.33	9.98	80.6259	10.08	0.18	23.54	8.68	0.66	0.05	30.5455	30.2424	0.869739
komatiite	Gorgona Island	87	46.52	0.31	10.38	81.2577	9.71245	0.163	23.63	8.55	0.51	0.077	31.3305	33.4839	0.823699
komatiite	Gorgona Island	87	45.84	0.58	9.75	79.7906	10.7916	0.18	23.91	8.12	0.53	0.035	18.6062	16.8103	0.832821
komatiite	Gorgona Island	87	45.27	0.3	9.76	81.3265	10	0.18	24.44	8.21	0.66	0.07	33.3333	32.5333	0.841189
komatiite	Gorgona Island	87	44.38	0.53	8.89	81.0881	10.5398	0.168	25.36	7.42	0.51	0.032	19.8864	16.7736	0.834646
komatiite	Gorgona Island	87	44.46	0.27	8.71	83.171	9.84	0.17	27.29	7.73	0.37	0.02	36.4444	32.2593	0.887486
komatiite	Gorgona Island	87	44.58	0.32	8.5	83.4633	9.84	0.18	27.87	7.24	0.33	0.03	30.75	26.5625	0.851765
komatiite	Gorgona Island	88	47.55	0.719	10.65	78.4671	9.7754	0.171	19.99	8.94	0.6	0.144	13.5958	14.8122	0.839437
komatiite	Curacao	88	46.96	0.649	10.21	78.8676	9.87432	0.166	20.68	8.53	1.64	0.081	15.2147	15.7319	0.835455
komatiite	Curacao	88	46.43	0.593	9.82	79.8366	9.92828	0.163	22.06	8.16	1.59	0.055	16.7425	16.5599	0.830957
komatiite	Curacao	88	46.42	0.572	9.53	80.3754	9.94627	0.167	22.86	8.2	0.9	0.024	17.3886	16.6608	0.860441
komatiite	Curacao	88	46.42	0.597	9.37	80.7761	9.7754	0.166	23.05	7.7	1.41	0.072	16.3742	15.6951	0.821772
komatiite	Curacao	88	45.36	0.507	7.95	82.628	10.0632	0.164	26.86	6.96	0.75	0.029	19.8485	15.6805	0.875472
komatiite	Na Muoi, Vietnam	257	46.84	0.47	11.8	78.7805	8.18364	0.17	17.05	10.78	0.01	0.03	17.412	25.1064	0.913559
komatiite	Na Muoi, Vietnam	257	46.62	0.77	14.32	73.5838	12.5003	0.24	19.54	3.59	0.93	0.03	16.2341	18.5974	0.250698
komatiite	Na Muoi, Vietnam	257	43.55	0.57	10.38	77.2372	10.7556	0.17	20.48	8.96	0.78	0.06	18.8695	18.2105	0.863198
komatiite	Na Muoi, Vietnam	257	44.64	0.57	10.39	78.4504	10.1081	0.17	20.65	9.27	0.34	0.06	17.7336	18.2281	0.892204
komatiite	Na Muoi, Vietnam	257	44.46	2.09	7.62	76.1995	11.772	0.2	21.15	10.15	0.65	0.33	5.63254	3.64593	1.33202
komatiite	Na Muoi, Vietnam	257	44.9	0.51	9.57	78.0063	10.8725	0.18	21.64	8.54	0.57	0.04	21.3187	18.7647	0.892372
komatiite	Na Muoi, Vietnam	257	44.98	0.59	10.25	79.0278	10.243	0.17	21.66	8.61	0.3	0.05	17.3611	17.3729	0.84
komatiite	Na Muoi, Vietnam	257	43.5	0.33	10.16	81.0907	9.6405	0.16	23.2	9.06	0.58	0.04	29.2136	30.7879	0.891732
komatiite	Na Muoi, Vietnam	257	45.68	0.74	8.35	79.7682	10.5128	0.19	23.26	8.49	1.09	0.42	14.2065	11.2838	1.01677
komatiite	Na Muoi, Vietnam	257	44.59	0.52	9.06	81.6943	10.306	0.2	25.81	7.97	0.31	0.04	19.8192	17.4231	0.879691
komatiite	Na Muoi, Vietnam	257	45.35	0.58	6.77	83.189	10.0182	0.25	27.82	7.05	0.69	0.28	17.2728	11.6724	1.04136
komatiite	central South China Block	823	47.6	0.474741	10.6	74.7719	10.5218	0.182447	17.5	8.19	0.3	0.63	22.1633	22.328	0.772642
komatiite	Hotinvaara, Pulju gst, Finland	1890	48.3	0.61	5.49	79.4787	9.89231	0.2	21.5	8.96	0.21	0.01	16.2169	9	1.63206
komatiite	Hotinvaara, Pulju gst, Finland	1890	47.6	0.72	6.01	78.4793	10.7017	0.2	21.9	9.41	0.28	0.07	14.8634	8.34722	1.56572
komatiite	Sibao Gp, Yangtze craton	1900	49.2	0.51	10.4	71.596	12.2305	0.19	17.3	7.03	0.76	0.69	23.9814	20.3922	0.675962
komatiite	Sibao Gp, Yangtze craton	1900	49.1	0.52	10.3	71.5328	12.4103	0.19	17.5	6.99	0.66	0.59	23.8661	19.8077	0.678641
komatiite	Sibao Gp, Yangtze craton	1900	49.4	0.52	10.2	72.0585	12.2305	0.19	17.7	6.96	0.58	0.55	23.5202	19.6154	0.682353
komatiite	Sibao Gp, Yangtze craton	1900	49.4	0.52	10.3	72.8783	11.8708	0.19	17.9	6.96	0.65	0.57	22.8284	19.8077	0.675728
komatiite	Cape Smith	1920	51.89	0.68	9.54	73.9821	10.66	0.15	17.01	9.56	0	0.15	15.6765	14.0294	1.0021
komatiite	Cape Smith	1920	46.2	0.58	9.31	72.3515	11.7808	0.21	17.3	10.3	0.54	0.06	20.3118	16.0517	1.10634
komatiite	Cape Smith	1920	50.43	0.68	10.55	76.0643	9.83	0.16	17.53	9.02	1.24	0.53	14.4559	15.5147	0.854976
komatiite	Cape Smith	1920	46.07	0.78	10.94	69.8832	13.57	0.26	17.67	10.22	0	0.41	17.3974	14.0256	0.934186
komatiite	Cape Smith	1920	48.05	0.6	9.68	72.369	12.24	0.22	17.99	10.71	0.56	0.06	20.4	16.1333	1.1064
komatiite	Cape Smith	1920	46.2	0.72	9.7	72.2822	12.3	0.15	18	11.4	0.98	0.08	17.0833	13.4722	1.17526
komatiite	Cape Smith	1920	47.93	0.55	8.71	76.4092	10.8	0.2	19.63	10.65	0.74	0.75	19.6364	15.8364	1.22273
komatiite	Cape Smith	1920	45.16	0.66	11.02	74.484	12.49	0.18	20.46	9.6	0.1	0.02	18.9242	16.697	0.871143
komatiite	Cape Smith	1920	48.34	0.34	7.65	76.525	12.07	0.21	22.08	9	0.26	0.03	35.5	22.5	1.17647
komatiite	Cape Smith	1920	46.3	0.51	8.17	78.3337	11.08	0.2	22.48	11.06	0.12	0.04	21.7255	16.0196	1.35373
komatiite	Cape Smith	1920	44.7	0.45	6.7	79.2214	12.9	0.15	27.6	6.7	0.08	0.11	28.6667	14.8889	1
komatiite	Cape Smith	1920	45.9	0.45	7.1	81.855	11.1	0.15	28.1	6.3	0.56	0.07	24.6667	15.7778	0.887324
komatiite	Bogoin	2000	50.64	0.42	7.57	77.693	9.23	0.22	18.04	9.85	0.88	0.06	21.9762	18.0238	1.30119
komatiite	Bogoin	2000	54.53	0.37	12.36	77.0486	9.70345	0.23	18.28	4.54	0.11	0.11	26.2256	33.4054	0.367314
komatiite	Bogoin	2000	51.7	0.42	4.75	77.2893	10.5038	0.24	20.06	10.54	0.32	0.08	25.0091	11.3095	2.21895
komatiite	Bogoin	2000	49.38	0.44	8.47	81.6611	8.80415	0.19	22	8.04	0.52	0.08	20.0094	19.25	0.949233
komatiite	Kautokeino gst Finland	2050	48.4	1.28	7.7	70.7859	14.2677	0.28	19.4	8.3	0.8	1.15	11.1466	6.01562	1.07792
komatiite	Kautokeino gst Finland	2050	48.8	0.5	4.6	73.6451	12.4354	0.15	19.5	10.8	0.5	0.15	24.8708	9.2	2.34783
komatiite	Kautokeino gst Finland	2050	49.2	0.58	5.65	80.0896	8.99301	0.2	20.3	10.3	0.37	0.03	15.5052	9.74138	1.82301
komatiite	Kautokeino gst Finland	2050	47.8	0.67	8.7	76.4432	11.1476	0.15	20.3	8.1	0.5	0.1	16.6381	12.9851	0.931034
komatiite	Kautokeino gst Finland	2050	47.8	0.62	9.7	75.2039	11.9274	0.19	20.3	10	0.3	0.22	19.2378	15.6452	1.03093
komatiite	Kautokeino gst Finland	2050	50.4	0.78	5	75.86	11.7382	0.21	20.7	9.8	0.1	0.01	15.049	6.41026	1.96
komatiite	Kautokeino gst Finland	2050	49.6	0.67	5	75.9712	11.667	0.23	20.7	9.6	0.1	0.03	17.4134	7.46269	1.92
komatiite	Kautokeino gst Finland	2050	46.8	1	6.4	73.8964	13.408	0.17	21.3	8.6	0.5	0.06	13.408	6.4	1.34375
komatiite	Kautokeino gst Finland	2050	44	0.82	10	74.9749	12.8476	0.16	21.6	8.6	0.4	0.12	15.6677	12.1951	0.86
komatiite	Kautokeino gst Finland	2050	46.4	1.05	7.2	74.9606	12.9764	0.2	21.8	8.9	0.1	0.01	12.3584	6.85714	1.23611
komatiite	Kautokeino gst Finland	2050	46	1.6	7	71.7379	15.3045	0.19	21.8	8.3	0.3	0.28	9.5653	4.375	1.18571
komatiite	Kautokeino gst Finland	2050	44.6	0.92	6.5	75.5144	12.8274	0.28	22.2	10.1	0.2	0.01	13.9428	7.06522	1.55385
komatiite	Kautokeino gst Finland	2050	45.9	0.52	8.6	77.3918	11.6087	0.18	22.3	8.8	0.16	0.11	22.3244	16.5385	1.02326
komatiite	Kautokeino gst Finland	2050	48.2	0.86	6.9	76.6755	12.3052	0.23	22.7	9	0.2	0.14	14.3083	8.02326	1.30435
komatiite	Kautokeino gst Finland	2050	45.1	0.57	9	77.7356	11.6878	0.16	22.9	8.1	0.8	0.05	20.505	15.7895	0.9
komatiite	Kautokeino gst Finland	2050	45.7	0.63	9.5	78.1524	11.4576	0.19	23	9.4	0.3	0.15	18.1867	15.0794	0.989474
komatiite	Kautokeino gst Finland	2050	48.1	1.1	7.6	76.7335	12.4274	0.26	23	9.3	0.2	0.11	11.2976	6.90909	1.22368
komatiite	Kautokeino gst Finland	2050	47.9	1.65	5.3	77.9465	11.8483	0.11	23.5	7.3	0.1	0.02	7.18076	3.21212	1.37736
komatiite	Kautokeino gst Finland	2050	47.3	0.63	8.8	79.7817	10.6576	0.18	23.6	9	0.5	0.3	16.9169	13.9683	1.02273
komatiite	Kautokeino gst Finland	2050	46	0.7	9.2	78.0654	11.9166	0.19	23.8	8.8	0.8	0.2	17.0238	13.1429	0.956522
komatiite	Kautokeino gst Finland	2050	46.9	0.59	7.6	76.6728	12.9576	0.2	23.9	7.5	1.1	0.15	21.9621	12.8814	0.986842
komatiite	Kautokeino gst Finland	2050	45.3	0.48	7.6	81.0195	11.8979	0.15	28.5	4.9	0.2	0.02	24.7873	15.8333	0.644737
komatiite	Kautokeino gst Finland	2050	45.3	0.64	9	82.4659	10.9878	0.21	29	5.9	0.1	0.16	17.1685	14.0625	0.655556
komatiite	Kautokeino gst Finland	2050	46	0.76	3.2	80.3067	12.8476	0.17	29.4	5.1	0.1	0.02	16.9047	4.21053	1.59375
komatiite	Kautokeino gst Finland	2050	49.7	0.3	5.7	82.0722	11.6778	0.19	30	3.7	0.2	0.16	38.9259	19	0.649123
komatiite	Northern Sweden	2055	43.5	1.49	7.55	75.1845	12.4103	0.25	21.1	8.99	0.69	0.11	8.32909	5.06711	1.19073
komatiite	Ontarior	2056	46.11	1.3	9.18	71.5063	12.32	0.21	17.35	10.49	1.41	0.1	9.47692	7.06154	1.1427
komatiite	Karasjok komatiites, Lapland	2056	46.73	0.78	9.52	72.2362	11.979	0.17	17.49	10.73	1.11	0.13	15.3577	12.2051	1.1271
komatiite	Karasjok komatiites, Lapland	2056	46.27	1.3	9.05	71.9417	12.239	0.16	17.61	10.42	1.35	0.1	9.41462	6.96154	1.15138
komatiite	Karasjok komatiites, Lapland	2056	44.99	1.41	8.08	73.7579	11.9067	0.21	18.78	9	0.72	0.08	8.4445	5.7305	1.11386
komatiite	Karasjok komatiites, Lapland	2056	48.25	0.73	7.2	76.4372	10.558	0.16	19.22	10.15	0.4	2.11	14.463	9.86301	1.40972
komatiite	Karasjok komatiites, Lapland	2056	48.5	0.45	7	81.0682	8.4894	0.2	20.4	9.85	0.74	0.05	18.8653	15.5556	1.40714
komatiite	Karasjok komatiites, Lapland	2056	48.98	0.92	6.4	77.0743	10.882	0.18	20.53	10.36	0.42	0.05	11.8283	6.95652	1.61875
komatiite	Karasjok komatiites, Lapland	2056	49.8	0.23	6.34	78.8534	9.89231	0.2	20.7	8.63	0.43	0.06	43.01	27.5652	1.3612
komatiite	Karasjok komatiites, Lapland	2056	47.2	0.62	5.8	77.7332	10.8063	0.21	21.17	8.81	0.3	0.09	17.4296	9.35484	1.51897
komatiite	Karasjok komatiites, Lapland	2056	46.89	1.26	7.75	75.8376	12.15	0.17	21.4	8.25	0.59	0.05	9.64286	6.15079	1.06452
komatiite	Karasjok komatiites, Lapland	2056	45.92	1.2	8.66	75.1777	12.662	0.17	21.52	7.78	0.54	0.04	10.5517	7.21667	0.898383
komatiite	Karasjok komatiites, Lapland	2056	46.99	0.79	7.01	77.0793	11.997	0.2	22.64	8.82	0.17	0.01	15.1861	8.87342	1.2582
komatiite	Karasjok komatiites, Lapland	2056	44.59	0.94	6.7	76.3807	13.148	0.22	23.86	8.5	0.48	0.06	13.9872	7.12766	1.26866
komatiite	Karasjok komatiites, Lapland	2056	46.49	0.68	5.89	81.1847	9.99446	0.18	24.2	8.33	0.21	0.08	14.6977	8.66176	1.41426
komatiite	Karasjok komatiites, Lapland	2056	44.72	0.64	5.56	79.2747	11.2836	0.17	24.22	7.99	0.43	0.11	17.6306	8.6875	1.43705
komatiite	Karasjok komatiites, Lapland	2056	44.45	0.7	6.28	79.0935	11.413	0.2	24.23	7.6	0.08	0.08	16.3043	8.97143	1.21019
komatiite	Karasjok komatiites, Lapland	2056	46.67	0.63	5.7	78.9409	11.799	0.2	24.82	8.46	0.31	0.06	18.7286	9.04762	1.48421
komatiite	Karasjok komatiites, Lapland	2056	44.29	0.59	5.96	79.2559	11.5764	0.15	24.82	7.78	0.2	0.09	19.621	10.1017	1.30537
komatiite	Karasjok komatiites, Lapland	2056	43.18	0.72	6.56	79.5794	11.3723	0.17	24.87	8.29	0.08	0.08	15.7949	9.11111	1.26372
komatiite	Karasjok komatiites, Lapland	2056	43.25	0.78	7.07	78.6271	12.662	0.24	26.14	8.18	0.2	0.04	16.2333	9.0641	1.157
komatiite	Sattasvaara	2080	43.68	0.8818	7.73	77.3934	12.024	0.2477	23.1	6.77	0.531	0.387	13.6357	8.76616	0.875809
komatiite	Sattasvaara	2080	46.95	0.5427	7.42	78.8491	11.587	0.0955	24.24	3.55	0.688	0.014	21.3507	13.6724	0.478437
komatiite	Sattasvaara	2080	44.73	0.663	8.53	78.7943	12.191	0.1896	25.42	5.44	0.214	0.01	18.3876	12.8658	0.637749
komatiite	Sattasvaara	2080	45.71	0.442	6.18	80.9946	10.738	0.1188	25.68	7.55	0	0.015	24.2941	13.9819	1.22168
komatiite	Sattasvaara	2080	44.45	0.4954	6.79	81.4657	10.545	0.1498	26.01	7.55	0.021	0.016	21.2858	13.7061	1.11193
[truncated: 976 more rows]
